# Supplementary material for: Bile salt hydrolases shape the bile acid landscape and restrict Clostridioides difficile growth in the murine gut
Source: Nat Microbiol. 2023 Mar 13;8(4):611–28. doi: 10.1038/s41564-023-01337-7 (PMC10066039; doi:10.1038/s41564-023-01337-7)
Supplement: Supplementary file 4 — Table 1: Lactobacillaceae BSH cluster and phylogeny information. Table 2: Purified BSH sequences and information. Table 3: Mutagenesis primers. Table 4: IGC sequences and selectivity loop. Table 5: CD analysis. Table 6: X-ray crystallography statistics. [file 41564_2023_1337_MOESM4_ESM.xlsx]

## Sheet: S1. Cluster overview
Table S1. Lactobacillaceae BSH cluster tree supplemental data_Cluster overview
Cluster name	No of BSHs in each cluster	Species in each cluster	No of strains for each species
acidipiscis	1	acidipiscis	1
acidophilus_1	55	acidophilus	55
acidophilus_2	55	acidophilus	55
agilis	28	agilis	28
agrestis	3	agrestis	2
		unknown Lactobacillus	1
amylovorus_1	22	amylovorus	20
		unknown Lactobacillus	2
amylovorus_2	18	amylovorus	15
		unknown Lactobacillus	3
animalis	11	animalis	11
antri_1	2	antri	2
antri_2	2	antri	2
apodemi_1	3	apodemi	1
		unkown Lactobacillus	2
apodemi_2	2	apodemi	1
		murinus	1
araffinosus	1	aviarius	1
balticus	2	balticus	2
coleohominis_1	6	coleohominis	2
		unknown Lactobacillus	4
coleohominis_2	3	coleohominis	2
		unknown Lactobacillus	1
crispatus_1	7	crispatus	7
crispatus_2	27	crispatus	26
		acidophilus	1
crispatus_3	128	crispatus	128
crispatus_4	1	crispatus	1
delbrueckii	9	delbrueckii	9
equicursoris	4	equicursoris	3
		unkown Lactobacillus	1
fastidiosus	2	fastidiosus	2
frumenti	3	frumenti	3
gallinarum	15	gallinarum	8
		unknown Lactobacillus	7
gallistercoris	1	unknown Lactobacillus	1
gasseri_1	107	gasseri	56
		paragasseri	16
		taiwanensis	29
		hominis	3
		unkown Lactobacillus	2
		crispatus	1
gasseri_2	24	gasseri	13
		paragasseri	10
		unknown Lactobacillus	1
gasseri_3	6	gasseri	4
		paragasseri	2
gasseri_4	34	gasseri	34
gasseri_5	4	gasseri	2
		paragasseri	2
gasseri_6	35	gasseri	19
		paragasseri	13
		hominis	3
gigeriorum	2	gigeriorum	2
gorillae	1	gorillae	1
hamsteri	1	hamsteri	1
helveticus	5	helveticus	5
ingluviei	3	ingluviei	2
		saerimneri	1
intestinalis_1	3	intestinalis	2
		unknown	1
intestinalis_2	2	intestinalis	2
intestinalis_3	3	intestinalis	2
		unknown Lactobacillus	1
intestinigallinarum	1	unknown Lactobacillus	1
intestinipullorum	1	unknown Lactobacillus	1
johnsonii_1	57	johnsonii	55
		unkown Lactobacillus	2
johnsonii_2	50	johnsonii	49
		unknown Lactobacillus	1
johnsonii_3	37	johnsonii	30
		taiwanensis	6
		unknown Lactobacillus	1
johnsonii_4	1	johnsonii	1

## Sheet: S1. Cluster details
Table S1. Lactobacillaceae BSH cluster tree supplemental data_Cluster details
Cluster name	Organism name	Genome accession No	*BSH used for tree
ingluviei	Lactobacillus ingluviei DSM 15946 NODE_186	AZFK01000085.1	*
	Lactobacillus saerimneri DSM 16049 Scaffold57	AZFP01000057.1	0.9908
	TPA_asm: Lactobacillus ingluviei isolate ERR1430534-bin.34 genome assembly	CAJJLJ010000056.1	0.9969
mucosae	Lactobacillus mucosae DSM 13345 Scaffold14	AZEQ01000014.1	0.9969
	Lactobacillus mucosae strain INIA P508 genome assembly	CABFNH010000016.1	0.9938
	Lactobacillus mucosae isolate MGYG-HGUT-02319 genome assembly	CABMGR010000006.1	0.9969
	uncultured Lactobacillus sp. isolate RUG14882 genome assembly	CADCQL010000109.1	0.9969
	uncultured Lactobacillus sp. isolate UMB00017 genome assembly	CAIFFH010000011.1	0.9938
	TPA_asm: Lactobacillus mucosae isolate ERR1190914-bin.31 genome assembly	CAJJRD010000012.1	1
	Lactobacillus mucosae LM1	CP011013.1	0.9969
	Limosilactobacillus mucosae strain A1 chromosome	CP058954.1	1
	TPA_asm: Lactobacillus sp. isolate UBA10794 contig_1155	DMNV01000010.1	*
	Lactobacillus mucosae strain WCC8 genome assembly	FNIH01000009.1	0.9938
	Lactobacillus mucosae strain KHPC15 genome assembly	FNZY01000010.1	0.9969
	Lactobacillus mucosae strain KHPX11 genome assembly	FOSI01000009.1	0.9969
	Lactobacillus sp. MRS-253-APC-2B Contig_27	JABAFO010000027.1	0.9846
	Limosilactobacillus mucosae isolate 24WH k141_55676	JAFHBT010000146.1	0.9938
	Limosilactobacillus mucosae strain CRL573 Contig_19	JROC01000019.1	1
	Limosilactobacillus mucosae strain DPC 6426 contig0015	JSWI01000015.1	0.9969
	Limosilactobacillus mucosae strain AGR63 BV56DRAFT_unitig_0_quiver.6	QGDR01000006.1	0.9969
	Lactobacillus sp. isolate LAC5 MaxBin_011_6	QOUM01000007.1	1
	Limosilactobacillus mucosae strain L24-B NODE_9_length_70183_cov_60.339571	SCIB01000009.1	1
	Limosilactobacillus reuteri isolate W1P44.042 Contig93	SFKD01000001.1	0.9877
	Lactobacillus mucosae strain AGR63 genome assembly	UHJM01000001.1	0.9969
reuteri_1	Limosilactobacillus reuteri subsp. rodentium strain 100-23 ctg5289	AAPZ02000002.1	0.9815
	Lactobacillus reuteri MM4-1A Contig21738	ACGX02000006.1	*
	Lactobacillus reuteri mlc3 Lreuteri_mlc3_contig_00032	AEAW01000032.1	0.9815
	Limosilactobacillus reuteri subsp. murium strain lpuph1 Lreuteri_lpuph_contig_00103	AEAX01000103.1	0.9938
	Lactobacillus reuteri JCM 1112 DNA	AP007281.1	1
	Lactobacillus reuteri strain INIA P572 genome assembly	CABFNG010000017.1	0.9846
	Lactobacillus reuteri isolate Chicken_14_mag_57 genome assembly	CAJFEO010000003.1	0.9846
	Lactobacillus reuteri isolate Chicken_19_mag_122 genome assembly	CAJFIX010000016.1	0.9938
	Lactobacillus reuteri DSM 20016	CP000705.1	1
	Lactobacillus reuteri I5007	CP006011.1	0.9785
	Lactobacillus reuteri TD1	CP006603.1	0.9938
	Lactobacillus reuteri strain IRT	CP011024.1	1
	Limosilactobacillus reuteri strain ZLR003 chromosome	CP014786.1	0.9785
	Lactobacillus reuteri strain I49	CP015408.2	0.9969
	Limosilactobacillus reuteri strain WHH1689 chromosome	CP027805.1	0.9877
	Limosilactobacillus reuteri strain Byun-re-01 chromosome	CP029613.1	0.9877
	Limosilactobacillus reuteri strain SKKU-OGDONS-01 chromosome	CP029615.1	0.9877
	Limosilactobacillus reuteri strain YSJL-12 chromosome	CP030089.1	0.9785
	Limosilactobacillus reuteri strain ATG-F4 chromosome	CP035790.1	1
	Limosilactobacillus reuteri strain LL7 chromosome	CP041676.1	0.9846
	Limosilactobacillus reuteri strain reuteri chromosome	CP045049.1	0.9969
	Limosilactobacillus reuteri strain TK-F8A chromosome	CP045605.1	1
	Limosilactobacillus reuteri strain 1B chromosome	CP047416.1	0.9846
	Limosilactobacillus reuteri strain CNI-KCA2 chromosome	CP051129.1	0.9938
	Limosilactobacillus reuteri strain AN417 chromosome	CP054657.1	0.9785
	Limosilactobacillus reuteri strain CNEI-KCA3 chromosome	CP059275.1	0.9938
	Limosilactobacillus reuteri strain I49 chromosome	CP065318.1	0.9969
	TPA_asm: Limosilactobacillus reuteri isolate UBA625 UBA625_contig_374	DBPH01000092.1	0.9784
	Lactobacillus reuteri MM2-3 genomic scaffold SCAFFOLD4	GG693759.1	1
	Limosilactobacillus reuteri strain WCA-386-APC-4I Contig_76	JABAFN010000076.1	0.9785
	Limosilactobacillus reuteri strain AP3 scaffold227	JACIUX010000227.1	0.9938
	Limosilactobacillus reuteri strain An769 An769_contig-115_9	JACJKI010000010.1	0.9969
	Limosilactobacillus reuteri isolate MAG002 NODE_258_length_50131_cov_148.594716	JAEDCI010000005.1	0.9785
	Lactobacillus sp. isolate MAG.78 k127_1308855	JAGHJN010000090.1	0.9969
	Limosilactobacillus reuteri isolate L3_072_000G1_dasL3_072_000G1_metabat.metabat.69 L3_072_000G1_scaffold_1606	JAHABI010000021.1	1
	Limosilactobacillus reuteri strain TMW1.112 contig04	JOKX02000004.1	0.9846
	Limosilactobacillus reuteri strain LTH5448 scaffold3.11	JOOG01000036.1	0.9969
	Limosilactobacillus reuteri strain TMW1.656 contig04	JOSW02000004.1	0.9815
	Limosilactobacillus reuteri strain LTH2584 scaffold7.1	JOSX01000023.1	0.9846
	Lactobacillus reuteri strain 20-2 genome assembly	LN887578.1	1
	Lactobacillus reuteri	LN906634.1	0.9785
	Lactobacillus reuteri strain Marseille-P5460 genome assembly	LR594460.1	0.9969
	Lactobacillus reuteri strain Marseille-P4870 genome assembly	LR594461.1	0.9969
	Lactobacillus reuteri strain Marseille-P5461 genome assembly	LR594462.1	0.9969
	Lactobacillus reuteri strain Marseille-P4904 genome assembly	LR594463.1	0.9969
	Lactobacillus reuteri strain L6798 genome assembly	LT600329.1	0.9938
	Limosilactobacillus reuteri strain CRL 1098 Contig_3	LYWI01000023.1	1
	Limosilactobacillus reuteri strain 480_44 contig_86	MBLQ01000140.1	0.9815
	Limosilactobacillus reuteri strain 482_46 contig_26	MBLR01000109.1	0.9815
	Limosilactobacillus reuteri strain 482_54 contig_6	MBLS01000143.1	0.9815
	Limosilactobacillus reuteri strain 484_32 contig_47	MBLT01000410.1	0.9815
	Limosilactobacillus reuteri strain 484_39 contig_25	MBLU01000111.1	0.9815
	Limosilactobacillus reuteri strain P43 Contig_001	MCNS01000001.1	0.9846
	Limosilactobacillus reuteri strain KLR1001 NODE_8_length_49450_cov_4.06382_ID_7874	MIME01000134.1	0.9785
	Limosilactobacillus reuteri strain KLR1002 NODE_100_length_7248_cov_2.54341_ID_17819	MIMF01000001.1	0.9846
	Limosilactobacillus reuteri strain KLR1004 NODE_6_length_60651_cov_2.88421_ID_8969	MIMH01000121.1	0.9846
	Limosilactobacillus reuteri strain KLR2001 NODE_8_length_60857_cov_3.67389_ID_7364	MIMI01000138.1	0.9784
	Limosilactobacillus reuteri strain KLR2002 NODE_4_length_60596_cov_2.48961_ID_8745	MIMJ01000114.1	0.9846
	Limosilactobacillus reuteri strain KLR2003 NODE_5_length_60573_cov_2.07657_ID_7777	MIMK01000105.1	0.9846
	Limosilactobacillus reuteri strain KLR2004 NODE_6_length_60560_cov_2.27824_ID_8508	MIML01000107.1	0.9785
	Limosilactobacillus reuteri strain KLR2006 NODE_7_length_60574_cov_3.25282_ID_4712	MIMN01000077.1	0.9846
	Limosilactobacillus reuteri strain KLR2007 NODE_5_length_60577_cov_2.57897_ID_7755	MIMO01000092.1	0.9846
	Limosilactobacillus reuteri strain KLR2008 NODE_5_length_60575_cov_2.51209_ID_8042	MIMP01000099.1	0.9846
	Limosilactobacillus reuteri strain KLR3002 NODE_7_length_60619_cov_2.97219_ID_10380	MIMR01000206.1	0.9784
	Limosilactobacillus reuteri strain KLR3003 NODE_43_length_15880_cov_2.86183_ID_7289	MIMS01000080.1	0.9784
	Limosilactobacillus reuteri strain KLR3004 NODE_4_length_60575_cov_2.7525_ID_7508	MIMT01000094.1	0.9846
	Limosilactobacillus reuteri strain KLR3005 NODE_72_length_7552_cov_2.96822_ID_12575	MIMU01000142.1	0.9846
	Limosilactobacillus reuteri strain KLR3006 NODE_94_length_7233_cov_2.00714_ID_14397	MIMV01000251.1	0.9846
	Limosilactobacillus reuteri strain KLR4001 NODE_1_length_104849_cov_3.36128_ID_6861	MIMW01000048.1	0.9846
	Limosilactobacillus reuteri strain 121 scf7180000000041quiver	MKQH01000014.1	0.9846
	Limosilactobacillus reuteri strain MD IIE-43 contig_1	MUZP01000001.1	0.9815
	Limosilactobacillus reuteri strain LR0 NODE_4_length_86605_cov_762.265_ID_9481	MWIJ01000028.1	0.9846
	Limosilactobacillus reuteri strain CECT8605 LreuteriCECT8605contig048	MWVS01000048.1	0.9846
	Limosilactobacillus reuteri strain JCM 1081 Ga0133912_1001	NBBD01000001.1	0.9877
	Limosilactobacillus reuteri strain CSF8 Ga0133910_1037	NBBE01000037.1	0.9907
	Limosilactobacillus reuteri strain 1366 Ga0133911_1070	NBBG01000070.1	0.9877
	Limosilactobacillus reuteri strain An71 An71_contig_11	NFHN01000011.1	0.9938
	Limosilactobacillus reuteri strain An166 An166_contig_13	NFKV01000013.1	0.9938
	Limosilactobacillus reuteri strain 609l 609l_92	NGPA01000089.1	0.9815
	Limosilactobacillus reuteri strain 609i 609i_18	NGPB01000018.1	0.9784
	Limosilactobacillus reuteri strain 609e 609e_24	NGPC01000023.1	0.9784
	Limosilactobacillus reuteri strain 609d 609d_72	NGPD01000070.1	0.9815
	Limosilactobacillus reuteri strain 601l 601l_99	NGPE01000097.1	0.9754
	Limosilactobacillus reuteri strain 601g 601g_69	NGPF01000068.1	0.9784
	Limosilactobacillus reuteri strain 117w 117w_27	NGPH01000026.1	0.9846
	Limosilactobacillus reuteri strain 117r 117r_27	NGPI01000026.1	0.9846
	Limosilactobacillus reuteri strain 117n 117n_26	NGPJ01000025.1	0.9846
	Limosilactobacillus reuteri strain 114q 114q_13	NGPK01000010.1	0.9784
	Limosilactobacillus reuteri strain 114h 114h_95	NGPL01000095.1	0.9784
	Limosilactobacillus reuteri strain 114g 114g_24	NGPM01000024.1	0.9784
	Limosilactobacillus reuteri strain 111v 111v_27	NGPN01000020.1	0.9846
	Limosilactobacillus reuteri strain 111l 111l_40	NGPO01000033.1	0.9846
	Limosilactobacillus reuteri strain 111f 111f_23	NGPP01000023.1	0.9846
	Limosilactobacillus reuteri strain 111b 111b_21	NGPQ01000019.1	0.9846
	Limosilactobacillus reuteri strain 107k 107k_78	NGPR01000062.1	0.9784
	Limosilactobacillus reuteri strain 107e 107e_78	NGPT01000072.1	0.9784
	Limosilactobacillus reuteri strain 105w 105w_130	NGPU01000130.1	0.9815
	Limosilactobacillus reuteri strain 105p 105p_57	NGPV01000050.1	0.9846
	Limosilactobacillus reuteri strain 105o 105o_112	NGPW01000111.1	0.9815
	Limosilactobacillus reuteri strain 105n 105n_100	NGPX01000100.1	0.9815
	Limosilactobacillus reuteri strain 105k 105k_2	NGPY01000001.1	0.9815
	Limosilactobacillus reuteri strain 105i 105i_106	NGPZ01000102.1	0.9815
	Limosilactobacillus reuteri strain 105d 105d_2	NGQA01000001.1	0.9815
	Limosilactobacillus reuteri strain 105c 105c_1	NGQB01000001.1	0.9815
	Limosilactobacillus reuteri strain 103v 103v_32	NGQC01000029.1	0.9846
	Limosilactobacillus reuteri strain 103p 103p_73	NGQD01000068.1	0.9846
	Limosilactobacillus reuteri strain 103o 103o_121	NGQE01000119.1	0.9808
	Limosilactobacillus reuteri strain 103b 103b_20	NGQF01000020.1	0.9846
	Limosilactobacillus reuteri strain I49 NODE_1_length_2045096_cov_277.453_ID_449	NHMT01000001.1	0.9969
	Lactobacillus sp. UMNPBX18 NODE_2_length_76807_cov_45.9817	PCYS01000002.1	0.9969
	Lactobacillus sp. UMNPBX13 NODE_3_length_70169_cov_59.4092	PCYX01000003.1	0.9969
	Lactobacillus sp. UMNPBX7 SNF2W3B2M2S3166_101_70	PCZC01000061.1	0.9969
	Lactobacillus sp. UMNPBX3 MOF2W3B1C8S14144_86_28	PCZG01000040.1	0.9969
	Lactobacillus sp. UMNPBX10 NODE_5_length_58874_cov_88.0689	PCZL01000005.1	0.9969
	Limosilactobacillus reuteri strain RC-14 NODE_2_length_97802_cov_208.462	PESO01000002.1	0.9969
	Limosilactobacillus reuteri strain R2lc Contig_51	PTLS01000018.1	0.9846
	Limosilactobacillus reuteri strain 2010 Contig_13	PUXG01000020.1	0.9877
	Limosilactobacillus reuteri strain LR5A LR5A_contig_16	PZQN01000002.1	0.9846
	Limosilactobacillus reuteri strain E81 E81_contig_9	PZQO01000001.1	0.9846
	Limosilactobacillus reuteri strain DS14_10 DS14_10_32_length_20709_cov_52.485473	QAHC01000032.1	1
	Limosilactobacillus reuteri strain DS13_10 DS13_10_29_length_20609_cov_57.634911	QAHD01000029.1	1
	Limosilactobacillus reuteri strain DS22_10 DS22_10_2_length_97657_cov_55.968071	QAZL01000002.1	0.9969
	Limosilactobacillus reuteri strain DS17_10 DS17_10_2_length_97641_cov_50.147763	QAZM01000002.1	0.9969
	Limosilactobacillus reuteri strain DS12_10 DS12_10_22_length_25563_cov_44.839755	QAZN01000022.1	0.9846
	Limosilactobacillus reuteri strain LR19 Scaffold4	QGHO01000004.1	0.9815
	Limosilactobacillus reuteri strain LR18 Scaffold17	QGHP01000017.1	0.9815
	Limosilactobacillus reuteri strain LR17 Scaffold18	QGHQ01000018.1	0.9815
	Limosilactobacillus reuteri strain LR13 Scaffold21	QGHR01000021.1	0.9815
	Limosilactobacillus reuteri strain LR12 Scaffold143	QGHS01000143.1	0.9785
	Limosilactobacillus reuteri strain LR10 Scaffold16	QGHT01000016.1	0.9815
	Limosilactobacillus reuteri strain LR4 Scaffold18	QGHU01000018.1	0.9815
	Limosilactobacillus reuteri strain LR9 Scaffold15	QGHV01000015.1	0.9815
	Limosilactobacillus reuteri strain LR8 Scaffold2	QGHW01000002.1	0.9785
	Limosilactobacillus reuteri strain LR7 Scaffold145	QGHX01000145.1	0.9785
	Limosilactobacillus reuteri strain LR6 Scaffold146	QGHY01000146.1	0.9785
	Limosilactobacillus reuteri strain LR14 Scaffold16	QGHZ01000016.1	0.9815
	Limosilactobacillus reuteri strain LR11 Scaffold20	QGIA01000020.1	0.9815
	Limosilactobacillus reuteri strain LR3 Scaffold19	QGIB01000019.1	0.9815
	Limosilactobacillus reuteri strain LR2 Scaffold21	QGIC01000021.1	0.9815
	Limosilactobacillus reuteri strain LR1 Scaffold19	QGID01000019.1	0.9815
	Limosilactobacillus reuteri strain PTA6_F8 NODE_1_length_111234_cov_74.0191	QKPQ01000001.1	0.9907
	Limosilactobacillus reuteri strain PTA6_F6 NODE_5_length_70667_cov_93.3594	QKPR01000005.1	0.9938
	Limosilactobacillus reuteri strain PTA6_F4 NODE_28_length_25807_cov_106.909	QKPS01000028.1	0.9846
	Limosilactobacillus reuteri strain PTA6_F2 NODE_25_length_38310_cov_79.0222	QKPT01000025.1	0.9908
	Limosilactobacillus reuteri strain PTA6_F1 NODE_2_length_104966_cov_123.139	QKPU01000002.1	0.9938
	Limosilactobacillus reuteri strain PTA6_C7 NODE_7_length_78113_cov_133.691	QKPV01000007.1	0.9938
	Limosilactobacillus reuteri strain PTA6_C2 NODE_2_length_111620_cov_127.543	QKPW01000002.1	0.9908
	Limosilactobacillus reuteri strain PTA5_C13 NODE_4_length_70313_cov_142.891	QKPX01000004.1	0.9938
	Limosilactobacillus reuteri strain PTA5_C6B NODE_7_length_50267_cov_114.508	QKPY01000007.1	0.9846
	Limosilactobacillus reuteri strain PTA5_C5 NODE_8_length_77245_cov_87.9531	QKPZ01000008.1	0.9938
	Limosilactobacillus reuteri strain PTA5_C4 NODE_6_length_52900_cov_63.6645	QKQA01000006.1	0.9938
	Limosilactobacillus reuteri strain PTA5_F13 NODE_1_length_110301_cov_68.1498	QKQB01000001.1	0.9877
	Limosilactobacillus reuteri strain PTA5_F11 NODE_8_length_50650_cov_88.4072	QKQC01000008.1	0.9846
	Limosilactobacillus reuteri strain PTA5_F4 NODE_1_length_175140_cov_84.5371	QKQD01000001.1	0.9938
	Limosilactobacillus reuteri strain PTA5_F1 NODE_2_length_104966_cov_87.0009	QKQE01000002.1	0.9938
	Limosilactobacillus reuteri strain PTA4_C4 NODE_3_length_111761_cov_167.749	QKQF01000003.1	0.9877
	Limosilactobacillus reuteri strain PTA4_C2 NODE_77_length_4251_cov_212.862	QKQG01000077.1	0.9907
	Limosilactobacillus reuteri strain PTA4_C1 NODE_29_length_25653_cov_83.2685	QKQH01000029.1	0.9938
	Limosilactobacillus reuteri strain PTA2_C2 NODE_8_length_59982_cov_122.436	QKQI01000008.1	0.9969
	Limosilactobacillus reuteri strain PTA1_F3 NODE_59_length_6353_cov_96.9605	QKQJ01000059.1	0.9907
	Limosilactobacillus reuteri strain PTA1_C4 NODE_2_length_110477_cov_64.7299	QKQK01000002.1	0.9908
	Limosilactobacillus reuteri strain PTA1_C3 NODE_76_length_5962_cov_134.351	QKQL01000076.1	0.9908
	Limosilactobacillus reuteri strain PTA1_C1 NODE_7_length_56209_cov_105.456	QKQM01000007.1	0.9908
	Limosilactobacillus reuteri strain PTA8_1 NODE_1_length_132744_cov_105.052	QKQN01000001.1	0.9877
	Limosilactobacillus reuteri strain PTA5_11 NODE_1_length_116030_cov_162.761	QKQO01000001.1	0.9877
	Limosilactobacillus reuteri strain LR CGMCC No.11154 ctg25	QRDF01000026.1	0.9846
	Limosilactobacillus reuteri strain UBLRU-87 Scaffold1	RIAU01000001.1	0.9785
	Limosilactobacillus reuteri strain PNW1 NODE_8_length_60149_cov_679.692879	RJWE01000008.1	0.9815
	Limosilactobacillus reuteri strain C88 NODE_41_length_17116_cov_56.644442	SATM01000041.1	1
	Limosilactobacillus reuteri strain C93 NODE_44_length_12632_cov_28.138106	SATN01000044.1	1
	Limosilactobacillus reuteri isolate W2P31.023 Contig19385	SFMM01000095.1	0.9785
	Limosilactobacillus reuteri strain I8-5 NODE_5_length_137756_cov_1124.859500	SRKR01000005.1	0.9877
	Limosilactobacillus reuteri strain NM11_1-41 NODE_68_length_7571_cov_11.7384	SRYH01000068.1	0.9754
	Limosilactobacillus reuteri strain NM12_1-47 NODE_46_length_10522_cov_47.2138	SRYI01000046.1	0.9846
	Limosilactobacillus reuteri strain MD207 8_Assembly.final.scaffolds_scaffold4.1	VIQX01000004.1	0.9815
	Limosilactobacillus reuteri strain BIO5454 NODE_10_length_60150_cov_65.600953	VKOD01000010.1	0.9815
	Limosilactobacillus reuteri strain N1 scaffold68	VRYI01000068.1	0.9907
	Limosilactobacillus reuteri strain N3 scaffold47	VRYJ01000046.1	0.9908
	Limosilactobacillus reuteri strain Z6 C5396	VRYM01000258.1	0.9784
	Limosilactobacillus reuteri isolate SA1427_S38_bin.30 SA1427_S38_SA1427_S38_bin.30_contig_264	VSMU01000264.1	0.9938
	Limosilactobacillus reuteri strain Z5 Scaffold2	VTTA01000002.1	0.9784
	Limosilactobacillus reuteri strain N7 Scaffold4	VTTB01000004.1	0.9908
	Limosilactobacillus reuteri strain N5 Scaffold4	VTTD01000004.1	0.9908
	Limosilactobacillus reuteri strain N4 Scaffold4	VTTE01000004.1	0.9908
	Limosilactobacillus reuteri strain N2 Scaffold4	VTTF01000004.1	0.9908
	Limosilactobacillus reuteri strain LMG P-27481 NODE_46_length_15988_cov_30.6683	WHOJ01000046.1	0.9815
	Limosilactobacillus reuteri strain 100-93 NODE_2_length_120303_cov_129.579084	WJMU01000002.1	0.9753
	Limosilactobacillus reuteri strain 6799jm-1 NODE_7_length_59962_cov_130.521133	WJMV01000007.1	0.9938
	Limosilactobacillus reuteri strain AD23 NODE_33_length_20648_cov_114.259442	WJMW01000033.1	0.9785
	Limosilactobacillus reuteri strain CR NODE_1_length_279939_cov_77.351021	WJMX01000001.1	0.9846
	Limosilactobacillus reuteri strain L1600-1 NODE_2_length_153841_cov_111.157650	WJMY01000002.1	0.9846
	Limosilactobacillus reuteri strain L1604-1 NODE_3_length_300480_cov_112.738378	WJMZ01000003.1	0.9908
	Limosilactobacillus reuteri strain Lr4020 NODE_4_length_129220_cov_54.694701	WJNA01000004.1	0.9846
	Limosilactobacillus reuteri strain N2J NODE_2_length_207464_cov_83.594959	WJNC01000002.1	0.9815
	Limosilactobacillus reuteri strain N4I NODE_7_length_119910_cov_117.770986	WJND01000007.1	0.9815
	Limosilactobacillus reuteri strain Rat19 NODE_1_length_142184_cov_94.909684	WJNE01000001.1	0.9877
	Limosilactobacillus reuteri strain One-one NODE_1_length_279830_cov_97.111432	WJNF01000001.1	0.9846
	Limosilactobacillus reuteri strain G01_USFQ NODE_2_length_138744_cov_192.668561	WLWA01000002.1	0.9877
	Limosilactobacillus reuteri strain G02_USFQ NODE_3_length_138354_cov_198.947686	WLWB01000003.1	0.9877
	Limosilactobacillus reuteri strain G03_USFQ NODE_15_length_51673_cov_209.385699	WLWC01000015.1	0.9877
johnsonii_2	Lactobacillus johnsonii NCC 533	AE017198.1	*
	Lactobacillus johnsonii ATCC 33200 Scaffold1	AZCY01000001.1	0.9692
	Lactobacillus johnsonii IMSAGC_010 DNA	BLMB01000004.1	0.9938
	Lactobacillus johnsonii isolate MGYG-HGUT-00008 genome assembly	CABIWE010000006.1	1
	Lactobacillus johnsonii isolate Chicken_6_mag_125 genome assembly	CAJFLX010000029.1	0.9722
	TPA_asm: Lactobacillus johnsonii isolate SRR341604-bin.12 genome assembly	CAJLAJ010000017.1	0.966
	Lactobacillus johnsonii DPC 6026	CP002464.1	0.9938
	Lactobacillus johnsonii strain BS15 chromosome	CP016400.1	0.9506
	Lactobacillus johnsonii strain UMNLJ21	CP021703.1	0.9754
	Lactobacillus johnsonii strain UMNLJ22	CP021704.1	0.9753
	Lactobacillus johnsonii pf01 chromosome	CP024781.1	0.9506
	Lactobacillus johnsonii strain Byun-jo-01 chromosome	CP029614.1	0.9846
	Lactobacillus johnsonii strain IDCC9203 chromosome	CP031701.1	0.9692
	Lactobacillus johnsonii strain ZLJ010 chromosome	CP032680.1	0.9506
	Lactobacillus johnsonii strain DC22.2 chromosome	CP039261.1	0.9753
	Lactobacillus johnsonii strain NCK2677 chromosome	CP059055.1	0.9969
	Lactobacillus johnsonii strain GHZ10a chromosome	CP062068.1	0.9506
	TPA_asm: Lactobacillus johnsonii isolate UBA1158 UBA1158_contig_14	DBZO01000025.1	1
	TPA_asm: Lactobacillus johnsonii isolate UBA1156 UBA1156_contig_6	DBZQ01000027.1	1
	TPA_asm: Lactobacillus johnsonii isolate UBA1155 UBA1155_contig_5	DBZR01000033.1	1
	TPA_asm: Lactobacillus johnsonii isolate UBA1154 UBA1154_contig_306	DBZS01000117.1	1
	TPA_asm: Lactobacillus johnsonii isolate UBA1153 UBA1153_contig_8	DBZT01000029.1	0.9969
	TPA_asm: Lactobacillus johnsonii isolate UBA11948 contig_23973	DOBV01000050.1	0.9877
	Lactobacillus johnsonii strain WCA-380-WT-3D Contig_5	JABAFI010000005.1	0.9753
	Lactobacillus johnsonii strain 19428wE2_CC3 NODE_16_length_53164_cov_33.6103	JADGKX010000016.1	0.9969
	Lactobacillus johnsonii 16 Contig_83_length_74782	LIGY01000078.1	0.9877
	Lactobacillus johnsonii strain W1 scaffold47	LSNG01000031.1	0.9877
	Lactobacillus johnsonii strain LJ0 NODE_12_length_47795_cov_78.4314_ID_5917	MWIK01000027.1	0.9846
	Lactobacillus johnsonii strain An197 An197_contig_8	NFJY01000008.1	0.9723
	Lactobacillus johnsonii strain 117x 117x_2	NGOD01000002.1	0.9846
	Lactobacillus johnsonii strain 117q 117q_29	NGOE01000023.1	0.9846
	Lactobacillus johnsonii strain 117k 117k_3	NGOF01000002.1	0.9846
	Lactobacillus johnsonii strain 117d 117d_4	NGOG01000001.1	0.9846
	Lactobacillus johnsonii strain 117c 117c_88	NGOH01000084.1	0.9846
	Lactobacillus johnsonii strain 117a 117a_74	NGOI01000072.1	0.9846
	Lactobacillus johnsonii strain UMNLJ50 johnsonii06I9S12137_Average_coverage:_92.70	NIBA01000035.1	0.9785
	Lactobacillus johnsonii strain UMNLJ54 johnsonii07B3S14132_Average_coverage:_105.01	NIBB01000031.1	0.9754
	Lactobacillus johnsonii strain UMNLJ114 SNF2W3B3M6S23115_Average_coverage:_146.37	NIBD01000015.1	0.9785
	Lactobacillus sp. UMNPBX19 NODE_34_length_15402_cov_95.3004	PCYR01000034.1	0.9753
	Lactobacillus johnsonii strain UMNLJ113 SNF2W3B3L6S23145_164_75	PCZJ01000044.1	0.9692
	Lactobacillus johnsonii strain DPPM Ga0068290_106	PHNP01000006.1	0.9938
	Lactobacillus johnsonii strain LBJ456 Contig01	QGQW01000001.1	0.9938
	Lactobacillus johnsonii isolate W1P12.005 Contig238	SFHP01000011.1	0.9846
	Lactobacillus johnsonii isolate W2P33.008 Contig833	SFMS01000025.1	0.9938
	Lactobacillus johnsonii strain CC3 NODE_16_length_53164_cov_33.6103	SPPI01000016.1	0.9969
	Lactobacillus johnsonii strain Q1-7 NODE_1_length_690893_cov_644.278075	SRKQ01000001.1	0.9938
	Lactobacillus johnsonii strain MD006 6_Assembly.final.scaffolds_scaffold9.1	VIQZ01000024.1	1
	Lactobacillus johnsonii strain BIO5467 Lactobacillus_johnsonii_BIO5467_6	WBNZ01000006.1	0.9691
	Lactobacillus johnsonii isolate COPD094 SA9242_bin.7_contig_206	WGVP01000206.1	0.9938
	Lactobacillus johnsonii strain LL8 chr_contig_28	WKKC01000030.1	0.963
gigeriorum	Lactobacillus gigeriorum DSM 23908 = CRBIP 24.85 strain DSM 23908 Scaffold26	AYZO01000026.1	*
	Lactobacillus gigeriorum CRBIP 24.85 WGS project CAKC00000000 data	CAKC01000094.1	0.9969
gasseri_6	Lactobacillus paragasseri JCM 5343 DNA	AP018549.1	0.9846
	Lactobacillus hominis DSM 23910 = CRBIP 24.179 strain DSM 23910 Scaffold2	AYZP01000002.1	*
	Lactobacillus paragasseri JCM 1130 DNA	BEXG01000001.1	0.9815
	Lactobacillus paragasseri JCM 5344 DNA	BEXI01000005.1	0.9722
	Lactobacillus gasseri isolate Lactobacillus_gasseri_SV_Bg7063_mod2 genome assembly	CABHMU010000001.1	0.9753
	Lactobacillus hominis isolate MGYG-HGUT-02360 genome assembly	CABMIJ010000002.1	1
	TPA_asm: Lactobacillus gasseri isolate SRR413738-bin.18 genome assembly	CAJMJK010000024.1	0.9722
	Lactobacillus hominis CRBIP 24.179 WGS project CAKE00000000 data	CAKE01000010.1	1
	Lactobacillus gasseri strain 4M13	CP021427.1	0.9722
	Lactobacillus paragasseri JV-V03 chromosome	CP040500.1	0.9753
	Lactobacillus paragasseri strain NCK1347 chromosome	CP043924.1	0.9722
	Lactobacillus gasseri strain EJL chromosome	CP054875.1	0.9722
	Lactobacillus gasseri strain HL75 chromosome	CP071801.1	0.9753
	Lactobacillus gasseri strain HL70 chromosome	CP072657.1	0.9722
	Lactobacillus paragasseri strain Indica NODE_21_length_38150_cov_12.676388	JAADJO010000021.1	0.9753
	Lactobacillus paragasseri strain UBLG-36 H5J37_1	JACOAE020000001.1	0.9722
	Lactobacillus paragasseri strain D6t1_180914_C1 NODE_8_length_95923_cov_26.948	JADMRU010000008.1	0.9753
	Lactobacillus paragasseri strain J1101004_170508_E2 NODE_1_length_863074_cov_65.9554	JADNFI010000001.1	0.9846
	Lactobacillus gasseri isolate L1_008_092G1_dasL1_008_092G1_metabat.metabat.9 L1_008_092G1_scaffold_1	JAGZXK010000001.1	0.9722
	Lactobacillus gasseri strain 987_LJOH 274_350766_7794158_122+	JUKW01000072.1	0.9722
	Lactobacillus gasseri strain 497_LGAS 241_204349_2324449_42+	JVEV01000014.1	0.9753
	Lactobacillus gasseri strain 494_LGAS 58_1093_25061	JVEX01000005.1	0.9734
	Lactobacillus gasseri K7 genomic scaffold LK7_scaffold1	KL402718.1	0.9722
	Lactobacillus paragasseri strain NCTC13720 genome assembly	LR134325.1	0.9722
	Lactobacillus gasseri isolate MGYG-HGUT-02387 genome assembly	LR698989.1	0.9722
	Lactobacillus gasseri strain FR2 contig00029	LSBK01000016.1	0.9846
	Lactobacillus paragasseri strain ADH ADHcontig00017R00005R00004F00036F00040F	LSBL01000008.1	0.9815
	Lactobacillus gasseri strain 505 contig00038	LZDT01000038.1	0.9722
	Lactobacillus gasseri strain AL3 scaffold1_size1106151	MTZT01000001.1	0.9846
	Lactobacillus gasseri strain AL5 scaffold2_size1125240	MUJA01000002.1	0.9722
	Lactobacillus gasseri strain UMB0056 .21837_8_94.1	PNGR01000001.1	0.9846
	Lactobacillus gasseri strain JG141 Seq17	PQWW01000021.1	0.9722
	Lactobacillus gasseri strain 7135 KBABDLON_49	SRLR01000049.1	0.9846
	Lactobacillus paragasseri strain UMB6975 NODE_19_length_30132_cov_16.941576	VNFX01000019.1	0.9753
	Lactobacillus gasseri strain Indica1 Contig1_Consensus_tig00000060_pilon	WWFD01000001.1	0.9753
kalixensis_1	Lactobacillus kalixensis DSM 16043 Scaffold7	AZFM01000007.1	*
intestinalis_3	Lactobacillus intestinalis DSM 6629 NODE_100	AZGN01000048.1	*
	Lactobacillus sp. ASF360 genomic scaffold acMPL-supercont1.3	KB822434.1	0.9877
	Lactobacillus intestinalis strain NM61_E11 NODE_7_length_112400_cov_542.176	SRYV01000007.1	0.9877
gorillae	Lactobacillus gorillae DNA	BCAH01000018.1	*
murinus	Lactobacillus murinus DSM 20452 = NBRC 14221 DNA	BCVJ01000114.1	0.966
	Lactobacillus murinus DNA	BDFM01000124.1	*
	Lactobacillus murinus isolate MGYG-HGUT-00009 genome assembly	CABIVU010000079.1	0.9785
	Ligilactobacillus murinus strain CR147 chromosome	CP023565.1	0.9784
	Ligilactobacillus murinus strain CR141 chromosome	CP023566.1	0.9784
	Ligilactobacillus murinus strain V10 chromosome	CP040852.1	0.9784
	TPA_asm: Ligilactobacillus murinus isolate UBA3411 UBA3411_contig_186	DEOT01000016.1	0.9783
	TPA_asm: Ligilactobacillus murinus isolate UBA3408 UBA3408_contig_613	DEOW01000123.1	0.9783
	TPA_asm: Lactobacillus sp. isolate UBA11933 contig_27899	DLWD01000161.1	0.9506
	Ligilactobacillus murinus strain LAC NODE_87_length_4328_cov_66.7841_ID_173	JACBXZ010000010.1	0.9784
	Ligilactobacillus murinus strain LAC.1 NODE_87_length_4328_cov_66.7841_ID_173	JADGKI010000010.1	0.9784
	Ligilactobacillus murinus strain 2_2BalbC1BO2_S2 contig000022	JADGLU010000022.1	0.9785
	Ligilactobacillus murinus strain 19428wF2_HT12 NODE_35_length_21409_cov_13.5422	JADGME010000035.1	0.9785
	Lactobacillus murinus ASF361 genomic scaffold acLZi-supercont1.5	KB822408.1	0.9785
	Ligilactobacillus murinus strain 510-9 Scaffold174_1	QXXN01000172.1	1
	Ligilactobacillus murinus strain C-30 Scaffold36_1	QZFR01000037.1	0.9785
	Ligilactobacillus murinus strain HT12 NODE_35_length_21409_cov_13.5422	SPPN01000035.1	0.9785
	Ligilactobacillus murinus strain NM26_J9 NODE_78_length_8951_cov_598.436	SRYK01000078.1	0.9784
	Ligilactobacillus murinus strain MD040 7_Assembly.final.scaffolds_scaffold19.1	VIQY01000059.1	0.9785
	Ligilactobacillus murinus strain VM2V3 NODE_47	VKBS01000047.1	0.9785
	Ligilactobacillus murinus strain VM2V2 NODE_48	VKBT01000048.1	0.9784
	Ligilactobacillus murinus strain VM2F3 NODE_125	VKBU01000125.1	0.9784
	Ligilactobacillus murinus strain VM1V3 NODE_128	VKBV01000128.1	0.9785
	Ligilactobacillus murinus strain VM1V2 NODE_128	VKBW01000128.1	0.9784
	Ligilactobacillus murinus strain VM1V1 NODE_127	VKBX01000127.1	0.9785
	Ligilactobacillus murinus strain VM1F3 NODE_127	VKBY01000127.1	0.9785
	Ligilactobacillus murinus strain VM1F2 NODE_127	VKBZ01000127.1	0.9784
	Ligilactobacillus murinus strain VM1F1 NODE_127	VKCA01000127.1	0.9785
	Ligilactobacillus murinus strain SM2V2 NODE_49	VKCB01000049.1	0.9784
	Ligilactobacillus murinus strain SM2V1 NODE_49	VKCC01000049.1	0.9785
	Ligilactobacillus murinus strain SM2F2 NODE_49	VKCD01000049.1	0.9785
	Ligilactobacillus murinus strain SM1F2 NODE_126	VKCE01000126.1	0.9785
	Ligilactobacillus murinus strain SM1F1 NODE_128	VKCF01000128.1	0.9784
	Ligilactobacillus murinus strain 3V2P2 NODE_49	VKCG01000049.1	0.9784
	Ligilactobacillus murinus strain 3V1P2 NODE_53	VKCH01000053.1	0.9785
	Ligilactobacillus murinus strain 3V1P1 NODE_130	VKCI01000130.1	0.9785
	Ligilactobacillus murinus strain 3S2P1 NODE_51	VKCJ01000051.1	0.9784
	Ligilactobacillus murinus strain 2V1P2 NODE_50	VKCK01000050.1	0.9785
	Ligilactobacillus murinus strain 2V1P1 NODE_127	VKCL01000127.1	0.9785
	Ligilactobacillus murinus strain 2S2P1 NODE_50	VKCM01000050.1	0.9785
	Ligilactobacillus murinus strain 1V2P2 NODE_49	VKCN01000049.1	0.9784
	Ligilactobacillus murinus strain 1V1P2 NODE_49	VKCO01000049.1	0.9785
	Ligilactobacillus murinus strain 1V1P1 NODE_128	VKCP01000128.1	0.9784
	Ligilactobacillus murinus strain 1S2P1 NODE_50	VKCQ01000050.1	0.9785
	Ligilactobacillus murinus isolate SC1187_S40_bin.8 SC1187_S40_SC1187_S40_bin.8_contig_23	VSMV01000023.1	0.9784
gasseri_2	Lactobacillus paragasseri JCM 1130 DNA	BEXG01000001.1	1
	Lactobacillus paragasseri JCM 5343 DNA	BEXH01000001.1	*
	Lactobacillus paragasseri JCM 5344 DNA	BEXI01000001.1	0.9938
	TPA_asm: Lactobacillus gasseri isolate SRR413738-bin.18 genome assembly	CAJMJK010000001.1	0.9938
	Lactobacillus gasseri strain 4M13	CP021427.1	0.9938
	Lactobacillus paragasseri strain NCK1347 chromosome	CP043924.1	0.9969
	Lactobacillus sp. JM1 chromosome	CP044412.1	0.9938
	Lactobacillus gasseri strain HL70 chromosome	CP072657.1	0.9938
	Lactobacillus paragasseri strain UBLG-36 H5J37_1	JACOAE020000001.1	0.9938
	Lactobacillus paragasseri strain D6t1_180914_C1 NODE_16_length_48335_cov_26.6854	JADMRU010000016.1	1
	Lactobacillus paragasseri strain 1001095IJ_161003_B4 NODE_1_length_840161_cov_12.6143	JADNBA010000001.1	1
	Lactobacillus paragasseri strain J1101004_170508_E2 NODE_1_length_863074_cov_65.9554	JADNFI010000001.1	1
	Lactobacillus gasseri strain 497_LGAS 162_146717_1785272	JVEV01000004.1	1
	Lactobacillus gasseri strain 494_LGAS 3943_1424_28124	JVEX01000223.1	1
	Lactobacillus gasseri K7 genomic scaffold LK7_scaffold1	KL402718.1	0.9938
	Lactobacillus gasseri isolate MGYG-HGUT-02387 genome assembly	LR698989.1	0.9938
	Lactobacillus gasseri strain FR2 contig00015F00007F	LSBK01000008.1	1
	Lactobacillus paragasseri strain ADH ADHcontig00017R00005R00004F00036F00040F	LSBL01000008.1	1
	Lactobacillus gasseri strain 505 contig00063	LZDT01000063.1	0.9938
	Lactobacillus gasseri strain AL3 scaffold1_size1106151	MTZT01000001.1	1
	Lactobacillus gasseri strain UMB0099 .16933_8_13.1	PKKC01000001.1	1
	Lactobacillus gasseri strain UMB0056 .21837_8_94.1	PNGR01000001.1	1
	Lactobacillus gasseri strain JG141 Seq3	PQWW01000003.1	0.9938
	Lactobacillus gasseri strain 7135 KBABDLON_59	SRLR01000059.1	1
gasseri_3	Lactobacillus gasseri isolate Lactobacillus_gasseri_SV_Bg7063_mod2 genome assembly	CABHMU010000012.1	*
	Lactobacillus paragasseri JV-V03 chromosome	CP040500.1	0.9938
	Lactobacillus gasseri strain HL75 chromosome	CP071801.1	1
	Lactobacillus paragasseri strain Indica NODE_23_length_29713_cov_16.702913	JAADJO010000023.1	0.9969
	Lactobacillus gasseri isolate L1_008_092G1_dasL1_008_092G1_metabat.metabat.9 L1_008_092G1_scaffold_13	JAGZXK010000002.1	1
	Lactobacillus gasseri strain Indica1 Contig1_Consensus_tig00000060_pilon	WWFD01000001.1	0.9969
coleohominis_1	uncultured Lactobacillus sp. isolate MGYG-HGUT-02593 genome assembly	CABMQG010000030.1	*
	uncultured Lactobacillus sp. isolate Coassembly_mag_27 genome assembly	CAJFOB010000049.1	0.9846
	TPA_asm: uncultured Lactobacillus sp. isolate SRR413738-bin.7 genome assembly	CAJMJG010000053.1	1
	Limosilactobacillus coleohominis strain An574 An574_contig-110_64	JACJKU010000065.1	0.9907
	Limosilactobacillus coleohominis strain An526 An526_contig-110_52	JACJLB010000053.1	0.9846
	uncultured Lactobacillus sp. isolate UMGS2022 genome assembly	USRW01000004.1	0.9815
coleohominis_2	Lactobacillus coleohominis DSM 14060 Scaffold14	AZEW01000014.1	0.9568
	uncultured Lactobacillus sp. isolate Chicken_14_mag_22 genome assembly	CAJFRD010000023.1	*
	Lactobacillus coleohominis 101-4-CHN genomic scaffold supercont1.6	GG698807.1	0.9508
gasseri_4	Lactobacillus gasseri 202-4 contig00004	ACOZ01000070.1	0.9846
	Lactobacillus gasseri 224-1 ctg1120334623969	ADFT01000018.1	0.9846
	Lactobacillus gasseri CECT 5714 GAS000001	AKFQ01000001.1	0.9846
	Lactobacillus gasseri 2016 36_consensus	AUUE01000001.1	0.9877
	Lactobacillus gasseri JCM 1025 DNA	BEXJ01000001.1	1
	Lactobacillus gasseri isolate MGYG-HGUT-03690 genome assembly	CABOGQ010000004.1	0.9877
	TPA_asm: Lactobacillus gasseri isolate ERR1430442-bin.1 genome assembly	CAJKSH010000005.1	1
	Lactobacillus gasseri ATCC 33323	CP000413.1	0.9877
	Lactobacillus gasseri DSM 14869	CP006803.1	*
	Lactobacillus gasseri strain HL20 chromosome	CP072178.1	0.9846
	Lactobacillus gasseri MV-22 genomic scaffold supercont2.1	GL531761.1	0.9877
	Lactobacillus gasseri strain 1001285H_161024_C10 NODE_1_length_271353_cov_38.3493	JADMTY010000001.1	0.9753
	Lactobacillus gasseri strain 1001175B_160314_D8 NODE_1_length_788919_cov_65.8329	JADNAM010000001.1	0.9877
	Lactobacillus gasseri strain S1 5006-2 1	JAGEKM010000001.1	0.9877
	Lactobacillus gasseri isolate L3_098_121G1_dasL3_098_121G1_concoct_28 L3_098_121G1_scaffold_2	JAGZFW010000001.1	0.9877
	Lactobacillus gasseri isolate L3_129_093G1_dasL3_129_093G1_maxbin2.maxbin.012 L3_129_093G1_scaffold_93	JAGZHR010000005.1	1
	Lactobacillus gasseri strain 770_LJOH 54_378625_7093907	JUTQ01000010.1	0.9877
	Lactobacillus gasseri strain 494_LGAS 15586_2621_26878_14154+	JVEX01001341.1	0.9877
	Lactobacillus gasseri strain 249_LKEF 168_374591_7883643_30_	JVOL01000037.1	0.9877
	Lactobacillus gasseri strain 240_LCRI 225_367657_6252660_158_	JVOU01000023.1	0.9877
	Lactobacillus gasseri SJ-9E-US genomic scaffold supercont1.1	KN050666.1	0.9877
	Lactobacillus gasseri SV-16A-US genomic scaffold supercont1.1	KN050674.1	0.9846
	Lactobacillus gasseri strain PSS7772D genomic scaffold Scaffold13	KQ957032.1	0.9877
	Lactobacillus gasseri strain UMB0045 .21837_8_59.24	PKKA01000024.1	0.9877
	Lactobacillus gasseri strain UMB0670 .21837_8_50.4	PKKB01000004.1	0.9877
	Lactobacillus gasseri strain UMB0045b .16933_8_18.24	PNFW01000024.1	0.9877
	Lactobacillus gasseri strain TF08-1 TF08-1.Scaf4	QSRM01000004.1	0.9877
	Lactobacillus gasseri strain 1001175st1_D8 NODE_1_length_788919_cov_65.8329	SPGH01000001.1	0.9877
	Lactobacillus gasseri strain 7171 FIPPAONL_59	SRMD01000059.1	0.9877
	Lactobacillus gasseri strain NCTC13722 genome assembly	UGNT01000002.1	0.9877
	Lactobacillus gasseri strain UMB0607 NODE_3_length_129313_cov_14.473426	VNFY01000003.1	0.9877
	Lactobacillus gasseri strain UMB3077 NODE_3_length_400780_cov_32.453936	VNGC01000003.1	0.9784
	Lactobacillus gasseri strain BIO6369 Lactobacillus_gasseri_BIO6369_1	WBOA01000001.1	0.9877
	Lactobacillus gasseri strain BC12 scaffold3.1	WUBU01000003.1	0.9722
johnsonii_3	Lactobacillus johnsonii NCC 533	AE017198.1	0.9938
	Lactobacillus johnsonii IMSAGC_010 DNA	BLMB01000003.1	0.9907
	Lactobacillus johnsonii isolate MGYG-HGUT-00008 genome assembly	CABIWE010000005.1	0.9907
	Lactobacillus johnsonii DPC 6026	CP002464.1	0.9907
	Lactobacillus johnsonii N6.2	CP006811.1	0.9784
	Lactobacillus johnsonii strain BS15 chromosome	CP016400.1	0.9877
	Lactobacillus johnsonii pf01 chromosome	CP024781.1	0.9907
	Lactobacillus johnsonii strain Byun-jo-01 chromosome	CP029614.1	1
	Lactobacillus johnsonii strain ZLJ010 chromosome	CP032680.1	0.9907
	Lactobacillus johnsonii strain G2A chromosome	CP040854.1	*
	Lactobacillus johnsonii strain 3DG chromosome	CP047409.1	0.9815
	Lactobacillus johnsonii strain NCK2677 chromosome	CP059055.1	0.9908
	Lactobacillus johnsonii strain GHZ10a chromosome	CP062068.1	0.9907
	TPA_asm: Lactobacillus johnsonii isolate UBA1158 UBA1158_contig_23	DBZO01000010.1	0.9907
	TPA_asm: Lactobacillus johnsonii isolate UBA1156 UBA1156_contig_25	DBZQ01000004.1	0.9907
	TPA_asm: Lactobacillus johnsonii isolate UBA1155 UBA1155_contig_20	DBZR01000001.1	0.996
	TPA_asm: Lactobacillus johnsonii isolate UBA1154 UBA1154_contig_187	DBZS01000034.1	0.9908
	TPA_asm: Lactobacillus johnsonii isolate UBA1153 UBA1153_contig_143	DBZT01000041.1	0.9907
	Lactobacillus johnsonii strain 19428wE2_CC3 NODE_12_length_68636_cov_39.8267	JADGKX010000012.1	0.9908
	Lactobacillus johnsonii strain BSD2780061687_150420_B4 NODE_13_length_40564_cov_43.8211	JADMSK010000013.1	0.9784
	Lactobacillus sp. isolate MAG270 NODE_1823_length_21138_cov_94.222881	JAEDMQ010000019.1	0.9907
	Lactobacillus johnsonii strain LJ0 NODE_4_length_139693_cov_52.4582_ID_5901	MWIK01000025.1	1
	Lactobacillus taiwanensis strain 601b 601b_68	NGOB01000061.1	0.9815
	Lactobacillus johnsonii strain 117x 117x_11	NGOD01000011.1	0.9877
	Lactobacillus johnsonii strain 117q 117q_28	NGOE01000022.1	0.9877
	Lactobacillus johnsonii strain 117k 117k_12	NGOF01000011.1	0.9877
	Lactobacillus johnsonii strain 117d 117d_58	NGOG01000055.1	0.9877
	Lactobacillus johnsonii strain 117c 117c_124	NGOH01000120.1	0.9877
	Lactobacillus johnsonii strain 117a 117a_19	NGOI01000019.1	0.9877
	Lactobacillus taiwanensis strain 114t 114t_59	NGOJ01000056.1	0.9784
	Lactobacillus taiwanensis strain 107v 107v_40	NGOS01000036.1	0.9815
	Lactobacillus taiwanensis strain 107u 107u_55	NGOT01000055.1	0.9815
	Lactobacillus taiwanensis strain 107q 107q_133	NGOU01000123.1	0.9785
	Lactobacillus taiwanensis strain 107d 107d_11	NGOV01000011.1	0.9815
	Lactobacillus johnsonii strain DPPM Ga0068290_115	PHNP01000015.1	0.9907
	Lactobacillus johnsonii strain LBJ456 Contig01	QGQW01000001.1	0.9907
	Lactobacillus johnsonii strain CH32 Seq1_Organism:Lactobacillus	RRWU01000001.1	0.9784
	Lactobacillus johnsonii isolate W1P12.005 Contig484	SFHP01000021.1	0.9907
	Lactobacillus johnsonii isolate W1P33.002 Contig347	SFJK01000011.1	0.9969
	Lactobacillus johnsonii isolate W2P33.008 Contig593	SFMS01000017.1	0.9907
	Lactobacillus johnsonii strain CC3 NODE_12_length_68636_cov_39.8267	SPPI01000012.1	0.9908
	Lactobacillus johnsonii strain Q1-7 NODE_1_length_690893_cov_644.278075	SRKQ01000001.1	0.9907
	Lactobacillus johnsonii strain NM60_B2-8 NODE_46_length_13760_cov_1096.09	SRYU01000046.1	0.9784
	Lactobacillus johnsonii strain MD006 6_Assembly.final.scaffolds_scaffold2.1	VIQZ01000021.1	0.9907
	Lactobacillus johnsonii strain LL8 chr_contig_14	WKKC01000016.1	0.9907
rogosae_2	Lactobacillus rogosae strain ATCC 27753 genome assembly	FONU01000017.1	*
reuteri_2	Lactobacillus caviae CCM 8609 DNA	BMDS01000002.1	0.9907
	uncultured Lactobacillus sp. isolate MGYG-HGUT-04287 genome assembly	CABPDS010000004.1	0.9907
	Limosilactobacillus reuteri strain VA24-5 NODE_1_length_238354_cov_67.207651	JAAJBL010000001.1	*
	Limosilactobacillus albertensis strain RRLNB_1_1 scaffold70	JACIVC010000070.1	0.9784
	Limosilactobacillus albertensis strain Lr3000 scaffold48	JACIVD010000048.1	0.9722
	Lactobacillus sp. Marseille-P7033 NODE_2_length_520052_cov_92.9448	JACJUN010000002.1	1
	Limosilactobacillus reuteri strain Lr4000 NODE_2_length_325370_cov_87.964937	WJNB01000002.1	0.9908
agrestis	Lactobacillus sp. isolate Mgla_MAG_37-bin_13 c_000000029395	JAAVII010000004.1	*
	Limosilactobacillus agrestis strain BG-MG3-A scaffold64	JACIVE010000064.1	0.9938
	Limosilactobacillus agrestis strain WF-MT5-A scaffold53	JACIVF010000053.1	0.9938
unclassified_3	Limosilactobacillus sp. Sa3CUN2 NODE_4_length_123914_cov_110.676308	JACSQW010000004.1	*
crispatus_4	Lactobacillus crispatus strain D31t1_170403_E4 NODE_18_length_39136_cov_33.9137	JADPAW010000018.1	*
xujianguonis	Lactobacillus sp. HT111-2 genomic scaffold Scaffold28	ML136898.1	*
	Lactobacillus sp. HT170-2 genomic scaffold Scaffold38	ML136990.1	1
	Lactobacillus sp. HT06-2 Scaffold33_1	PQGL01000036.1	1
johnsonii_4	Lactobacillus johnsonii isolate W1P33.002 Contig918	SFJK01000025.1	*
gasseri_5	Lactobacillus gasseri strain 987_LJOH 274_350766_7794158_122+	JUKW01000072.1	1
	Lactobacillus paragasseri strain NCTC13720 genome assembly	LR134325.1	1
	Lactobacillus gasseri strain AL5 scaffold2_size1125240	MUJA01000002.1	1
	Lactobacillus paragasseri strain UMB6975 NODE_5_length_137069_cov_20.063735	VNFX01000005.1	*
crispatus_2	Lactobacillus crispatus 214-1 contig00060	ADGR01000178.1	*
	Lactobacillus crispatus strain CO3MRSI1 chromosome	CP033426.1	1
	Lactobacillus crispatus strain 1D chromosome	CP047415.1	1
	Lactobacillus crispatus strain PRL2021 chromosome	CP058996.1	1
	Lactobacillus crispatus JV-V01 genomic scaffold SCAFFOLD3	GG669816.1	0.9969
	Lactobacillus crispatus 125-2-CHN genomic scaffold supercont1.1	GG698760.1	0.9969
	Lactobacillus crispatus strain VA50-4AN NODE_47_length_15181_cov_73.314933	JAAJBO010000047.1	1
	Lactobacillus crispatus strain DSM 29598 342	JAATOH010000034.1	0.9969
	Lactobacillus crispatus strain CRI4 LcB143_contig_77	JABERN010000073.1	1
	Lactobacillus crispatus strain LB70 Contig_51	JACCPK010000051.1	0.9969
	Lactobacillus crispatus strain LB62 Contig_66	JACCPS010000066.1	0.9969
	Lactobacillus crispatus strain LB56 Contig_70	JACCPX010000070.1	0.9969
	Lactobacillus crispatus strain Lc-G22 contig108	JAGFWS010000108.1	0.9969
	Lactobacillus crispatus FB049-03 genomic scaffold supercont1.1	JH932287.1	1
	Lactobacillus crispatus MV-1A-US genomic scaffold supercont2.1	KI391977.1	0.9938
	Lactobacillus crispatus strain PSS7772C genomic scaffold Scaffold313	KQ961614.1	0.9969
	Lactobacillus crispatus strain VMC3 VMC3_v1.0_contig_9	LJGP01000009.1	0.9969
	Lactobacillus crispatus strain VMC4 VMC4_v1.0_contig_95	LJGQ01000095.1	1
	Lactobacillus crispatus strain VMC7 VMC7_v1.0_contig_16	LJOM01000016.1	0.9969
	Lactobacillus crispatus strain RL10 RL10_59	NKLK01000059.1	0.9969
	Lactobacillus crispatus strain RL09 RL09_53	NKLL01000053.1	0.9969
	Lactobacillus crispatus strain RL02 RL02_71	NKLR01000071.1	0.9969
	Lactobacillus crispatus strain UMB0054 .21837_8_86.96	PKKF01000096.1	0.9969
	Lactobacillus crispatus strain UMB1398 .21837_8_80.60	PKKG01000060.1	0.9969
	Lactobacillus crispatus strain L49 flattened_line_82	SCLX01000042.1	0.9969
	Lactobacillus acidophilus strain NCTC13721 genome assembly	UGNR01000002.1	0.9969
	Lactobacillus crispatus strain BIO6272 Lactobacillus_crispatus_BIO6272_29	WBOB01000029.1	0.9969
oris_1	Lactobacillus oris PB013-T2-3 contig00093	AEKL01000025.1	*
	Limosilactobacillus oris isolate L3_098_332G1_dasL3_098_332G1_metabat.metabat.10 L3_098_332G1_scaffold_34	JAGZGC010000002.1	0.9969
oris_2	Lactobacillus oris F0423 ctg1127947904561	AFTL01000009.1	*
	Lactobacillus oris DSM 4864 Scaffold1	AZGE01000001.1	0.9969
	Lactobacillus oris isolate Lactobacillus_oris_BgEED19 genome assembly	CABFLO010000066.1	1
	Lactobacillus oris isolate Chicken_5_mag_67 genome assembly	CAJFMA010000007.1	0.9599
	TPA_asm: uncultured Lactobacillus sp. isolate ERR1430444-bin.2 genome assembly	CAJLDO010000005.1	0.9691
	Limosilactobacillus oris strain DSM 108973 seq3	JADGID010000003.1	0.9753
crispatus_3	Lactobacillus crispatus EM-LC1 NODE_21	AXLM01000021.1	*
	Lactobacillus crispatus DSM 20584 = JCM 1185 DNA	BBBS01000084.1	0.9907
	Lactobacillus crispatus isolate MGYG-HGUT-02348 genome assembly	CABMHY010000021.1	1
	Lactobacillus crispatus isolate Chicken_10_mag_157 genome assembly	CAJFFN010000070.1	0.9877
	Lactobacillus crispatus isolate Chicken_14_mag_17 genome assembly	CAJFGL010000052.1	0.9907
	Lactobacillus crispatus isolate Chicken_19_mag_104 genome assembly	CAJFIT010000074.1	0.9907
	Lactobacillus crispatus isolate Chicken_1_mag_137 genome assembly	CAJFPM010000024.1	0.9877
	Lactobacillus crispatus isolate Chicken_6_mag_147 genome assembly	CAJFTH010000010.1	0.9877
	TPA_asm: Lactobacillus crispatus isolate SRR341660-bin.2 genome assembly	CAJJWF010000003.1	0.9815
	Lactobacillus crispatus strain AB70 chromosome	CP026503.1	0.9815
	Lactobacillus crispatus strain DC21.1 chromosome	CP039266.1	0.9877
	Lactobacillus crispatus strain FDAARGOS_743 chromosome	CP046311.1	0.9846
	Lactobacillus crispatus strain C25 chromosome	CP047142.1	0.9877
	Lactobacillus crispatus strain B4 chromosome	CP059140.1	0.9877
	Lactobacillus crispatus ST1 complete genome	FN692037.1	0.9877
	Lactobacillus crispatus CTV-05 genomic scaffold supercont1.2	GL531737.1	0.9846
	Lactobacillus crispatus SJ-3C-US genomic scaffold supercont1.13	GL877795.1	0.9846
	Lactobacillus crispatus strain UMB1163 NODE_87_length_9527_cov_11.436596	JAAUWJ010000086.1	0.9846
	Lactobacillus crispatus strain WCA-383-APC-5E Contig_12	JABAFK010000012.1	0.9815
	Lactobacillus crispatus strain CRI8 LcB144_contig_46	JABERO010000046.1	0.9815
	Lactobacillus crispatus strain CRI10 LcB146_contig_45	JABERP010000045.1	0.9815
	Lactobacillus crispatus strain CRI17 LcB151_contig_59	JABERQ010000059.1	0.9815
	Lactobacillus crispatus strain LB69 Contig_23	JACCPL010000023.1	0.9907
	Lactobacillus crispatus strain LB68 Contig_29	JACCPM010000029.1	0.9907
	Lactobacillus crispatus strain LB67 Contig_12	JACCPN010000012.1	0.9877
	Lactobacillus crispatus strain LB66 Contig_19	JACCPO010000019.1	0.9907
	Lactobacillus crispatus strain LB65 Contig_10	JACCPP010000010.1	0.9907
	Lactobacillus crispatus strain LB64 Contig_13	JACCPQ010000013.1	0.9846
	Lactobacillus crispatus strain LB63 Contig_62	JACCPR010000062.1	0.9846
	Lactobacillus crispatus strain LB61 Contig_40	JACCPT010000040.1	0.9846
	Lactobacillus crispatus strain LB59 Contig_62	JACCPU010000062.1	0.9846
	Lactobacillus crispatus strain LB58 Contig_65	JACCPV010000065.1	0.9846
	Lactobacillus crispatus strain An726 An726_contig-115_2	JACLZA010000003.1	0.9784
	Lactobacillus crispatus strain DSM 108970 seq11	JADCKH010000011.1	0.9784
	Lactobacillus crispatus strain D31t1_170403_E4 NODE_1_length_268613_cov_48.2309	JADPAW010000001.1	0.9815
	Lactobacillus crispatus strain C0176A1 AIFBPANC_51	JAEDCG010000051.1	0.9846
	Lactobacillus crispatus isolate MAG.130 k127_42418	JAGHES010000013.1	0.9846
	Lactobacillus crispatus FB077-07 genomic scaffold supercont1.1	JH932272.1	0.9815
	Lactobacillus crispatus strain VMC1 VMC1_v1.0_contig_82	LJCZ01000082.1	0.9815
	Lactobacillus crispatus strain VMC2 VMC2_v1.0_contig_123	LJDA01000123.1	0.9846
	Lactobacillus crispatus strain VMC5 VMC5_v1.0_contig_70	LJOK01000070.1	0.9846
	Lactobacillus crispatus strain VMC6 VMC6_v1.0_contig_233	LJOL01000233.1	0.9846
	Lactobacillus crispatus strain VMC8 VMC8_v1.0_contig_183	LJON01000183.1	0.9815
	Lactobacillus crispatus strain JCM 5810 JCM5810_Scaffold4	LSVK01000004.1	0.9907
	Lactobacillus crispatus strain UMNLC1 contig_19	LYQR01000015.1	0.9846
	Lactobacillus crispatus strain UMNLC2 Lcrispatus9C4S15146	LYQS01000034.1	0.9846
	Lactobacillus crispatus strain UMNLC3 crispatus9C9S1619	LYQT01000064.1	0.9846
	Lactobacillus crispatus strain UMNLC4 crispatus9D2S17121	LYQU01000013.1	0.9846
	Lactobacillus crispatus strain UMNLC5 crispatus9H9S18125	LYQV01000018.1	0.9877
	Lactobacillus crispatus strain UMNLC6 crispatus9I3S1913	LYQW01000022.1	0.9877
	Lactobacillus crispatus strain UMNLC7 crispatus9I5S20164	LYQX01000056.1	0.9877
	Lactobacillus crispatus strain UMNLC8 crispatus9D6S21149	LYQY01000039.1	0.9877
	Lactobacillus crispatus strain UMNLC9 crispatus10A4S22112	LYQZ01000004.1	0.9877
	Lactobacillus crispatus strain UMNLC10 crispatus10A5S23111	LYRA01000003.1	0.9877
	Lactobacillus crispatus strain UMNLC11 crispatus9E6S24128	LYRB01000020.1	0.9877
	Lactobacillus crispatus strain UMNLC12 crispatus9E7S25135	LYRC01000025.1	0.9846
	Lactobacillus crispatus strain UMNLC13 crispatus9E9S26148	LYRD01000061.1	0.9877
	Lactobacillus crispatus strain UMNLC14 crispatus10B5S27142	LYRE01000040.1	0.9846
	Lactobacillus crispatus strain UMNLC15 crispatus10B6S28122	LYRF01000023.1	0.9877
	Lactobacillus crispatus strain UMNLC16 crispatus-10-B8S4115	LYRG01000006.1	0.9877
	Lactobacillus crispatus strain UMNLC18 SNF2W1B1M4S2716	LYRH01000050.1	0.9877
	Lactobacillus crispatus strain UMNLC19 SNF2W1B2M1S28135	LYRI01000030.1	0.9907
	Lactobacillus crispatus strain UMNLC20 SNF2W1B3L10S30114	LYRJ01000006.1	0.9815
	Lactobacillus crispatus strain UMNLC21 SNF2W1B3L3S29144	LYRK01000037.1	0.9846
	Lactobacillus crispatus strain UMNLC22 SNF2W1B4M1S31162	LYRL01000053.1	0.9815
	Lactobacillus crispatus strain UMNLC23 SNF2W1B4M2S32115	LYRM01000007.1	0.9815
	Lactobacillus crispatus strain UMNLC24 SNF2W1B4M3S33135	LYRN01000027.1	0.9815
	Lactobacillus crispatus strain UMNLC25 SNF2W1B4M4S3418	LYRO01000065.1	0.9846
	Lactobacillus crispatus strain C037 C037_Contig_72	MAKH01000072.1	0.9784
	Lactobacillus crispatus strain C25 C25-b_Contig_015	MCJG01000015.1	0.9877
	Lactobacillus crispatus strain DISK12 DIsk12_contig_22	MKXG01000126.1	0.9877
	Lactobacillus crispatus strain ATCC 33820 contig_81	NARH01000081.1	0.9877
	Lactobacillus crispatus strain RL33 RL33_70	NKKQ01000070.1	0.9846
	Lactobacillus crispatus strain RL32 RL32_71	NKKR01000071.1	0.9846
	Lactobacillus crispatus strain RL31 RL31_73	NKKS01000073.1	0.9846
	Lactobacillus crispatus strain RL30 RL30_68	NKKT01000068.1	0.9846
	Lactobacillus crispatus strain RL29 RL29_69	NKKU01000069.1	0.9846
	Lactobacillus crispatus strain RL28 RL28_75	NKKV01000075.1	0.9846
	Lactobacillus crispatus strain RL27 RL27_67	NKKW01000067.1	0.9846
	Lactobacillus crispatus strain RL26 RL26_72	NKKX01000072.1	0.9846
	Lactobacillus crispatus strain RL25 RL25_68	NKKY01000068.1	0.9846
	Lactobacillus crispatus strain RL24 RL24_68	NKKZ01000068.1	0.9846
	Lactobacillus crispatus strain RL23 RL23_70	NKLA01000070.1	0.9846
	Lactobacillus crispatus strain RL21 RL21_74	NKLB01000074.1	0.9846
	Lactobacillus crispatus strain RL20 RL20_75	NKLC01000075.1	0.9846
	Lactobacillus crispatus strain RL19 RL19_67	NKLD01000067.1	0.9846
	Lactobacillus crispatus strain RL17 RL17_68	NKLE01000068.1	0.9846
	Lactobacillus crispatus strain RL16 RL16_72	NKLF01000072.1	0.9846
	Lactobacillus crispatus strain RL15 RL15_64	NKLG01000064.1	0.9846
	Lactobacillus crispatus strain RL14 RL14_71	NKLH01000071.1	0.9846
	Lactobacillus crispatus strain RL13 RL13_74	NKLI01000074.1	0.9846
	Lactobacillus crispatus strain RL11 RL11_72	NKLJ01000072.1	0.9846
	Lactobacillus crispatus strain RL08 RL08_67	NKLM01000067.1	0.9846
	Lactobacillus crispatus strain RL07 RL07_101	NKLN01000101.1	0.9815
	Lactobacillus crispatus strain RL06 RL06_98	NKLO01000098.1	0.9815
	Lactobacillus crispatus strain RL05 RL05_85	NKLP01000085.1	0.9846
	Lactobacillus crispatus strain RL03 RL03_70	NKLQ01000070.1	0.9846
	Lactobacillus sp. UMNPBX16 SNF2W6B1L3_contig_43_63_29	PCYU01000043.1	0.9907
	Lactobacillus sp. UMNPBX15 NODE_17_length_37431_cov_30.7311	PCYV01000017.1	0.9815
	Lactobacillus sp. UMNPBX12 NODE_21_length_38253_cov_29.9288	PCYY01000021.1	0.9877
	Lactobacillus sp. UMNPBX11 NODE_21_length_38079_cov_49.4608	PCYZ01000021.1	0.9877
	Lactobacillus sp. UMNPBX8 NODE_17_length_40481_cov_32.8177	PCZB01000017.1	0.9877
	Lactobacillus sp. UMNPBX1 NODE_7_length_98422_cov_39.7277	PCZI01000007.1	0.9846
	Lactobacillus crispatus strain UMB0824 .16933_8_9.10	PKIV01000010.1	0.9846
	Lactobacillus crispatus strain UMB0085 .16933_8_53.69	PKIW01000069.1	0.9784
	Lactobacillus crispatus strain UMB0044 .16933_8_46.78	PKIX01000078.1	0.9815
	Lactobacillus crispatus strain UMB0803 .16933_8_41.74	PKIY01000074.1	0.9815
	Lactobacillus crispatus strain UMB0040 ERR1203629.17957_1_41.3	PKKH01000003.1	0.9815
	Lactobacillus crispatus strain CG-12 P-12_19	QKVQ01000019.1	0.9877
	Lactobacillus crispatus strain NCK1350 NODE_13_length_60801_cov_43.8299	SGWL01000013.1	0.9877
	Lactobacillus crispatus strain V4 80	SRLG01000080.1	0.9815
	Lactobacillus crispatus strain CIP 104459 36	VOMA01000036.1	0.9877
	Lactobacillus crispatus strain NCK96 NODE_15_length_42202_cov_40.329893	VUAI01000015.1	0.9846
	Lactobacillus crispatus strain NCK953 NODE_15_length_42202_cov_40.329893	VUAK01000015.1	0.9846
	Lactobacillus crispatus strain NCK967 NODE_10_length_69720_cov_109.085294	VUAL01000010.1	0.9907
	Lactobacillus crispatus strain NCK969 NODE_1_length_269423_cov_128.641464	VUAM01000001.1	0.9815
	Lactobacillus crispatus strain NCK972 NODE_13_length_69720_cov_120.471844	VUAN01000013.1	0.9877
	Lactobacillus crispatus strain NCK973 NODE_13_length_70019_cov_71.284961	VUAO01000013.1	0.9877
	Lactobacillus crispatus strain NCK974 NODE_13_length_69720_cov_88.233058	VUAP01000013.1	0.9877
	Lactobacillus crispatus strain NCK977 NODE_3_length_55913_cov_48.836532	VUAQ01000003.1	0.9877
	Lactobacillus crispatus strain NCK978 NODE_8_length_70096_cov_31.819977	VUAR01000008.1	0.9877
	Lactobacillus crispatus strain NCK988 NODE_5_length_108136_cov_135.463791	VUAS01000005.1	0.9846
	Lactobacillus crispatus strain NCK1351 AB51.136990	VUAT01000225.1	0.9877
	Lactobacillus crispatus strain NCK2487 NODE_30_length_25095_cov_48.699720	VUAU01000030.1	0.9877
	Lactobacillus crispatus strain NCK2488 NODE_82_length_6391_cov_116.737374	VUAV01000082.1	0.9907
	Lactobacillus crispatus strain NCK971 1	VYYV01000001.1	0.9815
	Lactobacillus crispatus strain BC5 scaffold1.1	WUBT01000001.1	0.9846
	Lactobacillus crispatus strain Indica2 contig_5	WWFF01000005.1	0.9877
acidophilus_1	Lactobacillus acidophilus CFH contig_4	AYUB01000001.1	*
	Lactobacillus acidophilus DNA	BDHM01000001.1	0.9969
	Lactobacillus acidophilus isolate MGYG-HGUT-02379 genome assembly	CABMJE010000001.1	0.9969
	TPA_asm: Lactobacillus acidophilus isolate ERR1430463-bin.9 genome assembly	CAJLFT010000002.1	0.9969
	Lactobacillus acidophilus CIRM-BIA 442 WGS project CBLP000000000 data	CBLP010000009.1	0.9969
	Lactobacillus acidophilus DSM 20242 WGS project CBLT000000000 data	CBLT010000005.1	0.9969
	Lactobacillus acidophilus NCFM	CP000033.3	0.9969
	Lactobacillus acidophilus La-14	CP005926.2	0.9969
	Lactobacillus acidophilus strain FSI4	CP010432.1	0.9969
	Lactobacillus acidophilus strain LA1	CP017062.1	0.9969
	Lactobacillus acidophilus strain DSM 20079 chromosome	CP020620.1	0.9938
	Lactobacillus acidophilus strain ATCC 53544 chromosome	CP022449.1	0.9969
	Lactobacillus acidophilus strain YT1 chromosome	CP025200.1	1
	Lactobacillus acidophilus strain LA-G80-111 chromosome	CP054559.1	0.9969
	Lactobacillus acidophilus ATCC 4796 genomic scaffold SCAFFOLD1	GG669566.1	0.9969
	Lactobacillus acidophilus CIP 76.13 genomic scaffold	HG313756.1	0.9938
	Lactobacillus acidophilus CIRM-BIA 445 genomic scaffold	HG313786.1	0.9969
	Lactobacillus acidophilus DSM 9126 genomic scaffold	HG313811.1	0.9969
	Lactobacillus acidophilus strain BCRC 12255 Scaffold1_1	JAAONQ010000001.1	0.9969
	Lactobacillus acidophilus strain BCRC 14065 contig_2	JAAONR010000002.1	0.9969
	Lactobacillus acidophilus strain BCRC 14079 Scaffold1_1	JAAONS010000001.1	0.9969
	Lactobacillus acidophilus strain BCRC 16092 Scaffold1_1	JAAONT010000001.1	0.9938
	Lactobacillus acidophilus strain BCRC 16099 contig_1	JAAOXP010000001.1	0.9969
	Lactobacillus acidophilus strain BCRC 17008 contig_2	JAAOXQ010000002.1	0.9969
	Lactobacillus acidophilus strain BCRC 17481 Scaffold1_1	JAAOXR010000001.1	0.9969
	Lactobacillus acidophilus strain BCRC 17486 Scaffold2_1	JAAPAR010000002.1	0.9969
	Lactobacillus acidophilus strain BCRC 80064 Scaffold1_1	JAAPAS010000001.1	0.9969
	Lactobacillus acidophilus strain La-5 contig_3	JAAQQS010000003.1	1
	Lactobacillus acidophilus strain LA1063 contig_1	JAAUOF010000001.1	0.9969
	Lactobacillus acidophilus strain s-4 Scaffolds_1_670283	JACEIW010000001.1	0.9969
	Lactobacillus acidophilus strain s-13 Scaffolds_1_792156	JACEQX010000001.1	0.9969
	Lactobacillus acidophilus strain LA-G80 contig1	JAGUCI010000001.1	1
	Lactobacillus acidophilus isolate L3_101_000G1_dasL3_101_000G1_metabat.metabat.48 L3_101_000G1_scaffold_0	JAGZGE010000001.1	1
	Lactobacillus acidophilus strain ATCC 4356 scaffold10	JRUT01000010.1	0.9938
	Lactobacillus acidophilus strain WG-LB-IV Scaffold1_1	LWSH01000011.1	0.9969
	Lactobacillus acidophilus strain KLDS 1.0901 KLDS1.0901.Scaf1	MNPO01000001.1	1
	Lactobacillus acidophilus strain LMG P-21904 contig000001	NIGU01000001.1	1
	Lactobacillus acidophilus strain P2 scaffold1.1	NXEY01000001.1	0.9969
	Lactobacillus acidophilus strain DS20_1 DS20_1_1_length_670292_cov_88.540352	QAHL01000001.1	1
	Lactobacillus acidophilus strain DS13_1B DS13_1B_1_length_669776_cov_46.965474	QAHM01000001.1	0.9969
	Lactobacillus acidophilus strain DS9_1A DS9_1A_1_length_670626_cov_52.685460	QAHN01000001.1	0.9969
	Lactobacillus acidophilus strain DS8_1A DS8_1A_1_length_670523_cov_149.825411	QAHO01000001.1	1
	Lactobacillus acidophilus strain DS5_1A DS5_1A_1_length_669979_cov_44.203352	QAHP01000001.1	0.9969
	Lactobacillus acidophilus strain DS2_1A DS2_1A_1_length_305387_cov_32.192931	QAHQ01000001.1	1
	Lactobacillus acidophilus strain DS13_1A DS13_1A_1_length_389190_cov_17.513473	QAHR01000001.1	1
	Lactobacillus acidophilus strain DS11_1A DS11_1A_1_length_669876_cov_44.430879	QAHS01000001.1	1
	Lactobacillus acidophilus strain DS1_1A DS1_1A_1_length_670921_cov_85.040118	QAHT01000001.1	0.9969
	Lactobacillus acidophilus strain DS24_1 DS24_1_1_length_670503_cov_40.222026	QAZX01000001.1	1
	Lactobacillus acidophilus strain DS10_1A DS10_1A_1_length_670523_cov_126.802178	QAZY01000001.1	1
	Lactobacillus acidophilus strain UBLA-34 scaffold1	RBHY01000001.1	1
	Lactobacillus acidophilus strain PNW3 NODE_2_length_675994_cov_165.027269	SMLT01000017.1	0.9969
	Lactobacillus acidophilus strain BIO6307 Lactobacillus_acidophilus_BIO6307_1	WBOD01000001.1	0.9969
	Lactobacillus acidophilus strain APC2845 NODE_1_length_670395_cov_30.0499_ID_917	WNGZ01000001.1	0.9969
	Lactobacillus acidophilus strain LA_AVK1 NODE_1_length_378946_cov_31.3834_ID_1	WPCL01000001.1	0.9969
	Lactobacillus acidophilus strain LA_AVK2 NODE_1_length_670189_cov_38.2337_ID_1	WPCN01000001.1	1
acidophilus_2	Lactobacillus acidophilus CFH contig_73	AYUB01000034.1	*
	Lactobacillus acidophilus DNA	BDHM01000004.1	1
	Lactobacillus acidophilus isolate MGYG-HGUT-02379 genome assembly	CABMJE010000004.1	1
	TPA_asm: Lactobacillus acidophilus isolate ERR1430463-bin.9 genome assembly	CAJLFT010000002.1	1
	Lactobacillus acidophilus CIRM-BIA 442 WGS project CBLP000000000 data	CBLP010000009.1	1
	Lactobacillus acidophilus DSM 20242 WGS project CBLT000000000 data	CBLT010000007.1	1
	Lactobacillus acidophilus NCFM	CP000033.3	1
	Lactobacillus acidophilus La-14	CP005926.2	1
	Lactobacillus acidophilus strain FSI4	CP010432.1	1
	Lactobacillus acidophilus strain LA1	CP017062.1	1
	Lactobacillus acidophilus strain DSM 20079 chromosome	CP020620.1	1
	Lactobacillus acidophilus strain ATCC 53544 chromosome	CP022449.1	1
	Lactobacillus acidophilus strain YT1 chromosome	CP025200.1	0.9969
	Lactobacillus acidophilus strain LA-G80-111 chromosome	CP054559.1	1
	Lactobacillus acidophilus ATCC 4796 genomic scaffold SCAFFOLD1	GG669566.1	1
	Lactobacillus acidophilus CIP 76.13 genomic scaffold	HG313756.1	1
	Lactobacillus acidophilus CIRM-BIA 445 genomic scaffold	HG313786.1	1
	Lactobacillus acidophilus DSM 9126 genomic scaffold	HG313813.1	1
	Lactobacillus acidophilus strain BCRC 12255 Scaffold1_1	JAAONQ010000001.1	1
	Lactobacillus acidophilus strain BCRC 14065 contig_2	JAAONR010000002.1	1
	Lactobacillus acidophilus strain BCRC 14079 Scaffold1_1	JAAONS010000001.1	1
	Lactobacillus acidophilus strain BCRC 16092 Scaffold1_1	JAAONT010000001.1	1
	Lactobacillus acidophilus strain BCRC 16099 contig_1	JAAOXP010000001.1	1
	Lactobacillus acidophilus strain BCRC 17008 contig_2	JAAOXQ010000002.1	1
	Lactobacillus acidophilus strain BCRC 17481 Scaffold1_1	JAAOXR010000001.1	1
	Lactobacillus acidophilus strain BCRC 17486 Scaffold1_1	JAAPAR010000001.1	0.9969
	Lactobacillus acidophilus strain BCRC 80064 Scaffold1_1	JAAPAS010000001.1	1
	Lactobacillus acidophilus strain La-5 contig_3	JAAQQS010000003.1	0.9969
	Lactobacillus acidophilus strain LA1063 contig_1	JAAUOF010000001.1	1
	Lactobacillus acidophilus strain s-4 Scaffolds_1_670283	JACEIW010000001.1	0.9969
	Lactobacillus acidophilus strain s-13 Scaffolds_1_792156	JACEQX010000001.1	1
	Lactobacillus acidophilus strain LA-G80 contig1	JAGUCI010000001.1	0.9969
	Lactobacillus acidophilus isolate L3_101_000G1_dasL3_101_000G1_metabat.metabat.48 L3_101_000G1_scaffold_7	JAGZGE010000002.1	1
	Lactobacillus acidophilus strain ATCC 4356 scaffold12	JRUT01000012.1	1
	Lactobacillus acidophilus strain WG-LB-IV Scaffold6_1	LWSH01000066.1	0.9969
	Lactobacillus acidophilus strain KLDS 1.0901 KLDS1.0901.Scaf1	MNPO01000001.1	0.9969
	Lactobacillus acidophilus strain LMG P-21904 contig000001	NIGU01000001.1	0.9969
	Lactobacillus acidophilus strain P2 scaffold1.1	NXEY01000001.1	1
	Lactobacillus acidophilus strain DS20_1 DS20_1_1_length_670292_cov_88.540352	QAHL01000001.1	0.9969
	Lactobacillus acidophilus strain DS13_1B DS13_1B_1_length_669776_cov_46.965474	QAHM01000001.1	1
	Lactobacillus acidophilus strain DS9_1A DS9_1A_1_length_670626_cov_52.685460	QAHN01000001.1	1
	Lactobacillus acidophilus strain DS8_1A DS8_1A_1_length_670523_cov_149.825411	QAHO01000001.1	0.9969
	Lactobacillus acidophilus strain DS5_1A DS5_1A_1_length_669979_cov_44.203352	QAHP01000001.1	1
	Lactobacillus acidophilus strain DS2_1A DS2_1A_2_length_290926_cov_27.554435	QAHQ01000002.1	1
	Lactobacillus acidophilus strain DS13_1A DS13_1A_2_length_281105_cov_16.056866	QAHR01000002.1	0.9969
	Lactobacillus acidophilus strain DS11_1A DS11_1A_1_length_669876_cov_44.430879	QAHS01000001.1	0.9969
	Lactobacillus acidophilus strain DS1_1A DS1_1A_1_length_670921_cov_85.040118	QAHT01000001.1	1
	Lactobacillus acidophilus strain DS24_1 DS24_1_1_length_670503_cov_40.222026	QAZX01000001.1	0.9969
	Lactobacillus acidophilus strain DS10_1A DS10_1A_1_length_670523_cov_126.802178	QAZY01000001.1	0.9969
	Lactobacillus acidophilus strain UBLA-34 scaffold1	RBHY01000001.1	0.9969
	Lactobacillus acidophilus strain PNW3 NODE_2_length_675994_cov_165.027269	SMLT01000017.1	1
	Lactobacillus acidophilus strain BIO6307 Lactobacillus_acidophilus_BIO6307_1	WBOD01000001.1	1
	Lactobacillus acidophilus strain APC2845 NODE_1_length_670395_cov_30.0499_ID_917	WNGZ01000001.1	1
	Lactobacillus acidophilus strain LA_AVK1 NODE_2_length_291276_cov_29.0201_ID_3	WPCL01000002.1	0.9969
	Lactobacillus acidophilus strain LA_AVK2 NODE_1_length_670189_cov_38.2337_ID_1	WPCN01000001.1	0.9969
agilis	Lactobacillus agilis DSM 20509 NODE_43	AYYP01000019.1	*
	Lactobacillus agilis SY212 DNA	BLAM01000143.1	0.9815
	Lactobacillus agilis SY111 DNA	BLAN01000059.1	0.9907
	Lactobacillus agilis SN10121 DNA	BLAO01000073.1	0.9846
	Lactobacillus agilis SN811 DNA	BLAP01000046.1	0.9907
	Lactobacillus agilis SN4111 DNA	BLAQ01000067.1	0.9815
	Lactobacillus agilis NB11 DNA	BLAR01000023.1	0.9877
	Lactobacillus agilis PTL465 DNA	BLAS01000078.1	0.9876
	Lactobacillus agilis isolate MGYG-HGUT-02390 genome assembly	CABMJQ010000013.1	0.963
	TPA_asm: Ligilactobacillus agilis isolate ERR414450-bin.4 genome assembly	CAJJJF010000108.1	0.9969
	Lactobacillus agilis strain La3	CP016766.1	0.9784
	Lactobacillus agilis strain WCA-389-WT-5H1 Contig_18	JABAFP010000018.1	0.9783
	Ligilactobacillus agilis strain An796 An796_NODE_2_length_215615_cov_106.928	JACJJY010000002.1	0.9907
	Ligilactobacillus agilis strain An795 An795_NODE_2_length_216853_cov_79.2804_ID_8772	JACJJZ010000002.1	0.9691
	Ligilactobacillus agilis strain YZ054 NODE_16_length_45858_cov_58.611	JADBIF010000016.1	0.966
	Ligilactobacillus agilis strain T8a NODE_61_length_64837_cov_19.088114	JAEHNV010000046.1	0.9876
	Lactobacillus agilis genome assembly Lactobacillus agilis	LN851174.1	0.963
	Ligilactobacillus agilis strain UMNLA4 contig85	LUGD01000107.1	0.9845
	Ligilactobacillus agilis strain UMNLA5 contig74	LUGE01000099.1	0.9846
	Ligilactobacillus agilis strain UMNLA1 Lagilis10B1S5LR1contig15	LUGO01000026.1	0.9846
	Ligilactobacillus agilis strain UMNLA2 Lagilis10C3S6LR1contig106	LUGP01000007.1	0.9846
	Ligilactobacillus agilis strain UMNLA3 Lagilis08E9S1LR1contig72	LUGQ01000095.1	0.9846
	Ligilactobacillus agilis strain UMNLA6 agilis8I2S2LR1contig42	LYQO01000064.1	0.9845
	Ligilactobacillus agilis strain UMNLA7 agilis8I4S3LR1contig62	LYQP01000078.1	0.9846
	Ligilactobacillus agilis strain UMNLA8 agilis8I7S4LR1contig110	LYQQ01000012.1	0.9845
	Ligilactobacillus agilis strain 268A contig5	PKGI01000005.1	0.9752
	Ligilactobacillus agilis strain 273 contig28	PKGM01000028.1	0.9753
	Lactobacillus agilis strain SW282	SJOY01000003.1	0.9877
amylovorus_1	Lactobacillus amylovorus DSM 20531 Scaffold1	AZCM01000001.1	*
	Lactobacillus amylovorus isolate MGYG-HGUT-00161 genome assembly	CABJBR010000057.1	0.9907
	uncultured Lactobacillus sp. isolate UMB00015 genome assembly	CAIFFJ010000060.1	0.9903
	TPA_asm: Lactobacillus amylovorus isolate SRR341604-bin.14 genome assembly	CAJMBR010000005.1	0.9815
	Lactobacillus sp. OTU4228 genome assembly	CDLD01000014.1	0.9969
	Lactobacillus amylovorus GRL 1112	CP002338.1	0.9938
	Lactobacillus amylovorus strain 30SC	CP002559.1	0.9969
	Lactobacillus amylovorus GRL1118	CP002609.1	0.9969
	Lactobacillus amylovorus strain JBD401 chromosome	CP012389.1	0.9969
	Lactobacillus amylovorus strain PMRA3 chromosome	CP029754.1	0.9938
	TPA_asm: Lactobacillus amylovorus isolate UBA624 UBA624_contig_215	DBPI01000033.1	0.9969
	TPA_asm: Lactobacillus sp. isolate UBA8817 contig_10334	DOGE01000189.1	0.9969
	Lactobacillus amylovorus CAG:719 genomic scaffold	FR878099.1	0.9938
	Lactobacillus amylovorus strain Bifido-178-WT-3C Contig_31	JABAFJ010000031.1	0.9938
	Lactobacillus amylovorus isolate MAG058 NODE_10387_length_7695_cov_22.517670	JAEDEM010000069.1	0.9907
	Lactobacillus amylovorus DSM 16698 Scaffold58	JQBQ01000058.1	0.9969
	Lactobacillus sp. N54.MGS-719 contig_2	LARO01000002.1	0.9907
	Lactobacillus amylovorus strain PMRA1 PMRA1_0017	PNRB01000017.1	0.9969
	Lactobacillus amylovorus strain AF08-3 AF08-3.Scaf57	QSAX01000057.1	0.9907
	Lactobacillus amylovorus isolate W2P29.005 Contig227	SFML01000012.1	0.9969
	Lactobacillus amylovorus isolate W3P1.019 Contig1126	SFOA01000036.1	0.9969
	Lactobacillus amylovorus strain S60 NODE_24_length_38592_cov_44.978398	SUMN01000024.1	0.9938
antri_2	Lactobacillus antri DSM 16041 Scaffold17	AZDK01000017.1	*
	Lactobacillus antri isolate MGYG-HGUT-01516 genome assembly	CABKUX010000009.1	1
kitasatonis	Lactobacillus gallinarum DSM 10532 = JCM 2011 strain DSM 10532 NODE_173	AZEL01000083.1	*
	Lactobacillus kitasatonis DSM 16761 = JCM 1039 strain DSM 16761 NODE_79	AZFU01000044.1	0.9877
	Lactobacillus kitasatonis strain A12 NODE_180_length_6434_cov_10.470003	JAEHNR010000116.1	0.9877
frumenti	Lactobacillus frumenti DSM 13145 NODE_25	AZER01000016.1	*
	Limosilactobacillus frumenti strain LF145 chromosome	CP044534.1	1
	Limosilactobacillus frumenti strain FUA3675 NODE_10_length_76300_cov_81.687054	JAAUWX010000010.1	1
kalixensis_2	Lactobacillus kalixensis DSM 16043 Scaffold16	AZFM01000016.1	*
ultunensis	Lactobacillus ultunensis DSM 16047 Scaffold2	AZFO01000002.1	*
	Lactobacillus ultunensis isolate MGYG-HGUT-01335 genome assembly	CABKOR010000048.1	0.9969
	Lactobacillus ultunensis strain Kx293C1 chromosome	CP059829.1	0.9969
apodemi_2	Lactobacillus apodemi DSM 16634 = JCM 16172 strain DSM 16634 NODE_187	AZFT01000053.1	*
	Ligilactobacillus murinus strain EF-1 WT_MP_R1_trim_repaired_(paired)_contig_5	MPSN01000005.1	0.9599
hamsteri	Lactobacillus hamsteri DSM 5661 = JCM 6256 strain DSM 5661 NODE_93	AZGI01000062.1	*
	Lactobacillus vaginalis DSM 5837 = ATCC 49540 strain DSM 5837 Scaffold10	AZGL01000010.1	*
vaginalis_2	Lactobacillus vaginalis isolate Chicken_18_mag_89 genome assembly	CAJFIS010000002.1	0.9815
	TPA_asm: uncultured Lactobacillus sp. isolate ERR1430438-bin.29 genome assembly	CAJLEC010000017.1	0.9815
	Limosilactobacillus vaginalis strain LV515 chromosome	CP045240.1	0.9969
	Lactobacillus sp. UMNPBX5 NODE_2_length_179420_cov_44.7707	PCZE01000002.1	0.9815
	Limosilactobacillus vaginalis strain CBA-L88 (BV2) NODE_4_length_205019_cov_26.685171	RJTI01000004.1	0.9784
panis	Lactobacillus panis DSM 6035 NODE_349	AZGM01000138.1	*
intestinalis_2	Lactobacillus intestinalis DSM 6629 NODE_93	AZGN01000044.1	*
	Lactobacillus intestinalis strain NM61_E11 NODE_3_length_150415_cov_390.169	SRYV01000003.1	0.9753
rodentium	Lactobacillus rodentium DSM 24759 DNA	BFBY01000007.1	*
	Lactobacillus sp. isolate Mgla_MAG_37-bin_4 c_000000023892	JAAVAW010000018.1	0.9506
salivarius_2	Lactobacillus agilis PTL465 DNA	BLAS01000076.1	*
	Lactobacillus salivarius cp400 WGS project CBVR000000000 data	CBVR010000068.1	1
	Lactobacillus salivarius strain JCM1046	CP007646.1	1
	Lactobacillus salivarius strain ZLS006 chromosome	CP020858.1	0.9938
	Lactobacillus salivarius strain ZLp4b chromosome	CP062071.1	0.9969
	Lactobacillus salivarius strain WCA-389-WT-5E Contig_75	JABAFL010000075.1	1
	Lactobacillus agilis strain WCA-389-WT-5H1 Contig_12	JABAFP010000012.1	0.9969
	Lactobacillus salivarius strain FFIG58 Lactobacillus_salivarius_FFIG58_contig_115_1	JACBJR010000115.1	0.9969
	Lactobacillus salivarius strain FFIG23 Lactobacillus_salivarius_FFIG23_contig_168_1	JACBJS010000168.1	0.9969
	Lactobacillus salivarius strain FFIG53 Lactobacillus_salivarius_FFIG53_contig_286_1	JACBJT010000286.1	0.9969
	Lactobacillus salivarius strain FFIG60 Lactobacillus_salivarius_FFIG60_contig_211_1	JACBJU010000211.1	1
	Lactobacillus salivarius strain FFIG63 Lactobacillus_salivarius_FFIG63_contig_492_1	JACBJV010000492.1	1
	Lactobacillus salivarius strain FFIG79 Lactobacillus_salivarius_FFIG79_contig_485_1	JACBJW010000485.1	1
	Lactobacillus salivarius strain FFIG124 Lactobacillus_salivarius_FFIG124_contig_383_1	JACBJX010000383.1	0.9969
	Lactobacillus salivarius strain FFIG130 Lactobacillus_salivarius_FFIG130_contig_197_1	JACBJY010000197.1	0.9969
	Ligilactobacillus salivarius strain 144 Scaffold_0115_2274048bp	JADCTW010000115.1	1
	Ligilactobacillus salivarius strain 160 Scaffold_0105_2127643bp	JADCTX010000105.1	0.9969
	Ligilactobacillus salivarius strain KLW010 NODE_114_length_2555_cov_30.1215_ID_11476	LXYX01000016.1	0.9969
	Ligilactobacillus salivarius strain KLW009 NODE_78_length_1670_cov_2.65651_ID_5929	LXYY01000075.1	0.9969
	Ligilactobacillus salivarius strain KLW008 NODE_98_length_1668_cov_2.49396_ID_7142	LXYZ01000160.1	1
	Ligilactobacillus salivarius strain KLW007 NODE_83_length_1798_cov_2.78861_ID_6034	LXZA01000081.1	0.9969
	Ligilactobacillus salivarius strain KLW006 NODE_76_length_1678_cov_3.64435_ID_6064	LXZB01000074.1	0.9969
	Ligilactobacillus salivarius strain KLW005 NODE_79_length_1678_cov_5.07896_ID_5347	LXZC01000076.1	0.9969
	Ligilactobacillus salivarius strain KLW004 NODE_146_length_1668_cov_4.21106_ID_10837	LXZD01000051.1	0.9938
	Ligilactobacillus salivarius strain KLW003 NODE_131_length_1652_cov_2.28838_ID_11353	LXZE01000035.1	0.9938
	Ligilactobacillus salivarius strain KLW002 NODE_89_length_1673_cov_4.12357_ID_5061	LXZF01000095.1	0.9969
	Ligilactobacillus salivarius strain KLW001 NODE_115_length_1670_cov_2.92508_ID_9501	LXZG01000017.1	0.9969
	Ligilactobacillus salivarius strain KLF007 NODE_92_length_1661_cov_2.09642_ID_7546	LXZH01000107.1	1
	Ligilactobacillus salivarius strain KLF005 NODE_106_length_1667_cov_3.03053_ID_7209	LXZJ01000007.1	0.9969
	Ligilactobacillus salivarius strain KLF004 NODE_94_length_1948_cov_5.84997_ID_7165	LXZK01000100.1	0.9938
	Ligilactobacillus salivarius strain KLF003 NODE_107_length_1677_cov_4.28255_ID_7434	LXZL01000008.1	0.9938
	Ligilactobacillus salivarius strain KLF002 NODE_105_length_1659_cov_3.44949_ID_10656	LXZM01000006.1	0.9938
	Ligilactobacillus salivarius strain KLA006 NODE_56_length_10975_cov_2.27914_ID_9543	LXZO01000119.1	0.9938
	Ligilactobacillus salivarius strain KLA005 NODE_57_length_10614_cov_2.44301_ID_7222	LXZP01000053.1	0.9938
	Ligilactobacillus salivarius strain KLA004 NODE_57_length_10972_cov_3.04532_ID_8245	LXZQ01000064.1	0.9907
	Ligilactobacillus salivarius strain KLA003 NODE_55_length_11029_cov_2.25773_ID_6723	LXZR01000065.1	0.9907
	Ligilactobacillus salivarius strain KLA002 NODE_53_length_10976_cov_1.82603_ID_7225	LXZS01000050.1	0.9938
	Ligilactobacillus salivarius strain KLA001 NODE_54_length_11126_cov_2.31611_ID_7093	LXZT01000058.1	0.9938
	Ligilactobacillus salivarius strain L28 NODE_33_length_10445_cov_42.6434_ID_1456	NDYW01000033.1	0.9969
	Ligilactobacillus salivarius strain C12 contig00013	VCMN01000013.1	0.9969
	Ligilactobacillus salivarius strain C2 contig00003	VCMO01000003.1	0.9969
helveticus	Lactobacillus helveticus H-8 DNA	BLYO01000192.1	*
	Lactobacillus helveticus W-6 DNA	BLYP01000287.1	1
	Lactobacillus helveticus Y-10 DNA	BLYQ01000160.1	1
	Lactobacillus helveticus strain LMG 22464 Scaffold14	JQCJ01000014.1	0.9969
	Lactobacillus helveticus strain 313 NODE_39_length_19895_cov_29.028743	WHOE01000017.1	0.966
amylovorus_2	Lactobacillus amylovorus isolate MGYG-HGUT-00161 genome assembly	CABJBR010000046.1	*
	Lactobacillus sp. OTU4228 genome assembly	CDLD01000019.1	0.9969
	Lactobacillus amylovorus GRL 1112	CP002338.1	0.9938
	Lactobacillus amylovorus strain 30SC	CP002559.1	0.9969
	Lactobacillus amylovorus GRL1118	CP002609.1	0.9969
	Lactobacillus amylovorus strain JBD401 chromosome	CP012389.1	0.9969
	Lactobacillus amylovorus strain PMRA3 chromosome	CP029754.1	1
	TPA_asm: Lactobacillus amylovorus isolate UBA624 UBA624_contig_5765	DBPI01000038.1	1
	TPA_asm: Lactobacillus sp. isolate UBA8817 contig_10296	DOGE01000125.1	0.9969
	Lactobacillus amylovorus CAG:719 genomic scaffold	FR878092.1	1
	Lactobacillus amylovorus strain Bifido-178-WT-3C Contig_1	JABAFJ010000001.1	0.9969
	Lactobacillus amylovorus isolate MAG237 NODE_14651_length_5712_cov_3.521831	JAEDLJ010000095.1	0.9969
	Lactobacillus amylovorus DSM 16698 Scaffold5	JQBQ01000005.1	1
	Lactobacillus sp. N54.MGS-719 contig_28	LARO01000029.1	0.9969
	Lactobacillus amylovorus strain PMRA1 PMRA1_0011	PNRB01000011.1	0.9969
	Lactobacillus amylovorus strain AF08-3 AF08-3.Scaf46	QSAX01000046.1	1
	Lactobacillus amylovorus isolate W2P29.005 Contig366	SFML01000020.1	0.9969
	Lactobacillus amylovorus strain S60 NODE_16_length_46924_cov_45.717378	SUMN01000016.1	0.9907
intestinigallinarum	uncultured Lactobacillus sp. isolate Chicken_1_mag_75 genome assembly	CAJFFA010000001.1	*
gallistercoris	uncultured Lactobacillus sp. isolate Coassembly_mag_21 genome assembly	CAJFNS010000032.1	*
intestinipullorum	uncultured Lactobacillus sp. isolate Chicken_10_mag_88 genome assembly	CAJFPL010000017.1	*
gallinarum	Lactobacillus gallinarum isolate Chicken_20_mag_156 genome assembly	CAJFSK010000039.1	*
	TPA_asm: uncultured Lactobacillus sp. isolate SRR341678-bin.12 genome assembly	CAJKNN010000006.1	0.9969
	Lactobacillus sp. isolate AS23ysBPME_356 159624_AS23	JAAZMJ010000127.1	0.9938
	Lactobacillus gallinarum strain An447 An447_contig-110_56	JACJLJ010000057.1	1
	Lactobacillus gallinarum strain An338a An338a_contig-110_31	JACJMF010000032.1	0.9969
	Lactobacillus sp. A27 NODE_4_length_47818_cov_13.724476	JAEHNT010000004.1	0.9969
	Lactobacillus gallinarum isolate MAG.217 k127_1005937	JAGHGA010000142.1	1
	Lactobacillus gallinarum strain An153 An153_contig_6	NFKZ01000006.1	0.9969
	Lactobacillus gallinarum strain An119 An119_contig_9	NFLP01000009.1	0.9969
	Lactobacillus gallinarum strain An115 An115_contig_2	NFLS01000002.1	1
	Lactobacillus gallinarum strain An101 An101_contig_3	NFLZ01000003.1	0.9969
	Lactobacillus sp. UMNPBX17 NODE_62_length_8222_cov_64.6441	PCYT01000062.1	1
	Lactobacillus sp. UMNPBX14 NODE_39_length_17129_cov_42.5301	PCYW01000039.1	0.9969
	Lactobacillus sp. UMNPBX6 NODE_39_length_17129_cov_38.2026	PCZD01000039.1	0.9969
	Lactobacillus sp. UMNPBX4 NODE_9_length_55861_cov_55.4933	PCZF01000009.1	1
timonensis	TPA_asm: Lactobacillus timonensis isolate ERR1430435-bin.14 genome assembly	CAJKSF010000001.1	*
	Lactobacillus timonensis strain Marseille-P3825 genome assembly	LT964761.1	0.9938
uncultured_1	TPA_asm: uncultured Lactobacillus sp. isolate SRR413705-bin.20 genome assembly	CAJLBJ010000011.1	*
reuteri_3	TPA_asm: Limosilactobacillus reuteri isolate UBA625 UBA625_contig_6483	DBPH01000086.1	*
porci	Lactobacillus delbrueckii isolate Lacto_22L genome assembly	FLLT01000005.1	*
	uncultured Lactobacillus sp. isolate UMGS896 genome assembly	URDO01000010.1	0.9938
	Lactobacillus porci strain Bifido-178-WT-2B seq37	VUMX01000037.1	1
rogosae_1	Lactobacillus rogosae strain ATCC 27753 genome assembly	FONU01000010.1	*
marseillie	Lactobacillus sp. Marseille-P3519 strain Marseille-P3519T genome assembly	FTOY01000011.1	*
unclassified_1	Lactobacillus sp. isolate Mgla_MAG_30-bin_5 c_000000006389	JAAVAU010000004.1	*
unclassified_2	Lactobacillus sp. isolate Mgla_MAG_1-bin_28 c_000000034723	JAAVAV010000017.1	*
urinaemulieris	Limosilactobacillus urinaemulieris strain c9Ua_26_M NODE_6_length_107542_cov_305.041007	JABUXR010000006.1	*
fastidiosus	Limosilactobacillus fastidiosus strain WF-MA3-C scaffold62	JACIUY010000062.1	*
	Limosilactobacillus fastidiosus strain WF-MO7-1 scaffold25	JACIUZ010000025.1	0.9907
rudi	Limosilactobacillus rudii strain STM2_1 scaffold38	JACIVA010000038.1	*
	Limosilactobacillus rudii strain STM3_1 scaffold12	JACIVB010000012.1	1
balticus	Limosilactobacillus balticus strain pH52_RY scaffold64	JACIVG010000064.1	*
	Limosilactobacillus balticus strain BG-AF3-A scaffold41	JACIVH010000041.1	1
pontis_2	Limosilactobacillus pontis isolate MAG.251 k127_136343	JAGHGP010000010.1	*
pontis_1	Limosilactobacillus pontis strain UMB0683 .21837_8_53.5	PNFV01000005.1	*
unclassified_4	Lactobacillus sp. M31 LR31_S1_L001_R1_001__paired__contig_19	QORN01000019.1	*
unclassified_5	Lactobacillus sp. LL6 chrom_contig1	VLLR01000001.1	*
salivarius_1	Lactobacillus salivarius NIAS840 84_3	AFMN01000003.1	*
	Lactobacillus salivarius GJ-24 LSGJ_9	AFOI01000009.1	0.9628
	Lactobacillus salivarius SMXD51 plasmid pLS51A	AICL01000007.1	0.9752
	Lactobacillus salivarius DSM 20555 = ATCC 11741 strain DSM 20555 Scaffold12	AYYT01000012.1	0.969
	Lactobacillus salivarius isolate MGYG-HGUT-02324 genome assembly	CABMGV010000002.1	0.9721
	Lactobacillus salivarius isolate Chicken_14_mag_49 genome assembly	CAJFGF010000009.1	0.9783
	Lactobacillus salivarius cp400 WGS project CBVR000000000 data	CBVR010000001.1	0.9814
	Lactobacillus salivarius UCC118 plasmid pMP118	CP000234.1	0.9683
	Lactobacillus salivarius strain JCM 1046 plasmid pMP1046A	CP007647.1	0.9659
	Lactobacillus salivarius str. Ren plasmid pR1	CP011404.1	0.9721
	Lactobacillus salivarius strain CICC23174 plasmid pLS_1 sequence	CP017108.1	0.9814
	Lactobacillus salivarius strain ZLS006 plasmid unnamed1	CP020859.1	0.9907
	Ligilactobacillus salivarius strain BCRC 12574 plasmid unnamed2	CP024065.1	0.9628
	Lactobacillus salivarius strain BCRC 14759 plasmid unnamed1	CP024068.1	0.969
	Ligilactobacillus salivarius strain IBB3154 plasmid pIBB3154_1	CP027645.1	0.9876
	Lactobacillus salivarius strain 2D plasmid unnamed1	CP047413.1	0.969
	Lactobacillus salivarius strain ZLp4b plasmid unnamed1	CP062072.1	0.9721
	TPA_asm: Lactobacillus sp. isolate UBA10789 contig_289	DONQ01000002.1	0.969
	Lactobacillus salivarius ATCC 11741 genomic scaffold SCAFFOLD1	GG693221.1	0.9721
	Lactobacillus salivarius strain WCA-389-WT-5E Contig_7	JABAFL010000007.1	0.9598
	Lactobacillus salivarius strain BIO6313 Lactobacillus_salivarius_BIO6313_6	JABRBP010000006.1	0.969
	Lactobacillus salivarius strain KZ-NCB Lactobacillus_salivarius_contig_6	JACBGJ010000006.1	0.9907
	Lactobacillus salivarius strain FFIG58 Lactobacillus_salivarius_FFIG58_contig_21_1	JACBJR010000021.1	0.9536
	Lactobacillus salivarius strain FFIG23 Lactobacillus_salivarius_FFIG23_contig_179_1	JACBJS010000179.1	0.9536
	Lactobacillus salivarius strain FFIG53 Lactobacillus_salivarius_FFIG53_contig_182_1	JACBJT010000182.1	0.9567
	Lactobacillus salivarius strain FFIG60 Lactobacillus_salivarius_FFIG60_contig_228_1	JACBJU010000228.1	0.9567
	Lactobacillus salivarius strain FFIG63 Lactobacillus_salivarius_FFIG63_contig_477_1	JACBJV010000477.1	0.9536
	Lactobacillus salivarius strain FFIG130 Lactobacillus_salivarius_FFIG130_contig_247_1	JACBJY010000247.1	0.9536
	Ligilactobacillus salivarius strain An813 An813_NODE_18_length_32635_cov_26.300436_pilon	JACJJO010000018.1	0.9659
	Ligilactobacillus salivarius strain An787 An787_contig-115_9	JACJKD010000010.1	0.9876
	Ligilactobacillus salivarius strain An453 An453_contig-110_61	JACJLI010000062.1	0.9783
	Ligilactobacillus salivarius strain DSM 108969 seq17	JADCKI010000017.1	0.9598
	Ligilactobacillus salivarius strain 144 Scaffold_0004_219406bp	JADCTW010000004.1	0.9628
	Ligilactobacillus salivarius strain 160 Scaffold_0004_218758bp	JADCTX010000004.1	0.9659
	Ligilactobacillus salivarius strain UBLS-22 NODE_9_length_91816_cov_367.999357	JADDMV010000009.1	0.9721
	Ligilactobacillus salivarius strain 1001287B_170213_E2 NODE_10_length_66110_cov_41.0155	JADMRB010000010.1	0.9907
	Ligilactobacillus salivarius strain 1001270B_150601_C6 NODE_10_length_91455_cov_72.8535	JADMRT010000010.1	0.9721
	Ligilactobacillus salivarius strain 1001095A_150126_H2 NODE_13_length_26960_cov_17.2507	JADMXL010000005.1	0.9598
	Ligilactobacillus salivarius strain A19 NODE_33_length_76752_cov_19.674145	JAEHNS010000022.1	0.9783
	Ligilactobacillus salivarius strain T3 NODE_6_length_57378_cov_19.751543	JAEHNU010000006.1	0.9659
	Ligilactobacillus salivarius isolate MAG.343 k127_1329546	JAGHHY010000031.1	0.9876
	Ligilactobacillus salivarius strain 778_LSAL 154_59828_2387321	JUTI01000020.1	0.9536
	Ligilactobacillus salivarius strain 609_LSAL 394_41523_483605_374+	JVAF01000109.1	0.9752
	Lactobacillus salivarius isolate LPM01 genome assembly	LT604075.1	0.9907
	Ligilactobacillus salivarius strain KLW009 NODE_32_length_20157_cov_2.05249_ID_5805	LXYY01000025.1	0.9598
	Ligilactobacillus salivarius strain KLW008 NODE_17_length_43173_cov_2.33692_ID_6948	LXYZ01000072.1	0.9567
	Ligilactobacillus salivarius strain KLW005 NODE_3_length_84986_cov_4.63394_ID_5187	LXZC01000033.1	0.9567
	Ligilactobacillus salivarius strain KLW004 NODE_47_length_14762_cov_3.57626_ID_10613	LXZD01000188.1	0.9814
	Ligilactobacillus salivarius strain KLW003 NODE_14_length_43194_cov_3.73566_ID_11103	LXZE01000055.1	0.9845
	Ligilactobacillus salivarius strain KLW002 NODE_4_length_84986_cov_4.0961_ID_4881	LXZF01000052.1	0.9567
	Ligilactobacillus salivarius strain KLW001 NODE_2_length_103982_cov_3.09076_ID_9383	LXZG01000089.1	0.9567
	Ligilactobacillus salivarius strain KLF007 NODE_1_length_135057_cov_2.34241_ID_7368	LXZH01000027.1	0.9628
	Ligilactobacillus salivarius strain KLF005 NODE_47_length_16020_cov_3.71661_ID_7093	LXZJ01000068.1	0.9567
	Ligilactobacillus salivarius strain KLF004 NODE_1_length_79442_cov_3.43046_ID_6923	LXZK01000018.1	0.9721
	Ligilactobacillus salivarius strain KLF003 NODE_9_length_57507_cov_3.46398_ID_7242	LXZL01000124.1	0.9659
	Ligilactobacillus salivarius strain KLF002 NODE_4_length_77813_cov_2.99184_ID_10446	LXZM01000091.1	0.9721
	Ligilactobacillus salivarius strain KLA006 NODE_8_length_59538_cov_2.22894_ID_9443	LXZO01000156.1	0.9598
	Ligilactobacillus salivarius strain KLA005 NODE_9_length_55043_cov_2.42517_ID_7124	LXZP01000100.1	0.9598
	Ligilactobacillus salivarius strain KLA004 NODE_8_length_53194_cov_2.79892_ID_8141	LXZQ01000100.1	0.9567
	Ligilactobacillus salivarius strain KLA003 NODE_1_length_131029_cov_2.03726_ID_6591	LXZR01000026.1	0.9598
	Ligilactobacillus salivarius strain KLA002 NODE_5_length_97940_cov_1.93079_ID_7121	LXZS01000057.1	0.9598
	Ligilactobacillus salivarius strain KLA001 NODE_6_length_71868_cov_2.47015_ID_6987	LXZT01000075.1	0.9567
	Ligilactobacillus salivarius strain 01M14315 01M14315_contig_34	MSCR01000034.1	0.9567
	Ligilactobacillus salivarius strain NCIMB8818 NCIMB8818_contig_33	NBDX01000033.1	0.9683
	Ligilactobacillus salivarius strain NCIMB702343 NCIMB702343_contig_28	NBEA01000028.1	0.969
	Ligilactobacillus salivarius strain JCM 1047 JCM1047_contig_34	NBEF01000034.1	0.9938
	Ligilactobacillus salivarius strain JCM 1045 JCM1045_contig_26	NBEG01000026.1	0.969
	Ligilactobacillus salivarius strain JCM 1040 JCM1040_contig_27	NBEJ01000027.1	0.9567
	Ligilactobacillus salivarius strain gul2 gul-2_contig_25	NBEK01000025.1	0.9721
	Ligilactobacillus salivarius strain gul1 gul-1_contig_26	NBEL01000026.1	0.9721
	Ligilactobacillus salivarius strain DSM 20554 DSM20554_contig_24	NBEM01000024.1	0.9659
	Ligilactobacillus salivarius strain DSM 20492 DSM20492_contig_14	NBEN01000014.1	0.9628
	Ligilactobacillus salivarius strain CCuG47171 CCuG47171_contig_54	NBEQ01000054.1	0.9907
	Ligilactobacillus salivarius strain CCuG44481 CCuG44481_contig_44	NBES01000044.1	0.9876
	Ligilactobacillus salivarius strain AH43348 AH43348_contig_53	NBEV01000053.1	0.9683
	Ligilactobacillus salivarius strain L28 NODE_15_length_50258_cov_49.9274_ID_830	NDYW01000015.1	0.9783
	Ligilactobacillus salivarius strain An84 An84_contig_13	NFHF01000013.1	0.969
	Ligilactobacillus salivarius strain An63 An63_contig_11	NFHV01000011.1	0.9628
	Ligilactobacillus salivarius strain An128 An128_contig_10	NFLK01000010.1	0.9907
	Lactobacillus sp. UMNPBX9 NODE_48_length_14440_cov_75.8277	PCZA01000048.1	0.9907
	Lactobacillus sp. UMNPBX2 NODE_37_length_19688_cov_64.4826	PCZH01000037.1	0.9845
	Ligilactobacillus salivarius strain SGL 03 plasmid pSGL03 P16001_SI_L_salivarius_MB30__SGL03__scaffold_02	PECX01000002.1	0.9721
	Ligilactobacillus salivarius strain 290 contig33	PKGN01000033.1	0.969
	Ligilactobacillus salivarius strain DS2_12 DS2_12_10_length_58119_cov_37.004190	QAGU01000010.1	0.9721
	Ligilactobacillus salivarius strain DS11_12 DS11_12_8_length_91386_cov_17.800557	QAGV01000008.1	0.9721
	Ligilactobacillus salivarius strain DS3_12 DS3_12_11_length_58119_cov_122.200855	QAZF01000011.1	0.9721
	Ligilactobacillus salivarius strain DS13_12 DS13_12_7_length_91291_cov_134.420966	QAZG01000007.1	0.9721
	Ligilactobacillus salivarius strain A3iob _Contig_008	QFAS01000008.1	0.9969
	Lactobacillus salivarius strain OSU_LaSali_1.14 plasmid pMP118 contig_1710	QOZV01000246.1	0.9752
	Ligilactobacillus salivarius strain AM09-40 AM09-40.Scaf15	QRMK01000015.1	0.9814
	Ligilactobacillus salivarius strain AM25-8 AM25-8.Scaf9	QSLH01000009.1	0.9845
	Ligilactobacillus salivarius strain OM08-20 OM08-20.Scaf4	QSTB01000004.1	0.9845
	Ligilactobacillus salivarius strain TUCO-L2 Lactobacillus_salivarius_TUCO-L2_contig_161_1	SOPE01000161.1	0.9721
	Ligilactobacillus salivarius strain C12 contig00005	VCMN01000005.1	0.9689
	Ligilactobacillus salivarius strain C2 contig00003	VCMO01000003.1	0.9628
	Lactobacillus salivarius strain NT64_1 scaffold2	VSTI01000002.1	0.9659
	Lactobacillus salivarius strain NT62_5 scaffold4	VSTJ01000004.1	0.9659
	Lactobacillus salivarius strain NT33_2 scaffold6	VSTL01000006.1	0.9721
	Lactobacillus salivarius strain JSWX5_1 scaffold8	VSTN01000008.1	0.9628
	Lactobacillus salivarius strain FZJTZ9M6.scaf Scaffold6	VSTR01000006.1	0.969
	Lactobacillus salivarius strain FZJTZ64M3 scaffold2	VSTT01000002.1	0.9845
	Lactobacillus salivarius strain FZJTZ10M2.scaf Scaffold8	VSTY01000008.1	0.969
	Lactobacillus salivarius strain FYNLJ23_2.scaf Scaffold9	VSTZ01000009.1	0.9659
	Lactobacillus salivarius strain FYNDL5_1.scaf Scaffold6	VSUB01000006.1	0.9598
	Lactobacillus salivarius strain FSDLZ20M1_2 Scaffold5	VSUT01000005.1	0.9876
	Lactobacillus salivarius strain FSDLZ18M11 scaffold4	VSUU01000004.1	0.9845
	Lactobacillus salivarius strain FSDLZ17M12 scaffold5	VSUV01000005.1	0.9845
	Lactobacillus salivarius strain F_SD_HZ_D3_L_5 Scaffold3	VSUW01000003.1	0.9845
	Lactobacillus salivarius strain FNMGHLBE8_L1 Scaffold4	VSUY01000004.1	0.9876
	Lactobacillus salivarius strain FNMGHLBE2_L7 Scaffold2	VSUZ01000002.1	0.9845
	Lactobacillus salivarius strain FNMGHLBE13_L1 Scaffold5	VSVA01000005.1	0.9845
	Lactobacillus salivarius strain FNMGHLBE11_L1_2 Scaffold5	VSVB01000005.1	0.9845
	Lactobacillus salivarius strain FJSWX_34J_L5 Scaffold9	VSVC01000009.1	0.9845
	Lactobacillus salivarius strain FJLHD9M1 Scaffold3	VSVE01000003.1	0.9845
	Lactobacillus salivarius strain FJLHD24M1 Scaffold6	VSVL01000006.1	0.9907
	Lactobacillus salivarius strain FJLHD18M1 Scaffold3	VSVM01000003.1	0.9876
	Lactobacillus salivarius strain FJLHD10M2 Scaffold3	VSVP01000003.1	0.9845
	Lactobacillus salivarius strain FHNXY73M9 Scaffold17	VSVQ01000017.1	0.9628
	Lactobacillus salivarius strain FGSYC2M4_2 Scaffold4	VSVT01000004.1	0.9907
ruminis	Lactobacillus ruminis SPM0211 83_6	AFOJ01000006.1	*
	Lactobacillus ruminis ATCC 25644	AFYE01000056.1	0.9969
	Lactobacillus ruminis DPC 6832 NODE_173	AWYA01000044.1	0.9783
	Lactobacillus ruminis S23 NODE_54	AWYB01000353.1	1
	Lactobacillus ruminis DSM 20403 = NBRC 102161 DNA	BCVU01000019.1	0.9783
	Lactobacillus ruminis isolate MGYG-HGUT-01334 genome assembly	CABKOX010000001.1	0.9969
	Lactobacillus ruminis isolate RUG14834 genome assembly	CADCOK010000006.1	0.9907
	TPA_asm: Ligilactobacillus ruminis isolate SRR2912805-bin.4 genome assembly	CAJKZZ010000054.1	0.9938
	Lactobacillus ruminis ATCC 27782	CP003032.1	0.9845
	TPA_asm: Ligilactobacillus ruminis isolate UBA626 UBA626_contig_10319	DBPG01000020.1	0.9783
	TPA_asm: Lactobacillus sp. isolate UBA9489 contig_3474	DPUJ01000020.1	1
	Lactobacillus ruminis CAG:367 genomic scaffold	FR890235.1	0.9969
	Lactobacillus ruminis ATCC 25644 genomic scaffold SCAFFOLD1	GL833109.1	0.9969
	Ligilactobacillus ruminis strain LKV-472-APC-10 Contig_51	JABAFM010000051.1	0.9721
	Ligilactobacillus ruminis strain 1001095H_141210_H11 NODE_2424_length_3913_cov_24.7201	JADNNQ010000126.1	1
	Ligilactobacillus ruminis isolate MAG012 NODE_37201_length_2824_cov_10.725894	JAEDCS010000127.1	0.9721
	Ligilactobacillus ruminis strain DPC 6830 NODE_28	JHAB01000014.1	0.9721
	Ligilactobacillus ruminis strain ATCC 27780 NODE_14	JHAJ01000011.1	0.9783
	Ligilactobacillus ruminis strain GRL1172 contig00030	MRYO01000030.1	0.9721
	Ligilactobacillus ruminis strain PEL65 NODE_17_length_47366_cov_142.469_ID_33	MRYP01000017.1	0.9814
	Ligilactobacillus ruminis strain PEL66 NODE_8_length_81250_cov_335.698_ID_15	MRYQ01000008.1	0.9876
	Ligilactobacillus ruminis strain TF10-9AT TF10-9AT.Scaf1	QSQR01000001.1	0.9907
	Ligilactobacillus ruminis strain bz_0080 Scaffold_0035	RCYN01000035.1	0.9907
	Ligilactobacillus ruminis isolate UBG141 contig1920350	RKBV01000002.1	0.9876
	Ligilactobacillus ruminis isolate UBG141 contig391171	RKBV01000019.1	0.9876
	Ligilactobacillus ruminis isolate UBG141 contig1223384	RKBV01000022.1	0.9845
	Ligilactobacillus ruminis isolate UBG090 contig1076375	RKDU01000120.1	0.9969
	Ligilactobacillus ruminis strain ICIS-540 NODE_29_length_26088_cov_119.014	SRNR01000029.1	0.9969
	Ligilactobacillus ruminis strain BIOML-A29 scaffold12_size58890	WKNS01000012.1	0.9969
	Ligilactobacillus ruminis strain BIOML-A28 scaffold48_size6767	WKNT01000048.1	1
	Ligilactobacillus ruminis strain BIOML-A27 scaffold24_size29184	WKNU01000024.1	1
	Ligilactobacillus ruminis strain BIOML-A26 scaffold45_size8895	WKNV01000045.1	1
	Ligilactobacillus ruminis strain BIOML-A25 scaffold56_size29184	WKNW01000027.1	0.9969
	Ligilactobacillus ruminis strain BIOML-A24 scaffold50_size6770	WKNX01000050.1	1
	Ligilactobacillus ruminis strain BIOML-A23 scaffold50_size7195	WKNY01000050.1	1
	Ligilactobacillus ruminis strain BIOML-A22 scaffold54_size6770	WKNZ01000054.1	1
	Ligilactobacillus ruminis strain BIOML-A21 scaffold51_size6770	WKOA01000051.1	1
	Ligilactobacillus ruminis strain BIOML-A20 scaffold50_size6770	WKOB01000050.1	0.9969
	Ligilactobacillus ruminis strain BIOML-A19 scaffold14_size58981	WKOC01000014.1	0.9969
	Ligilactobacillus ruminis strain BIOML-A18 scaffold53_size6767	WKOD01000053.1	1
	Ligilactobacillus ruminis strain BIOML-A17 scaffold52_size6532	WKOE01000052.1	1
	Ligilactobacillus ruminis strain BIOML-A16 scaffold39_size15107	WKOF01000039.1	1
	Ligilactobacillus ruminis strain BIOML-A15 scaffold37_size15107	WKOG01000037.1	1
	Ligilactobacillus ruminis strain BIOML-A14 scaffold50_size6532	WKOH01000050.1	1
	Ligilactobacillus ruminis strain BIOML-A13 scaffold39_size15107	WKOI01000039.1	1
	Ligilactobacillus ruminis strain BIOML-A12 scaffold14_size59315	WKOJ01000014.1	0.9969
	Ligilactobacillus ruminis strain BIOML-A11 scaffold27_size29184	WKOK01000027.1	1
	Ligilactobacillus ruminis strain BIOML-A10 scaffold48_size6626	WKOL01000048.1	1
	Ligilactobacillus ruminis strain BIOML-A9 scaffold56_size7076	WKOM01000056.1	1
	Ligilactobacillus ruminis strain BIOML-A8 scaffold52_size6770	WKON01000052.1	1
	Ligilactobacillus ruminis strain BIOML-A7 scaffold56_size6770	WKOO01000056.1	1
	Ligilactobacillus ruminis strain BIOML-A6 scaffold6_size127530	WKOP01000006.1	0.9907
	Ligilactobacillus ruminis strain BIOML-A5 scaffold6_size141657	WKOQ01000006.1	0.9938
	Ligilactobacillus ruminis strain BIOML-A4 scaffold6_size127738	WKOR01000006.1	0.9907
	Ligilactobacillus ruminis strain BIOML-A3 scaffold27_size17187	WKOS01000027.1	0.9907
	Ligilactobacillus ruminis strain BIOML-A1 scaffold5_size134885	WKOT01000005.1	0.9907
plantarum	Lactobacillus plantarum subsp. plantarum NC8 Contig10	AGRI01000001.1	*
	Lactobacillus plantarum WCFS1 complete genome	AL935263.2	0.9783
	Lactobacillus plantarum SN35N DNA	AP018405.1	0.9783
	Lactobacillus plantarum IPLA88 Contig004	ASJE01000004.1	0.9814
	Lactobacillus plantarum WJL 136.LPLWJ.1_9	AUTE01000009.1	0.9783
	Lactobacillus plantarum 2165 L_plantarum_2165_Contig8	AVFI01000171.1	0.9783
	Lactobacillus plantarum 19L3 LactobacillusPlantarum_c32	AWTS01000032.1	0.9969
	Lactobacillus plantarum LP91 Contig137	AXDQ01000137.1	0.969
	Lactobacillus plantarum 4_3 Contig_2	AYTU01000002.1	0.9783
	Lactobacillus japonicus NBRC 102478 DNA	BJUP01000002.1	0.9752
	Lactobacillus plantarum subsp. plantarum NBRC 15891 DNA	BJVM01000005.1	0.9969
	Lactobacillus plantarum subsp. argentoratensis NBRC 106468 DNA	BJZD01000012.1	0.9783
	Lactobacillus plantarum Lsi DNA	BLJR01000005.1	0.9814
	Lactobacillus plantarum IYO1511 DNA	BLLP01000015.1	0.9783
	Lactiplantibacillus plantarum COY2906 DNA	BOVM01000012.1	1
	Lactobacillus plantarum strain CECT 9492 genome assembly	CAADET010000007.1	0.9969
	Lactobacillus plantarum strain CECT 9571 genome assembly	CAADEU010000007.1	0.9969
	Lactobacillus plantarum isolate AMBR9 genome assembly	CABFKX010000067.1	0.9752
	Lactobacillus plantarum isolate MGYG-HGUT-02386 genome assembly	CABMJP010000001.1	0.9783
	Lactobacillus plantarum strain CECT 9491 genome assembly	CADEAY010000012.1	0.9783
	TPA_asm: Lactiplantibacillus plantarum isolate ERR1430514-bin.5 genome assembly	CAJJLS010000015.1	0.9845
	Lactobacillus plantarum WGS project CBZW00000000 data	CBZW010000036.1	0.9598
	Lactobacillus plantarum CMPG5300 chromosome	CM002918.1	0.9783
	Lactobacillus plantarum JDM1	CP001617.1	0.9814
	Lactobacillus plantarum subsp. plantarum ST-III	CP002222.1	0.9814
	Lactobacillus plantarum ZJ316	CP004082.1	0.9814
	Lactobacillus plantarum DOMLa	CP004406.1	0.9814
	Lactobacillus plantarum 16	CP006033.1	0.9814
	Lactobacillus plantarum strain 5-2	CP009236.1	0.9814
	Lactobacillus plantarum strain B21	CP010528.1	0.9783
	Lactobacillus plantarum strain LZ95	CP012122.1	0.9783
	Lactobacillus plantarum strain ZS2058	CP012343.1	0.9814
	Lactobacillus plantarum strain MF1298	CP013149.1	0.9752
	Lactobacillus plantarum strain KP	CP013749.1	0.9783
	Lactobacillus plantarum strain DF	CP013753.1	0.9783
	Lactobacillus plantarum strain JBE245 chromosome	CP014780.1	1
	Lactobacillus plantarum strain CAUH2	CP015126.1	0.9814
	Lactobacillus plantarum strain LY-78	CP015308.1	0.9783
	Lactobacillus plantarum strain LZ227 chromosome	CP015857.1	0.9783
	Lactobacillus plantarum strain LZ206 chromosome	CP015966.1	0.9783
	Lactobacillus plantarum strain NCU116 chromosome	CP016071.1	0.9814
	Lactobacillus plantarum subsp. plantarum strain CGMCC 1.557 chromosome	CP016270.1	0.9783
	Lactobacillus plantarum strain LP3 chromosome	CP017066.1	0.9845
	Lactobacillus plantarum strain TMW 1.25 chromosome	CP017354.1	0.9814
	Lactobacillus plantarum strain TMW 1.277 chromosome	CP017363.1	0.9814
	Lactobacillus plantarum strain TMW 1.708 chromosome	CP017374.1	0.9814
	Lactobacillus plantarum strain TMW 1.1623 chromosome	CP017379.1	1
	Lactobacillus plantarum strain RI-113 chromosome	CP017406.1	0.9969
	Lactobacillus plantarum strain BLS41	CP018209.1	0.9845
	Lactobacillus plantarum subsp. plantarum strain TS12 chromosome	CP018324.1	0.9814
	Lactobacillus plantarum strain CLP0611 chromosome	CP019722.1	0.9814
	Lactobacillus plantarum strain K25 chromosome	CP020093.1	0.9814
	Lactobacillus plantarum strain LP2 chromosome	CP020816.1	0.9814
	Lactobacillus plantarum strain JBE490 chromosome	CP020861.1	0.9938
	Lactobacillus plantarum strain plantarum chromosome	CP021086.1	0.9783
	Lactobacillus plantarum strain SRCM102022 chromosome	CP021501.1	0.9845
	Lactobacillus plantarum subsp. plantarum isolate SRCM100434 chromosome	CP021528.1	0.9752
	Lactobacillus plantarum strain TMW 1.1308 chromosome	CP021929.1	0.9814
	Lactobacillus plantarum strain TMW 1.1478 chromosome	CP021932.1	0.9845
	Lactobacillus plantarum strain LPL-1 chromosome	CP021997.1	0.9783
	Lactobacillus plantarum strain DSR_M2 chromosome	CP022294.1	0.9814
	Lactobacillus plantarum strain dm chromosome	CP022373.1	0.9783
	Lactobacillus plantarum strain BDGP2 chromosome	CP023174.1	0.9814
	Lactobacillus plantarum strain pc-26 chromosome	CP023301.1	0.9845
	Lactobacillus plantarum strain LLY-606 chromosome	CP023306.1	0.9783
	Lactiplantibacillus plantarum strain 10CH chromosome	CP023728.1	0.9783
	Lactobacillus plantarum strain WLPL04 chromosome	CP023771.1	1
	Lactobacillus plantarum strain PC520 chromosome	CP023772.1	0.9814
	Lactobacillus plantarum strain KACC 92189 chromosome	CP024058.1	0.9783
	Lactobacillus plantarum strain ATCC 8014 chromosome	CP024413.1	0.9814
	Lactobacillus plantarum subsp. plantarum strain nF1-FD chromosome	CP025285.1	1
	Lactobacillus plantarum strain X7021 chromosome	CP025412.1	0.9814
	Lactobacillus plantarum strain K259 chromosome	CP025590.1	0.9845
	Lactobacillus plantarum strain IRG1 chromosome	CP025690.1	0.9814
	Lactiplantibacillus plantarum strain LM1004 chromosome	CP025988.1	0.9814
	Lactiplantibacillus plantarum subsp. plantarum strain LB1-2 chromosome	CP025991.1	0.9783
	Lactobacillus plantarum strain KC28 chromosome	CP026743.1	0.9845
	Lactobacillus plantarum strain b-2 chromosome	CP027349.1	0.9814
	Lactobacillus plantarum strain SRCM100438 chromosome	CP028219.1	0.9783
	Lactobacillus plantarum strain SRCM100440 chromosome	CP028220.1	0.9752
	Lactobacillus plantarum strain SRCM100442 chromosome	CP028221.1	0.9783
	Lactobacillus plantarum strain SRCM101105 chromosome	CP028222.1	0.9783
	Lactobacillus plantarum strain SRCM101187 chromosome	CP028226.1	0.9783
	Lactiplantibacillus plantarum strain SRCM101222 chromosome	CP028229.1	0.9752
	Lactobacillus plantarum strain SRCM101511 chromosome	CP028235.1	0.9969
	Lactobacillus plantarum strain SRCM101518 chromosome	CP028241.1	0.9752
	Lactobacillus plantarum strain SRCM102737 chromosome	CP028261.1	0.9783
	Lactobacillus plantarum strain SRCM100995 chromosome	CP028275.1	0.9783
	Lactobacillus sp. D1501 chromosome	CP028326.1	0.9814
	Lactobacillus plantarum strain SRCM101167 chromosome	CP028334.1	0.9783
	Lactobacillus plantarum strain AS-8 chromosome	CP028422.1	0.9814
	Lactobacillus plantarum strain LQ80 chromosome	CP028977.1	0.9783
	Lactobacillus plantarum strain HAC01 chromosome	CP029349.1	0.9783
	Lactobacillus plantarum strain SK151 chromosome	CP030105.1	0.9814
	Lactobacillus plantarum strain Y44 chromosome	CP030244.1	0.9814
	Lactobacillus plantarum strain nF1 chromosome	CP030881.1	0.9969
	Lactobacillus plantarum strain UNQLp11 chromosome	CP031140.1	0.9783
	Lactobacillus plantarum strain DR7 chromosome	CP031318.1	0.9783
	Lactobacillus plantarum strain IDCC3501 chromosome	CP031702.1	0.9969
	Lactiplantibacillus plantarum subsp. plantarum strain E1 chromosome	CP031771.1	0.9752
	Lactobacillus plantarum strain ZFM55 chromosome	CP032359.1	0.9783
	Lactobacillus plantarum strain ATG-K2 chromosome	CP032460.1	0.9814
	Lactobacillus plantarum strain ATG-K6 chromosome	CP032464.1	0.9783
	Lactobacillus plantarum strain ATG-K8 chromosome	CP032466.1	0.9783
	Lactobacillus plantarum strain ZFM9 chromosome	CP032642.1	0.9752
	Lactobacillus plantarum strain ZFM4 chromosome	CP032648.1	0.9783
	Lactiplantibacillus argentoratensis strain DSM 16365 chromosome	CP032751.1	0.9783
	Lactobacillus plantarum strain LMT1-48 chromosome	CP033888.1	0.9814
	Lactobacillus plantarum strain FBL-3a chromosome	CP034694.1	0.9783
	Lactobacillus plantarum strain SRCM103295 chromosome	CP035113.1	0.9814
	Lactobacillus plantarum strain SRCM103311 chromosome	CP035131.1	0.9907
	Lactobacillus plantarum strain SRCM103357 chromosome	CP035143.1	0.9783
	Lactobacillus plantarum strain SRCM103361 chromosome	CP035150.1	0.9783
	Lactobacillus plantarum strain SRCM103362 chromosome	CP035156.1	0.9814
	Lactobacillus plantarum strain SRCM103418 chromosome	CP035168.1	0.9783
	Lactobacillus plantarum strain SRCM103426 chromosome	CP035174.1	0.9938
	Lactobacillus plantarum strain SRCM103472 chromosome	CP035223.1	0.9783
	Lactobacillus plantarum strain SRCM103473 chromosome	CP035224.1	0.9814
	Lactobacillus plantarum strain SRCM103297 chromosome	CP035556.1	0.9783
	Lactobacillus plantarum strain SRCM103300 chromosome	CP035566.1	0.9907
	Lactobacillus plantarum strain SRCM103303 chromosome	CP035571.1	0.9783
	Lactobacillus plantarum strain EM chromosome	CP037429.1	1
	Lactiplantibacillus plantarum strain NCIMB8826 chromosome	CP037961.1	0.9783
	Lactobacillus plantarum strain DSM 20174 chromosome	CP039121.1	0.9969
	Lactobacillus plantarum subsp. plantarum strain BNH17 chromosome	CP040374.1	0.9814
	Lactiplantibacillus plantarum strain 202195 chromosome	CP040858.1	0.9969
	Lactobacillus plantarum strain BK-021 chromosome	CP044233.1	0.9783
	Lactobacillus plantarum strain BCC9546 chromosome	CP044500.1	0.9814
	Lactiplantibacillus plantarum strain TK-P2A chromosome	CP045593.1	0.9814
	Lactiplantibacillus plantarum strain KCCP11226 chromosome	CP046262.1	1
	Lactobacillus plantarum strain 123-17 chromosome	CP046656.1	0.9752
	Lactobacillus plantarum strain 8P-A3 chromosome	CP046726.1	1
	Lactobacillus plantarum strain HC-2 chromosome	CP046935.1	0.9845
	Lactobacillus plantarum strain CACC 558 chromosome	CP048022.1	0.9814
	Lactobacillus plantarum strain X7022 chromosome	CP048921.1	0.9814
	Lactobacillus plantarum strain SPC-SNU 72-2 chromosome	CP050805.1	0.9783
	Lactobacillus plantarum strain AMT74419 chromosome	CP052869.1	0.9845
	Lactobacillus plantarum strain CNEI-KCA4 chromosome	CP053571.1	0.9814
	Lactobacillus plantarum subsp. plantarum strain G1 chromosome	CP053912.1	0.9783
	Lactiplantibacillus plantarum strain TCI507 chromosome	CP054259.1	0.9814
	Lactiplantibacillus plantarum strain Heal19 chromosome	CP055123.1	0.9783
	Lactiplantibacillus plantarum strain Lp900 chromosome	CP059168.1	0.9783
	Lactiplantibacillus plantarum strain CNEI-KCA5 chromosome	CP059294.1	0.9814
	Lactobacillus plantarum strain SK156 chromosome	CP059473.1	0.9814
	Lactiplantibacillus plantarum strain PMO08 chromosome	CP062059.1	0.9969
	Lactiplantibacillus plantarum strain ATCC 202195 chromosome	CP063750.1	1
	Lactiplantibacillus plantarum strain MK55 chromosome	CP065019.1	0.9814
	Lactiplantibacillus plantarum strain ZDY2013 chromosome	CP065160.1	0.9814
	Lactiplantibacillus plantarum strain PC518 chromosome	CP066817.1	0.9814
	Lactiplantibacillus plantarum strain CXG9 chromosome	CP069168.1	0.9814
	Lactiplantibacillus plantarum strain KM2 chromosome	CP069282.1	0.9845
	Lactiplantibacillus plantarum strain GR0128 chromosome	CP070847.1	0.9783
	Lactiplantibacillus plantarum strain GR0512 chromosome	CP070851.1	0.9845
	Lactiplantibacillus plantarum strain AR195 chromosome	CP071449.1	0.9845
	Lactiplantibacillus plantarum strain KLDS1.0386 chromosome	CP071892.1	0.9814
	Lactiplantibacillus plantarum strain LRCC5314 chromosome	CP072452.1	1
	TPA_asm: Lactobacillus plantarum isolate UBA4900 UBA4900_contig_4802	DHCO01000083.1	0.9783
	Lactobacillus plantarum isolate 1 genome assembly	FKLQ01000040.1	0.9814
	Lactobacillus plantarum isolate Lp998 genome assembly	FMBQ01000001.1	1
	Lactobacillus plantarum isolate Lp813 genome assembly	FMBR01000031.1	0.9969
	Lactobacillus plantarum isolate Lp790 genome assembly	FMBS01000003.1	0.9814
	Lactobacillus plantarum subsp. plantarum ATCC 14917 genomic scaffold SCAFFOLD6	GL379766.1	1
	Lactobacillus plantarum strain DMR 17 DMR17_contig_5	JAAWWO010000005.1	0.9845
	Lactobacillus plantarum strain 9.14 NODE_56_length_5237_cov_20.503876	JABAHW010000056.1	0.9752
	Lactobacillus plantarum strain ZN-3 NODE_6_length_226211_cov_94.079665	JABXWO010000006.1	0.9969
	Lactiplantibacillus plantarum strain LPBF 35 NODE_1_length_611865_cov_39.535623	JACADL010000001.1	0.9752
	Lactobacillus plantarum strain ATCC 5870 scaffold2_size752492	JACBNJ010000002.1	0.9814
	Lactobacillus plantarum strain Q1 NODE_8_length_181289_cov_141.405889	JACKQH010000008.1	1
	Lactiplantibacillus plantarum strain Q6 NODE_1_length_362612_cov_85.054720	JACKQI010000001.1	0.9969
	Lactiplantibacillus plantarum strain Q823 NODE_1_length_351159_cov_102.539324	JACKQJ010000001.1	1
	Lactiplantibacillus plantarum strain DMR09 contig_5	JADANI010000005.1	0.9845
	Lactiplantibacillus plantarum strain 1001287B_170213_A4 NODE_7_length_207926_cov_21.9739	JADMNO010000007.1	1
	Lactiplantibacillus plantarum strain 1001216B_150713_H5 NODE_10_length_141215_cov_24.7699	JADMQT010000010.1	0.9783
	Lactiplantibacillus plantarum strain 1001254B_151014_B11 NODE_4_length_365907_cov_61.1332	JADMTB010000004.1	0.9783
	Lactiplantibacillus plantarum strain 1001095A_150126_D1 NODE_296_length_115182_cov_51.6267	JADMVB010000065.1	0.9783
	Lactiplantibacillus plantarum strain 1001254B_151014_C2 NODE_11_length_87653_cov_26.2146	JADMYK010000011.1	0.9814
	Lactiplantibacillus plantarum strain 1001254B_151014_A7 NODE_59_length_9175_cov_23.4399	JADNME010000059.1	0.9752
	Lactiplantibacillus plantarum strain g22 NODE_1_length_221852_cov_22.322584	JADQDL010000001.1	0.9783
	Lactobacillus sp. CRM56-2 CRM56-2_trimmed_(paired)_contig_2	JAEMUU010000002.1	1
	Lactiplantibacillus argentoratensis strain LQC 2520 Scaffold_3	JAEQMM010000003.1	0.9814
	Lactiplantibacillus argentoratensis strain LQC 2516 Scaffold_3	JAEQMN010000003.1	0.9783
	Lactiplantibacillus argentoratensis strain LQC 2485 Scaffold_4	JAEQMO010000004.1	0.9752
	Lactiplantibacillus argentoratensis strain LQC 2441 Scaffold_3	JAEQMP010000003.1	0.9783
	Lactiplantibacillus argentoratensis strain LQC 2422 Scaffold_2	JAEQMQ010000002.1	0.9783
	Lactiplantibacillus argentoratensis strain LQC 2320 Scaffold_1	JAEQMR010000001.1	0.9814
	Lactiplantibacillus plantarum strain Dm-2019-48 scaffold19_size58673	JAERKL010000019.1	0.9814
	Lactiplantibacillus plantarum strain Dm-2019-33 scaffold2_size428922	JAERKM010000002.1	0.9783
	Lactiplantibacillus plantarum subsp. plantarum strain M8 M8_assembly_contig_5	JAFJYD010000005.1	0.9814
	Lactiplantibacillus plantarum subsp. plantarum strain M17 M17_assembly_contig_6	JAFJYE010000006.1	0.9783
	Lactiplantibacillus plantarum subsp. plantarum strain M19 M19_assembly_contig_14	JAFJYF010000014.1	0.9783
	Lactiplantibacillus plantarum strain GD00040 Sccaffold_0001	JAGJWY010000001.1	0.9845
	Lactiplantibacillus plantarum strain XSBN-3 3_contig_7	JAGMWB010000007.1	0.9814
	Lactiplantibacillus plantarum strain XSBN-6 6_contig_437	JAGMWC010000437.1	0.9951
	Lactiplantibacillus plantarum strain XSBN-13 13_contig_5	JAGMWE010000005.1	0.9752
	Lactiplantibacillus plantarum strain AG30 CC93DRAFT_scf7180000000124_quiver.27_C	JHWA01000027.1	0.9783
	Lactiplantibacillus plantarum strain Lp90 Contig28	JIBX01000028.1	0.9814
	Lactiplantibacillus plantarum strain DmCS_001 contig76	JOJT01000023.1	0.9969
	Lactiplantibacillus plantarum strain DSM 13273 NODE_189	JQAW01000077.1	0.9783
	Lactiplantibacillus plantarum strain 90sk contig006	JXAX01000006.1	0.9969
	Lactiplantibacillus plantarum strain INF 15D NODE_19	JXRM01000019.1	0.9783
	Lactobacillus plantarum strain FMNP01 genomic scaffold Scaffold1	KN234831.1	0.9783
	Lactobacillus plantarum strain L31-1 genomic scaffold scaffold27	KQ434247.1	0.9783
	Lactiplantibacillus plantarum strain 38 Contig2114	LBDE01002116.1	0.9969
	Lactiplantibacillus plantarum strain 8 RA-3 Contig_65	LBDF01000002.1	0.9969
	Lactiplantibacillus plantarum strain PS128 chr_contig_1	LBHS01000001.1	0.9752
	Lactiplantibacillus plantarum strain Lp1610 lactoplantarum_1610_3	LDEL01000003.1	0.9969
	Lactiplantibacillus plantarum strain Lp1612 lactoplantarum_1612_1	LDEM01000001.1	0.9783
	Lactiplantibacillus plantarum strain 299v 299v_contig00004	LEAV01000030.1	0.9814
	Lactiplantibacillus plantarum strain TISTR875 TISTR875_contig00004	LEAW01000029.1	1
	Lactiplantibacillus plantarum strain DSM 20246 DSM20246_6	LEAX01000021.1	1
	Lactiplantibacillus plantarum strain DSM 2601 DSM2601_6	LEAY01000020.1	1
	Lactiplantibacillus plantarum strain CIF17AN8 CIF17AN8_contig00004	LEAZ01000029.1	0.9752
	Lactiplantibacillus plantarum strain CIF17AN2 CIF17AN2_contig00001	LEBA01000004.1	0.9752
	Lactiplantibacillus plantarum strain CIF17A5 CIF17A5_contig00001	LEBB01000004.1	0.9752
	Lactiplantibacillus plantarum strain CIF17A4 CIF17A4_contig00002	LEBC01000011.1	0.9752
	Lactiplantibacillus plantarum strain CIF17A2 CIF17A2_contig00001	LEBD01000004.1	0.9783
	Lactiplantibacillus plantarum strain I08 I08_contig00001	LEBE01000004.1	0.9814
	Lactiplantibacillus plantarum strain A3 A3_2	LEBF01000001.1	0.9845
	Lactiplantibacillus plantarum strain MHO2.9 MHO2.9_contig00001	LEBG01000004.1	0.9783
	Lactiplantibacillus plantarum strain MHO2.5 MHO2.5_2	LEBH01000001.1	0.9814
	Lactiplantibacillus plantarum strain MHO2.4 MHO2.4_contig00006	LEBI01000012.1	1
	Lactiplantibacillus plantarum strain P86 P86_contig00001	LEBJ01000004.1	0.9783
	Lactiplantibacillus plantarum strain P76 P76_contig00002	LEBK01000001.1	0.9814
	Lactiplantibacillus plantarum strain P73 P73_contig00001	LEBL01000004.1	0.9845
	Lactiplantibacillus plantarum strain P67 P67_contig00003	LEBM01000001.1	0.9783
	Lactiplantibacillus plantarum strain P62 P62_contig00001	LEBN01000004.1	0.9814
	Lactiplantibacillus plantarum strain P42 P42_contig00001	LEBO01000001.1	0.9845
	Lactiplantibacillus plantarum strain P31 P31_contig00001	LEBP01000004.1	0.9814
	Lactiplantibacillus plantarum strain P26 P26_contig00004	LEBQ01000027.1	0.9783
	Lactiplantibacillus plantarum strain P22 P22_contig00003	LEBR01000001.1	0.9814
	Lactiplantibacillus plantarum strain T10 T10_contig00003	LEBS01000001.1	0.9814
	Lactiplantibacillus plantarum strain K35 K35_3	LEBT01000039.1	0.9814
	Lactiplantibacillus plantarum strain I61 I61_contig00003	LEBU01000001.1	0.9783
	Lactiplantibacillus plantarum strain P14 P14_2	LEBV01000002.1	0.9814
	Lactiplantibacillus plantarum strain K36 K36_7	LEBW01000017.1	1
	Lactiplantibacillus plantarum strain SNU.Lp177 Contig00028	LGIM01000028.1	0.9783
	Lactobacillus sp. ATCC 15578 scaffold1.1	LGJA01000001.1	1
	Lactiplantibacillus plantarum strain ATCC 8014 EV52_contig000002	LJDC01000002.1	0.9783
	Lactiplantibacillus plantarum strain Nizo2877 CONTIG1	LKHZ01000001.1	1
	Lactobacillus plantarum WJL Contig26on	LKLZ01000003.1	0.9814
	Lactiplantibacillus plantarum strain SF2A35B Contig20	LMVD01000027.1	0.9752
	Lactiplantibacillus plantarum strain CRL 1506 Contig_25	LNCP01000007.1	0.9783
	Lactiplantibacillus plantarum strain 43-3 contig00017	LOMH01000017.1	0.9814
	Lactiplantibacillus plantarum strain FBR4 scaffold2	LQHB01000003.1	0.9814
	Lactiplantibacillus plantarum strain FBR5 scaffold8	LQHC01000014.1	0.9783
	Lactiplantibacillus plantarum strain FBR6 scaffold3	LQHD01000043.1	0.9845
	Lactiplantibacillus plantarum strain UC8491 contig046	LSND01000046.1	1
	Lactiplantibacillus plantarum strain Nizo1837 NODE_52	LTAU01000039.1	0.9783
	Lactiplantibacillus paraplantarum strain CRL 1905 Contig_54	LUHM01000004.1	0.9814
	Lactiplantibacillus plantarum strain NRCC1 contig00131	LUSM01000131.1	0.9752
	Lactiplantibacillus plantarum strain Nizo1839 NODE_7	LUWB01000009.1	0.9752
	Lactiplantibacillus plantarum strain Nizo2029 NODE_11	LUWD01000011.1	0.9752
	Lactiplantibacillus plantarum strain Nizo2259 NODE_17	LUWH01000020.1	0.9845
	Lactiplantibacillus plantarum strain Nizo2260 NODE_6	LUWI01000035.1	0.9783
	Lactiplantibacillus plantarum strain Nizo2262 NODE_6	LUWJ01000015.1	0.9783
	Lactiplantibacillus plantarum strain Nizo2263 NODE_2	LUWK01000006.1	0.9845
	Lactiplantibacillus plantarum strain Nizo2264 NODE_3	LUWL01000018.1	0.9783
	Lactiplantibacillus plantarum strain Nizo2457 NODE_11	LUWM01000010.1	0.9783
	Lactiplantibacillus plantarum strain CNW10 NODE_26	LUWN01000023.1	0.9969
	Lactiplantibacillus plantarum strain Nizo2484 NODE_2	LUWO01000001.1	0.9845
	Lactiplantibacillus plantarum strain Nizo2485 NODE_2	LUWP01000036.1	0.9845
	Lactiplantibacillus plantarum strain Nizo2494 NODE_11	LUWQ01000048.1	0.9783
	Lactiplantibacillus plantarum strain Nizo2535 NODE_4	LUWR01000015.1	0.9814
	Lactiplantibacillus plantarum strain Nizo2726 NODE_5	LUWS01000022.1	0.9814
	Lactiplantibacillus plantarum strain Nizo2741 NODE_5	LUWT01000004.1	0.9969
	Lactiplantibacillus plantarum strain Nizo2753 NODE_15	LUWU01000049.1	0.9814
	Lactiplantibacillus plantarum strain Nizo2802 NODE_21	LUWZ01000065.1	0.9783
	Lactiplantibacillus plantarum strain Nizo2806 NODE_7	LUXA01000005.1	0.9969
	Lactiplantibacillus plantarum strain Nizo2814 NODE_4	LUXB01000072.1	0.9814
	Lactiplantibacillus plantarum strain Nizo2830 NODE_4	LUXC01000012.1	0.9814
	Lactiplantibacillus plantarum strain Nizo2831 NODE_4	LUXD01000014.1	0.9814
	Lactiplantibacillus plantarum strain Nizo2855 NODE_7	LUXE01000023.1	0.9969
	Lactiplantibacillus plantarum strain Nizo2889 NODE_14	LUXF01000042.1	0.9969
	Lactiplantibacillus plantarum strain Nizo2891 NODE_4	LUXG01000012.1	0.9814
	Lactiplantibacillus plantarum strain Nizo3400 NODE_36	LUXH01000021.1	0.9814
	Lactiplantibacillus plantarum strain Nizo3892 NODE_6	LUXI01000024.1	0.9814
	Lactiplantibacillus plantarum strain Nizo3894 NODE_6	LUXK01000005.1	0.9783
	Lactiplantibacillus plantarum strain ER NODE_19	LUXL01000019.1	0.9783
	Lactiplantibacillus plantarum strain 19.1 NODE_18	LUXM01000018.1	0.9783
	Lactiplantibacillus plantarum strain NAB1 NODE_6	LUXN01000006.1	0.9814
	Lactiplantibacillus plantarum strain NAB2 NODE_33	LUXO01000033.1	0.9814
	Lactiplantibacillus plantarum strain SRCM101060 contig00016	LYUK01000016.1	0.9783
	Lactiplantibacillus plantarum strain TL2766 Contig_58	LZXZ01000026.1	0.9783
	Lactiplantibacillus plantarum strain PC520 Scaffold5	MAMT01000005.1	0.9814
	Lactiplantibacillus plantarum strain XJ25 Scaffold7	MAXE01000007.1	0.9783
	Lactiplantibacillus plantarum strain JSA22 contig00001	MCOL01000001.1	0.9783
	Lactiplantibacillus plantarum strain Kanjika2007 scaffold2	MJAM01000001.1	0.9783
	Lactiplantibacillus plantarum strain RI-011 20150709.B-R11_R1_contig_4	MJHC01000004.1	0.9783
	Lactiplantibacillus plantarum strain RI-012 20150702.X-R12_S3_R1_001_(paired)_contig_50	MJHD01000050.1	0.9783
	Lactiplantibacillus plantarum strain RI-162 20150702.X-R162_S5_R1_001_(paired)_contig_4	MJHH01000004.1	0.9783
	Lactiplantibacillus plantarum strain RI-165 20150702.X-R165_S6_R1_001_(paired)_contig_22	MJHI01000022.1	0.9814
	Lactiplantibacillus plantarum strain RI-189 20150702.X-R189_S7_R1_001_(paired)_contig_25	MJHJ01000025.1	0.9783
	Lactiplantibacillus plantarum strain RI-190 20150702.X-R190_S8_R1_001_(paired)_contig_5	MJHK01000005.1	0.9783
	Lactiplantibacillus plantarum strain RI-191 20150702.X-R191_S9_R1_001__paired__contig_11	MKDA01000011.1	0.9814
	Lactiplantibacillus plantarum strain RI-393 20150709.B-R393_R1_contig_22	MKDB01000022.1	0.9969
	Lactiplantibacillus plantarum strain RI-405 20150702.X-R405_S22_R1_001_(paired)_contig_22	MKDF01000022.1	0.9969
	Lactiplantibacillus plantarum strain RI-422 20150709.B-R422_R1_contig_9	MKDK01000009.1	0.9969
	Lactiplantibacillus plantarum strain RI-123 p1551o1945-8_S8_L001_R1_001_(paired)_contig_24	MKDQ01000024.1	0.9783
	Lactiplantibacillus plantarum strain RI-139 p1551o1945-10_S10_L001_R1_001_(paired)_contig_2	MKDS01000002.1	0.9783
	Lactiplantibacillus plantarum strain RI-140 p1551o1945-11_S11_L001_R1_001_(paired)_contig_17	MKDT01000017.1	0.9814
	Lactiplantibacillus plantarum strain RI-146 p1551o1945-12_S12_L001_R1_001_(paired)_contig_3	MKDU01000003.1	0.9783
	Lactiplantibacillus plantarum strain RI-147 p1551o1945-13_S13_L001_R1_001_(paired)_contig_29	MKDV01000029.1	0.9783
	Lactiplantibacillus plantarum strain RI-203 p1551o1945-17_S17_L001_R1_001__paired__contig_16	MKDW01000016.1	1
	Lactiplantibacillus plantarum strain RI-265 p1551o1945-18_S18_L001_R1_001__paired__contig_7	MKDX01000007.1	0.9783
	Lactiplantibacillus plantarum strain RI-266 p1551o1945-19_S19_L001_R1_001_(paired)_contig_27	MKDY01000027.1	0.9969
	Lactiplantibacillus plantarum strain RI-505 p1551o2560-01__merged_contig_8	MKDZ01000008.1	0.9814
	Lactiplantibacillus plantarum strain RI-506 p1551o2560-02_contig_50__61.52	MKEA01000050.1	0.9783
	Lactiplantibacillus plantarum strain RI-507 p1551o2560-03_S3_contig_13	MKEB01000013.1	0.9814
	Lactiplantibacillus plantarum strain RI-509 p1551o2560-05_S5_contig_6	MKEC01000006.1	0.9814
	Lactiplantibacillus plantarum strain RI-511 p1551o2560-07_S7_contig_44	MKEE01000044.1	0.9783
	Lactiplantibacillus plantarum strain RI-512 p1551o2560-08_S8_contig_39	MKEF01000039.1	0.9783
	Lactiplantibacillus plantarum strain RI-513 p1551o2560-09_S9_contig_2	MKEG01000002.1	1
	Lactiplantibacillus plantarum strain RI-514 p1551o2560-10_S10_contig_7	MKEH01000007.1	0.9783
	Lactiplantibacillus plantarum strain RI-208 20150709.B-R208_R1_contig_9	MKFX01000009.1	0.9814
	Lactiplantibacillus plantarum strain RI-515 p1551o2560-11_S11_contig_2	MKGF01000002.1	0.9752
	Lactiplantibacillus plantarum strain NI326 contig_0066	NDXC01000066.1	0.9814
	Lactiplantibacillus plantarum strain D13 D13_contig_18	NIGG01000018.1	0.9752
	Lactiplantibacillus plantarum strain SF15C SF15C_contig_65	NIGH01000044.1	0.9814
	Lactiplantibacillus plantarum strain M92C M92C_contig_240	NIGL01000066.1	1
	Lactiplantibacillus plantarum strain LMG S-29189 contig000002	NIGV01000002.1	0.9814
	Lactiplantibacillus plantarum subsp. plantarum strain SRCM101258 contig00122	NKCZ01000106.1	0.9783
	Lactiplantibacillus plantarum strain 8 PA 3 NODE_5_length_226202_cov_143.798	NKRH01000005.1	1
	Lactobacillus plantarum strain LpRas juice_contig18	NQND01000018.1	0.9814
	Lactiplantibacillus plantarum strain ATCC 8014 ATCC8014_contig18	NQNE01000018.1	0.9814
	Lactobacillus plantarum strain Lp835 835_contig30	NQNF01000030.1	0.9814
	Lactobacillus plantarum strain Lp823 823_contig35	NQNG01000035.1	0.9814
	Lactiplantibacillus plantarum strain Lp821 821_contig31	NQNH01000031.1	0.9814
	Lactiplantibacillus plantarum strain Lp820 820_contig1	NQNI01000001.1	0.9783
	Lactobacillus plantarum strain Lp546 546_contig33	NQNJ01000033.1	0.9814
	Lactiplantibacillus plantarum strain Lp543 543_contig35	NQNK01000035.1	0.9814
	Lactiplantibacillus plantarum strain Lp542 542_contig32	NQNL01000032.1	0.9814
	Lactobacillus plantarum strain Lp541 541_contig29	NQNM01000029.1	0.9814
	Lactobacillus plantarum strain Lp533 533_contig31	NQNN01000031.1	0.9814
	Lactiplantibacillus plantarum strain Lp520 520_contig29	NQNO01000029.1	0.9814
	Lactiplantibacillus plantarum strain Lp519 519_contig25	NQNP01000025.1	0.9814
	Lactiplantibacillus plantarum strain Lp510 510_contig30	NQNQ01000030.1	0.9814
	Lactiplantibacillus plantarum strain Lp309 309_contig15	NQNR01000015.1	0.9814
	Lactobacillus plantarum strain Lp305 305_contig33	NQNS01000033.1	0.9814
	Lactobacillus plantarum strain Lp218 218_contig20	NQNT01000020.1	0.9814
	Lactiplantibacillus plantarum strain Lp206 206_contig21	NQNU01000021.1	0.9814
	Lactiplantibacillus plantarum strain Lp201 201_contig25	NQNV01000025.1	0.9845
	Lactobacillus plantarum strain CECT 8963 genome assembly	OKQT01000047.1	0.9783
	Lactobacillus plantarum strain CECT 8964 genome assembly	OKQV01000048.1	0.9814
	Lactobacillus plantarum strain CECT 8965 genome assembly	OMOO01000046.1	0.9814
	Lactobacillus plantarum strain CECT 8966 genome assembly	OMOP01000046.1	0.9814
	Lactiplantibacillus plantarum strain FlyG2.1.8 FlyG2.1.8_NODE_5	PEBE01000005.1	1
	Lactiplantibacillus plantarum strain FlyG3.1.8 FlyG3.1.8_NODE_8	PEGI01000008.1	1
	Lactiplantibacillus plantarum strain FlyG7.1.6 FlyG7.1.6_NODE_5	PEGJ01000005.1	1
	Lactiplantibacillus plantarum strain FlyG8.1.1 FlyG8.1.1_NODE_3	PEGK01000003.1	1
	Lactiplantibacillus plantarum strain FlyG8.1.2 FlyG8.1.2_NODE_1	PEGL01000001.1	1
	Lactiplantibacillus plantarum strain FlyG9.1.4 FlyG9.1.4_NODE_6	PEGM01000006.1	1
	Lactiplantibacillus plantarum strain FlyG10.1.5 FlyG10.1.5_NODE_3	PEGN01000003.1	1
	Lactiplantibacillus plantarum strain FlyG10.1.9 FlyG10.1.9_NODE_1	PEGO01000001.1	1
	Lactiplantibacillus plantarum strain FlyG11.1.2 FlyG11.1.2_NODE_9	PEGP01000009.1	1
	Lactiplantibacillus plantarum strain FlyG11.1.6 FlyG11.1.6_NODE_1	PEGQ01000001.1	0.9969
	Lactiplantibacillus plantarum strain FlyG20.1.4 FlyG20.1.4_NODE_5	PEGR01000005.1	1
	Lactiplantibacillus plantarum strain FlyG9.2.5 FlyG9.2.5_NODE_1	PEGS01000001.1	1
	Lactiplantibacillus plantarum strain FlyG11.2.6 FlyG11.2.6_NODE_6	PEGT01000006.1	1
	Lactiplantibacillus plantarum strain FlyG20.2.6 FlyG20.2.6_NODE_5	PEGU01000005.1	1
	Lactiplantibacillus plantarum strain DietG20.1.2 DietG20.1.2_NODE_4	PEGV01000004.1	1
	Lactiplantibacillus plantarum strain DietG20.2.2_EE DietG20.2.2_NODE_5	PEGW01000005.1	1
	Lactiplantibacillus plantarum strain JMCC0013 Scaffold1_1	PEKI01000001.1	0.9814
	Lactiplantibacillus plantarum strain C4 C4-N1042_trimmed_contig_2	PVNN01000002.1	0.9783
	Lactobacillus plantarum strain LP12418 NODE_11_length_78487_cov_511.615	PVOQ01000117.1	0.9814
	Lactobacillus plantarum strain LP12407 NODE_8_length_138586_cov_453.959	PVOR01000065.1	0.9783
	Lactiplantibacillus plantarum strain JDARSH NODE_2_length_368336_cov_18.0202	PYBS01000002.1	0.9783
	Lactiplantibacillus plantarum strain PFC-311 PFC-311_contig_30	PZQK01000020.1	0.9814
	Lactiplantibacillus plantarum strain DS9_9 DS9_9_2_length_469760_cov_56.180124	QAHE01000002.1	0.9814
	Lactiplantibacillus plantarum strain DS6_9 DS6_9_10_length_94389_cov_28.544387	QAHF01000010.1	0.9783
	Lactiplantibacillus plantarum strain DS14_9 DS14_9_1_length_553184_cov_40.649080	QAHG01000001.1	0.9783
	Lactiplantibacillus plantarum strain DS11_9 DS11_9_2_length_666396_cov_54.536054	QAHH01000002.1	0.9814
	Lactiplantibacillus plantarum strain DS18_9 DS18_9_1_length_469760_cov_45.379105	QAZO01000001.1	0.9783
	Lactiplantibacillus plantarum strain DS23_9 DS23_9_1_length_641859_cov_37.540699	QAZP01000001.1	0.9783
	Lactiplantibacillus plantarum strain DS8_9 DS8_9_1_length_750619_cov_138.926041	QAZQ01000001.1	0.9814
	Lactiplantibacillus plantarum strain DS3_9 DS3_9_7_length_236943_cov_42.497944	QAZR01000007.1	0.9783
	Lactiplantibacillus plantarum strain DS13_9 DS13_9_1_length_611319_cov_95.372528	QAZS01000001.1	0.9783
	Lactiplantibacillus plantarum strain 49 49_NODE_1	QBKW01000001.1	0.9845
	Lactiplantibacillus plantarum strain 201 201_NODE_5	QBKX01000005.1	0.9814
	Lactiplantibacillus plantarum strain KMB_597 KMB-597_S8_L001_R1_001__paired__contig_7	QMJE01000007.1	1
	Lactiplantibacillus plantarum strain KMB_618 NODE_2_length_145259_cov_90.5799	QMJR01000002.1	0.9845
	Lactiplantibacillus plantarum strain CRL 681 Lactobacillus_platarum_CRL1647_Contig_13	QOSF01000014.1	0.9721
	Lactiplantibacillus plantarum strain C29 Seq1	QPFU01000001.1	0.9814
	Lactiplantibacillus plantarum strain CCFM605 4	QPQR01000004.1	0.9783
	Lactiplantibacillus plantarum strain CGMCC12436 19	QPQS01000019.1	0.9814
	Lactiplantibacillus plantarum strain AM25-20AC AM25-20AC.Scaf16	QRHF01000016.1	0.9845
	Lactiplantibacillus plantarum strain AM25-25 AM25-25.Scaf28	QSLM01000028.1	0.9845
	Lactiplantibacillus plantarum strain TJA26B NODE_34_length_32401_cov_60.115301	QXEU01000034.1	0.9783
	Lactiplantibacillus plantarum strain D31 scaffold7	RCFP01000007.1	0.9814
	Lactiplantibacillus plantarum strain UBLP-40 Scaffold2	RDEY01000002.1	0.9814
	Lactiplantibacillus plantarum strain NF92 scaffold27	RDQI01000027.1	0.9814
	Lactiplantibacillus plantarum strain SF9C SF9C_contig_38_24_1_53_2	RHLZ01000014.1	1
	Lactiplantibacillus plantarum strain Curd NODE_14_length_99074_cov_27.1571	RZJQ01000014.1	0.9783
	Lactiplantibacillus plantarum strain SKT109 Scaffold1	SAZE01000001.1	0.9814
	Lactiplantibacillus plantarum strain SRCM103287 1	SBJI01000001.1	0.9814
	Lactiplantibacillus plantarum strain SRCM 103292 1	SBJK01000001.1	0.9814
	Lactiplantibacillus plantarum strain SRCM 103305 1	SBJM01000001.1	0.9783
	Lactiplantibacillus plantarum strain SRCM103411 1	SCEN01000001.1	0.9938
	Lactiplantibacillus plantarum strain SRCM103406 1	SCFD01000001.1	0.9907
	Lactiplantibacillus plantarum strain Dan91 NODE_6_length_250155_cov_64.5258	SCLY01000006.1	0.9814
	Lactiplantibacillus plantarum strain dkp1 NODE_14_length_99074_cov_36.0857	SDIE01000014.1	0.9783
	Lactiplantibacillus plantarum strain XZ3303 Scaffold3	SDJU01000003.1	0.9814
	Lactobacillus plantarum strain P5 contig00004	SDQY01000004.1	1
	Lactobacillus plantarum strain L12 NODE_15_length_63302_cov_21.694120	SEMH01000015.1	0.9783
	Lactiplantibacillus plantarum strain L14 NODE_17_length_63842_cov_10.513615	SHNB01000017.1	0.9814
	Lactiplantibacillus plantarum strain 8p-a3-Clr NODE_4_length_226202_cov_93.161239	SOPZ01000004.1	1
	Lactiplantibacillus plantarum strain 8p-a3 NODE_4_length_226202_cov_102.075404	SOQA01000004.1	0.9969
	Lactiplantibacillus plantarum strain NTTN08 M5_2	VDGF01000002.1	0.9783
	Lactiplantibacillus plantarum strain LR46 46_7	VRKR01000007.1	0.9783
	Lactiplantibacillus plantarum strain LR39 39_7	VRKS01000007.1	0.9814
	Lactiplantibacillus plantarum strain LR14 14_7	VRKT01000007.1	0.9783
	Lactiplantibacillus plantarum strain ZPZ NODE_1_length_365046_cov_62.961_ID_1	VRTR01000001.1	0.9783
	Lactobacillus sp. LSI2-1 1	VSFJ01000001.1	0.9752
	Lactobacillus sp. CAB1-7 id=64	VSFK01000064.1	0.9814
	Lactiplantibacillus plantarum strain BK-022 contig1	VZQD01000001.1	0.9814
	Lactiplantibacillus plantarum strain BIO1096 Lactobacillus_plantarum_BIO1096_2	WBNX01000002.1	0.9814
	Lactiplantibacillus plantarum subsp. plantarum strain K132 2	WBOX01000039.1	0.9783
	Lactobacillus plantarum strain TMW1.460 Scaffold_2	WEZR01000002.1	0.9814
	Lactobacillus plantarum strain FUA3584 Scaffold_1	WEZU01000001.1	0.9814
	Lactiplantibacillus plantarum strain L10 FJGKDHAO_31	WHJK01000031.1	0.9814
	Lactiplantibacillus plantarum strain WS1.1 NODE_1_length_358809_cov_11.6858	WWDA01000001.1	0.9783
	Lactiplantibacillus plantarum strain EL11 NODE_1_length_547239_cov_56.2879	WWDB01000001.1	0.9783
	Lactiplantibacillus plantarum strain BGM37 NODE_4_length_222244_cov_28.1916	WWDC01000004.1	0.9783
	Lactiplantibacillus plantarum strain AJ11 NODE_7_length_194221_cov_12.723	WWDD01000007.1	0.9783
	Lactiplantibacillus plantarum strain K4 scf7180000000008_quiver	WWDF01000003.1	0.9783
	Lactiplantibacillus plantarum strain 1B1 NODE_16_length_88166_cov_9.96556	WWDG01000016.1	0.9845
delbrueckii	Lactobacillus delbrueckii subsp. delbrueckii NBRC 3202 DNA	AP019750.1	*
	Lactobacillus delbrueckii subsp. delbrueckii NBRC 3534 DNA	BJLM01000012.1	1
	TPA_asm: Lactobacillus delbrueckii isolate ERR1430538-bin.5 genome assembly	CAJLGJ010000009.1	0.9783
	Lactobacillus delbrueckii subsp. bulgaricus ND02	CP002341.1	0.9876
	Lactobacillus delbrueckii subsp. delbrueckii strain KCTC 13731	CP018216.1	1
	Lactobacillus delbrueckii subsp. sunkii strain JCM 17838	CP018217.1	0.9938
	Lactobacillus delbrueckii subsp. bulgaricus strain HUL 15 HUL_15_contig_12	JAGFBB010000012.1	0.9845
	Lactobacillus delbrueckii strain UMB0003 ERR1203589.17957_1_1.30	PKKE01000030.1	0.9876
	Lactobacillus delbrueckii subsp. bulgaricus strain YNF-5 Scaffold28	SDJX01000028.1	0.9876
animalis	Lactobacillus animalis KCTC 3501 = DSM 20602 NODE_69	AYYW01000037.1	*
	Lactobacillus animalis isolate MGYG-HGUT-00097 genome assembly	CABIZJ010000006.1	0.9969
	TPA_asm: Lactobacillus animalis isolate SRR2912788-bin.19 genome assembly	CAJKXD010000006.1	0.9969
	Ligilactobacillus animalis strain LL1 chromosome	CP039849.1	0.9814
	Ligilactobacillus animalis strain P38 chromosome	CP047141.1	1
	Ligilactobacillus animalis strain 381-IL-28 NODE_1_length_157441_cov_30.456526	JMHU01000001.1	1
	Ligilactobacillus animalis strain 09-2317 09-2317_3	LFJL01000003.1	0.9969
	Ligilactobacillus animalis strain 14-7927 14-7927_31	LFJM01000027.1	0.9969
	Ligilactobacillus animalis strain P38 Contig_006	MCNR01000006.1	1
	Ligilactobacillus animalis strain NP51 NP51_contig000001	POVP01000001.1	0.9969
	Ligilactobacillus murinus strain NM28_3M-8 NODE_10_length_51147_cov_489.579	SRYL01000010.1	0.9814
equicursoris	Lactobacillus equicursoris DSM 19284 = JCM 14600 = CIP 110162 strain DSM 19284 Scaffold36	AZDU01000036.1	*
	Lactobacillus sp. 66c WGS project data	CALZ01000132.1	1
	Lactobacillus equicursoris CIP 110162 WGS project data	CAMA01000023.1	0.9969
	Lactobacillus equicursoris strain WCA-470BD-2E seq28	VUMW01000028.1	0.9907
apodemi_1	Lactobacillus apodemi DSM 16634 = JCM 16172 strain DSM 16634 NODE_7	AZFT01000006.1	*
	Lactobacillus sp. isolate Mgla_MAG_43-bin_46 c_000000014018	JAAVIJ010000001.1	0.969
	Lactobacillus sp. isolate Mgla_MAG_43-bin_46 c_000000090251	JAAVIJ010000006.1	0.9752
acidipiscis	Lactobacillus acidipiscis NBRC 102163 DNA	BJXT01000003.1	*
nasalidis	Lactobacillus nasalidis YZ01 DNA	BOCG01000414.1	*
	Lactobacillus nasalidis YZ02 DNA	BOCH01000509.1	1
	Lactobacillus nasalidis YZ03 DNA	BOCI01000148.1	1
secaliphilus	Limosilactobacillus secaliphilus strain DSM 17896 NODE_29	JQBW01000010.1	*
antri_1	Lactobacillus antri DSM 16041 Scaffold40	AZDK01000040.1	*
	Lactobacillus antri isolate MGYG-HGUT-01516 genome assembly	CABKUX010000035.1	1
vaginalis_1	Lactobacillus vaginalis DSM 5837 = ATCC 49540 isolate SRR9217392-mag-bin.4 genome assembly	CAJPNE010000033.1	*
	Limosilactobacillus portuensis strain c11Ua_112_M NODE_14_length_61613_cov_240.180983	JABUXQ010000014.1	0.959
	Limosilactobacillus urinaemulieris strain c9Ua_26_M NODE_5_length_122146_cov_329.051473	JABUXR010000005.1	0.9527
araffinosus	Lactobacillus aviarius subsp. araffinosus DSM 20653 NODE_76	AYYZ01000030.1	*
kefiranofaciens	Lactobacillus kefiranofaciens subsp. kefirgranum DSM 10550 = JCM 8572 strain DSM 10550 NODE_383	AZEM01000127.1	1
	Lactobacillus kefiranofaciens strain 1207 chromosome	CP061341.1	*
gasseri_1	Lactobacillus gasseri 202-4 contig00021	ACOZ01000015.1	*
	Lactobacillus gasseri 224-1 ctg1120334623972	ADFT01000034.1	0.9968
	Lactobacillus gasseri CECT 5714 GAS000019	AKFQ01000014.1	0.981
	Lactobacillus paragasseri JCM 5343 DNA	AP018549.1	0.9841
	Lactobacillus gasseri 2016 0_consensus	AUUE01000004.1	0.9968
	Lactobacillus taiwanensis DSM 21401 NODE_142	AYZG01000039.1	0.9524
	Lactobacillus hominis DSM 23910 = CRBIP 24.179 strain DSM 23910 Scaffold7	AYZP01000007.1	0.9619
	Lactobacillus paragasseri JCM 1130 DNA	BEXG01000003.1	0.9841
	Lactobacillus paragasseri JCM 5344 DNA	BEXI01000002.1	0.9778
	Lactobacillus gasseri JCM 1025 DNA	BEXJ01000002.1	0.9841
	Lactobacillus gasseri isolate Lactobacillus_gasseri_SV_Bg7063_mod2 genome assembly	CABHMU010000009.1	0.981
	Lactobacillus hominis isolate MGYG-HGUT-02360 genome assembly	CABMIJ010000007.1	0.9619
	Lactobacillus gasseri isolate MGYG-HGUT-03690 genome assembly	CABOGQ010000001.1	0.9968
	TPA_asm: Lactobacillus gasseri isolate ERR1430442-bin.1 genome assembly	CAJKSH010000009.1	0.9841
	TPA_asm: Lactobacillus gasseri isolate SRR413738-bin.18 genome assembly	CAJMJK010000033.1	0.981
	Lactobacillus paragasseri isolate SRR9217392-mag-bin.9 genome assembly	CAJPNI010000003.1	0.9873
	Lactobacillus hominis CRBIP 24.179 WGS project CAKE00000000 data	CAKE01000005.1	0.9651
	Lactobacillus gasseri ATCC 33323	CP000413.1	0.9968
	Lactobacillus gasseri DSM 14869	CP006803.1	0.981
	Lactobacillus gasseri strain 4M13	CP021427.1	0.9746
	Lactobacillus paragasseri JV-V03 chromosome	CP040500.1	0.9841
	Lactobacillus paragasseri strain NCK1347 chromosome	CP043924.1	0.9841
	Lactobacillus sp. JM1 chromosome	CP044412.1	0.9778
	Lactobacillus gasseri strain EJL chromosome	CP054875.1	0.9746
	Lactobacillus taiwanensis strain CLG01 chromosome	CP059276.1	0.9587
	Lactobacillus gasseri strain HL75 chromosome	CP071801.1	0.981
	Lactobacillus gasseri strain HL20 chromosome	CP072178.1	0.9968
	Lactobacillus gasseri strain HL70 chromosome	CP072657.1	0.9778
	Lactobacillus gasseri MV-22 genomic scaffold supercont2.1	GL531761.1	0.9937
	Lactobacillus paragasseri strain Indica NODE_10_length_72975_cov_35.231679	JAADJO010000010.1	0.9746
	Lactobacillus paragasseri strain UBLG-36 H5J37_1	JACOAE020000001.1	0.9778
	Lactobacillus paragasseri strain D6t1_180914_C1 NODE_6_length_115662_cov_41.2074	JADMRU010000006.1	0.9873
	Lactobacillus gasseri strain 1001285H_161024_C10 NODE_6_length_129096_cov_67.7767	JADMTY010000006.1	0.9937
	Lactobacillus gasseri strain 1001175B_160314_D8 NODE_2_length_580072_cov_104.201	JADNAM010000002.1	0.9968
	Lactobacillus paragasseri strain 1001095IJ_161003_B4 NODE_2_length_577137_cov_25.7286	JADNBA010000002.1	0.9905
	Lactobacillus paragasseri strain J1101004_170508_E2 NODE_2_length_393331_cov_181.103	JADNFI010000002.1	0.981
	Lactobacillus gasseri strain S1 5006-2 2	JAGEKM010000002.1	0.9937
	Lactobacillus gasseri isolate L3_098_121G1_dasL3_098_121G1_concoct_28 L3_098_121G1_scaffold_14	JAGZFW010000004.1	0.9968
	Lactobacillus gasseri isolate L3_129_093G1_dasL3_129_093G1_maxbin2.maxbin.012 L3_129_093G1_scaffold_90	JAGZHR010000004.1	0.981
	Lactobacillus gasseri isolate L1_008_092G1_dasL1_008_092G1_metabat.metabat.9 L1_008_092G1_scaffold_395	JAGZXK010000016.1	0.981
	Lactobacillus gasseri strain 987_LJOH 148_206293_5891148	JUKW01000032.1	0.981
	Lactobacillus gasseri strain 770_LJOH 177_262947_5202943_15+	JUTQ01000039.1	0.9937
	Lactobacillus gasseri strain 497_LGAS 278_200200_2675738_4+	JVEV01000043.1	0.9873
	Lactobacillus gasseri strain 494_LGAS 15373_9275_209514_9484_	JVEX01001155.1	0.9844
	Lactobacillus gasseri strain 249_LKEF 180_121578_2705403_154_	JVOL01000046.1	0.9937
	Lactobacillus gasseri strain 240_LCRI 217_121566_2361538_85_	JVOU01000015.1	0.9968
	Lactobacillus gasseri K7 genomic scaffold LK7_scaffold1	KL402718.1	0.981
	Lactobacillus gasseri SJ-9E-US genomic scaffold supercont1.2	KN050667.1	0.9937
	Lactobacillus gasseri SV-16A-US genomic scaffold supercont1.2	KN050675.1	0.9937
	Lactobacillus gasseri strain PSS7772D genomic scaffold Scaffold34	KQ957048.1	0.9968
	Lactobacillus paragasseri strain NCTC13720 genome assembly	LR134325.1	0.9841
	Lactobacillus gasseri isolate MGYG-HGUT-02387 genome assembly	LR698989.1	0.9746
	Lactobacillus gasseri strain FR2 contig00010	LSBK01000005.1	0.981
	Lactobacillus paragasseri strain ADH ADHcontig00002F00021F	LSBL01000001.1	0.981
	Lactobacillus gasseri strain 505 contig00012	LZDT01000012.1	0.9778
	Lactobacillus crispatus strain DISK12 DIsk12_contig_113	MKXG01000016.1	0.9841
	Lactobacillus gasseri strain AL3 scaffold2_size559690	MTZT01000002.1	0.9841
	Lactobacillus gasseri strain AL5 scaffold1_size571948	MUJA01000001.1	0.9873
	Lactobacillus taiwanensis strain 609u 609u_22	NGNV01000022.1	0.9556
	Lactobacillus taiwanensis strain 609r 609r_75	NGNW01000075.1	0.9556
	Lactobacillus taiwanensis strain 609q 609q_22	NGNX01000022.1	0.9556
	Lactobacillus taiwanensis strain 609h 609h_106	NGNY01000102.1	0.9524
	Lactobacillus taiwanensis strain 601y 601y_33	NGNZ01000033.1	0.9524
	Lactobacillus taiwanensis strain 601c 601c_22	NGOA01000022.1	0.9587
	Lactobacillus taiwanensis strain 601b 601b_111	NGOB01000104.1	0.9524
	Lactobacillus taiwanensis strain 601a 601a_25	NGOC01000012.1	0.9587
	Lactobacillus taiwanensis strain 114t 114t_42	NGOJ01000039.1	0.9524
	Lactobacillus taiwanensis strain 114f 114f_31	NGOK01000029.1	0.9524
	Lactobacillus taiwanensis strain 114e 114e_11	NGOL01000011.1	0.9524
	Lactobacillus taiwanensis strain 111z 111z_11	NGOM01000011.1	0.9524
	Lactobacillus taiwanensis strain 111w 111w_49	NGON01000042.1	0.9524
	Lactobacillus taiwanensis strain 111u 111u_43	NGOO01000043.1	0.9524
	Lactobacillus taiwanensis strain 111o 111o_24	NGOP01000022.1	0.9524
	Lactobacillus taiwanensis strain 111m 111m_33	NGOQ01000033.1	0.9524
	Lactobacillus taiwanensis strain 111k 111k_22	NGOR01000022.1	0.9556
	Lactobacillus taiwanensis strain 107v 107v_36	NGOS01000032.1	0.9524
	Lactobacillus taiwanensis strain 107u 107u_11	NGOT01000011.1	0.9524
	Lactobacillus taiwanensis strain 107q 107q_111	NGOU01000111.1	0.9524
	Lactobacillus taiwanensis strain 107d 107d_45	NGOV01000041.1	0.9524
	Lactobacillus taiwanensis strain 103q 103q_11	NGOW01000011.1	0.9524
	Lactobacillus taiwanensis strain 103n 103n_22	NGOX01000022.1	0.9524
	Lactobacillus taiwanensis strain 103j 103j_22	NGOY01000022.1	0.9524
	Lactobacillus taiwanensis strain 103a 103a_11	NGOZ01000011.1	0.9524
	Lactobacillus gasseri strain UMB0045 .21837_8_59.14	PKKA01000014.1	0.9937
	Lactobacillus gasseri strain UMB0670 .21837_8_50.8	PKKB01000008.1	1
	Lactobacillus gasseri strain UMB0099 .16933_8_13.2	PKKC01000002.1	0.9841
	Lactobacillus gasseri strain UMB0045b .16933_8_18.14	PNFW01000014.1	0.9937
	Lactobacillus gasseri strain UMB0056 .21837_8_94.2	PNGR01000002.1	0.9841
	Lactobacillus gasseri strain JG141 Seq1	PQWW01000001.1	0.981
	Lactobacillus gasseri strain TF08-1 TF08-1.Scaf1	QSRM01000001.1	0.9968
	Lactobacillus taiwanensis strain 321-5 Scaffold3_1	RDBV01000004.1	0.9587
	Lactobacillus gasseri strain 1001175st1_D8 NODE_2_length_580072_cov_104.201	SPGH01000002.1	0.9968
	Lactobacillus gasseri strain 7135 KBABDLON_53	SRLR01000053.1	0.9841
	Lactobacillus gasseri strain 7171 FIPPAONL_55	SRMD01000055.1	0.9937
	Lactobacillus gasseri strain NCTC13722 genome assembly	UGNT01000002.1	0.9968
	Lactobacillus paragasseri strain UMB0596 NODE_2_length_28495_cov_10.389171	VNFQ01000002.1	0.9841
	Lactobacillus gasseri strain UMB4205 NODE_1_length_152866_cov_19.061851	VNFS01000001.1	0.9841
	Lactobacillus gasseri strain UMB2965 NODE_1_length_247609_cov_16.724497	VNFT01000001.1	0.9937
	Lactobacillus paragasseri strain UMB1065 NODE_1_length_254046_cov_19.763499	VNFV01000001.1	0.9841
	Lactobacillus paragasseri strain UMB6975 NODE_1_length_203978_cov_40.552026	VNFX01000001.1	0.9873
	Lactobacillus gasseri strain UMB0607 NODE_12_length_56696_cov_52.671322	VNFY01000012.1	0.9968
	Lactobacillus gasseri strain UMB3077 NODE_1_length_598739_cov_78.220853	VNGC01000001.1	0.9937
	Lactobacillus gasseri strain UMB1399 NODE_79_length_4913_cov_15.354576	VNGD01000077.1	0.9968
	Lactobacillus taiwanensis isolate SC1138_S44_bin.17 SC1138_S44_SC1138_S44_bin.17_contig_17	VSMW01000017.1	0.9524
	Lactobacillus sp. isolate RACS_039 NODE_4283_length_4162_cov_8.721175	WSNB01000095.1	0.9587
	Lactobacillus gasseri strain BC12 scaffold9.1	WUBU01000009.1	0.9937
	Lactobacillus gasseri strain Indica1 Contig1_Consensus_tig00000060_pilon	WWFD01000001.1	0.9841
johnsonii_1	Lactobacillus johnsonii NCC 533	AE017198.1	*
	Lactobacillus johnsonii ATCC 33200 Scaffold10	AZCY01000010.1	0.9714
	Lactobacillus johnsonii IMSAGC_010 DNA	BLMB01000020.1	0.9873
	Lactobacillus johnsonii isolate MGYG-HGUT-00008 genome assembly	CABIWE010000013.1	0.9873
	Lactobacillus johnsonii isolate Chicken_6_mag_125 genome assembly	CAJFLX010000018.1	0.9714
	TPA_asm: Lactobacillus johnsonii isolate SRR341604-bin.12 genome assembly	CAJLAJ010000002.1	0.9683
	Lactobacillus johnsonii DPC 6026	CP002464.1	1
	Lactobacillus johnsonii N6.2	CP006811.1	0.9841
	Lactobacillus johnsonii strain UMNLJ21	CP021703.1	0.9714
	Lactobacillus johnsonii strain UMNLJ22	CP021704.1	0.9746
	Lactobacillus johnsonii pf01 chromosome	CP024781.1	1
	Lactobacillus johnsonii strain Byun-jo-01 chromosome	CP029614.1	0.9968
	Lactobacillus johnsonii strain IDCC9203 chromosome	CP031701.1	0.9683
	Lactobacillus johnsonii strain DC22.2 chromosome	CP039261.1	0.9714
	Lactobacillus johnsonii strain G2A chromosome	CP040854.1	1
	Lactobacillus johnsonii strain 3DG chromosome	CP047409.1	0.9778
	Lactobacillus johnsonii strain NCK2677 chromosome	CP059055.1	0.9968
	Lactobacillus johnsonii strain GHZ10a chromosome	CP062068.1	0.9937
	TPA_asm: Lactobacillus johnsonii isolate UBA1158 UBA1158_contig_22	DBZO01000003.1	0.9937
	TPA_asm: Lactobacillus johnsonii isolate UBA1156 UBA1156_contig_14	DBZQ01000020.1	0.9968
	TPA_asm: Lactobacillus johnsonii isolate UBA1155 UBA1155_contig_18	DBZR01000016.1	0.9968
	TPA_asm: Lactobacillus johnsonii isolate UBA1154 UBA1154_contig_48	DBZS01000005.1	0.9937
	TPA_asm: Lactobacillus johnsonii isolate UBA1153 UBA1153_contig_35	DBZT01000015.1	0.9968
	TPA_asm: Lactobacillus johnsonii isolate UBA11948 contig_11209	DOBV01000047.1	0.981
	Lactobacillus johnsonii FI9785	FN298497.1	0.981
	Lactobacillus johnsonii strain WCA-380-WT-3D Contig_22	JABAFI010000022.1	0.9778
	Lactobacillus sp. isolate N6D85 k141_5613	JACUTL010000470.1	0.9651
	Lactobacillus johnsonii strain 19428wE2_CC3 NODE_14_length_64710_cov_63.1203	JADGKX010000014.1	0.9968
	Lactobacillus johnsonii strain BSD2780061687_150420_B4 NODE_8_length_60287_cov_135.625	JADMSK010000008.1	0.981
	Lactobacillus johnsonii 16 Contig_16_length_10204	LIGY01000015.1	0.9905
	Lactobacillus johnsonii strain W1 scaffold58	LSNG01000041.1	0.9619
	Lactobacillus johnsonii strain LJ0 NODE_29_length_17544_cov_151.644_ID_5951	MWIK01000002.1	1
	Lactobacillus johnsonii strain An197 An197_contig_2	NFJY01000002.1	0.9683
	Lactobacillus johnsonii strain 117x 117x_22	NGOD01000022.1	0.9937
	Lactobacillus johnsonii strain 117q 117q_84	NGOE01000078.1	0.9968
	Lactobacillus johnsonii strain 117k 117k_23	NGOF01000022.1	0.9937
	Lactobacillus johnsonii strain 117d 117d_14	NGOG01000011.1	0.9968
	Lactobacillus johnsonii strain 117c 117c_37	NGOH01000033.1	0.9937
	Lactobacillus johnsonii strain 117a 117a_22	NGOI01000022.1	0.9937
	Lactobacillus johnsonii strain UMNLJ50 johnsonii06I9S1212_Average_coverage:_168.25	NIBA01000002.1	0.9683
	Lactobacillus johnsonii strain UMNLJ54 johnsonii07B3S1419_Average_coverage:_151.35	NIBB01000009.1	0.9746
	Lactobacillus johnsonii strain UMNLJ95 SNF2W1B5L6S7119_Average_coverage:_219.16	NIBC01000018.1	0.9746
	Lactobacillus johnsonii strain UMNLJ114 SNF2W3B3M6S2315_Average_coverage:_299.38	NIBD01000005.1	0.9778
	Lactobacillus sp. UMNPBX19 NODE_2_length_127355_cov_162.093	PCYR01000002.1	0.9714
	Lactobacillus johnsonii strain UMNLJ113 SNF2W3B3L6S23123_313_68	PCZJ01000022.1	0.9746
	Lactobacillus johnsonii strain UMNLJ94 SNF2W1B5L4_contig_4_155_42	PCZK01000004.1	0.9746
	Lactobacillus johnsonii strain DPPM Ga0068290_118	PHNP01000018.1	0.9873
	Lactobacillus johnsonii strain LBJ456 Contig01	QGQW01000001.1	0.9905
	Lactobacillus johnsonii strain CH32 Seq1_Organism:Lactobacillus	RRWU01000001.1	0.981
	Lactobacillus johnsonii isolate W1P12.005 Contig2239	SFHP01000050.1	0.9905
	Lactobacillus johnsonii isolate W2P33.008 Contig1755	SFMS01000048.1	0.9968
	Lactobacillus johnsonii strain CC3 NODE_14_length_64710_cov_63.1203	SPPI01000014.1	0.9968
	Lactobacillus johnsonii strain Q1-7 NODE_3_length_500998_cov_2824.105841	SRKQ01000003.1	0.981
	Lactobacillus johnsonii strain NM60_B2-8 NODE_39_length_17693_cov_1524.91	SRYU01000039.1	0.9968
	Lactobacillus johnsonii strain MD006 6_Assembly.final.scaffolds_scaffold17.1	VIQZ01000001.1	0.9968
	Lactobacillus johnsonii strain BIO5467 Lactobacillus_johnsonii_BIO5467_5	WBNZ01000005.1	0.9683
	Lactobacillus johnsonii isolate COPD094 SA9242_bin.7_contig_13	WGVP01000013.1	0.9968
intestinalis_1	Lactobacillus intestinalis DSM 6629 NODE_158	AZGN01000055.1	*
	Lactobacillus sp. ASF360 genomic scaffold acMPL-supercont1.1	KB822413.1	0.9777
	Lactobacillus intestinalis strain NM61_E11 NODE_11_length_91075_cov_546.858	SRYV01000011.1	0.9841
crispatus_1	Lactobacillus crispatus strain D31t1_170403_E4 NODE_6_length_109446_cov_33.0004	JADPAW010000006.1	*
	Lactobacillus crispatus strain C037 C037_Contig_70	MAKH01000070.1	0.9873
	Lactobacillus crispatus strain OAB24-B OAB24B_Contig_286	MAMR01000286.1	0.9873
	Lactobacillus crispatus strain UMB0085 .16933_8_53.23	PKIW01000023.1	0.9904
	Lactobacillus crispatus strain UMB0040 ERR1203629.17957_1_41.46	PKKH01000046.1	0.9904
	Lactobacillus crispatus strain NCK96 NODE_29_length_23306_cov_45.780956	VUAI01000029.1	0.9904
	Lactobacillus crispatus strain NCK953 NODE_29_length_23306_cov_45.780956	VUAK01000029.1	0.9904

## Sheet: S1. Cluster representative 
Table S1. Lactobacillaceae BSH cluster tree supplemental data_Cluster representative sequences
Cluster Name	Sequence
acidipiscis	MCTSITYTTNDHYFGRNLDLEISYNEQVTITPRNFPFVYRKAPKQESHYAIIGMAAVVDNYPLYYDATNEKGLSMAGLNFPGNAHFFDEDAEKTNITPFEFIPWILSQCKNVEEARTLLADINLVNINFSEELPLSPLHWILADQKTSIVIESVAEGLKIYDNPIGVLTNNPTFDYQLFNLNNYRSVSPTTLKNHFSDELDLSVYSRGMGGLGLPGDLSSASRFVKVAFTKLNSVKATTEQESVSQFFHILKSVEQQKGLCDVGNGQFEYTIYSSCCNVDKGIYYYTTYTNSQINAVDMTKEDLDSTELLTYPLIEEEQVHYVN
acidophilus_1	MCTSIIFSPKDHYFGRNLDLEITFGQQVVITPRNYTFKFRKMPSLKKHYAMIGISLDMDDYPLYFDATNEKGLGMAGLNYPGNATYYEEKENKDNIASFEFIPWILGQCSTISEVKDLLSRINIADLNFSEKMQASSLHWLIADKTGTSLVVETDKDGMHIYDNPVGCLTNNPQFPKQLFNLNNYADVSPKMPKNNFSDKVNMAGYSRGLGSHNLPGGMDSESRFVRVAFNKFNAPIAETEEENIDTYFHILHSVEQQKGLDEVGPNSFEYTIYSDGTNLDKGIFYYTTYSNKQINVVDMNKEDLDSSNLITYDMLDKTKFNHQN
acidophilus_2	MCTSICYNPNDHYFGRNLDYEIAYGQKVVIVPRNYEFKYREMPSQKMHYAFIGVSVVNDDYPLLCDAINEKGLGIAGLNFQGPNHYFPKIEGKKNIASFELMPYLLSNCENTDDVKEILDNANILNISFSANYPAADLHWILSDKAGKSIVVESTNSGLHIYDNPVNVLTNNPEFPDQLIKLSDYADVTPHNPKNTLVPNVDLNLYSRGLGTHHLPGGMDSSSRFVKVAFVLAHTPQGKNEVENVTNYFHILHSVEQPDGLDEVEDNRYEYTMYTDCMNLDKGILYFTTYDNNRINAVDMHKADLDSEDLICYDLFKKQDIEYMN
agilis	MCTAITFTGTSNYFGRNLDLNYSYGEQVVITPQNYEFNWRQLPSVKTHLALIGVGIVVADYPLYFDAINEAGLGMAGLNFPGNAYYGKVTVGKNNVSPFEFIPWLLGQAHNVGEARKLLADLNLVKINFSEQLPLADLHWLIADKDESIVVEATKTGLHIYDNPVGVLTNNPAFNYQLENLKNYRQLNARTTPNTFASSLDLPVDATGFGSIGLPGDLSPKGRFVRASFAKLNALKGTDPLSDVNQFFQILATVKQVKGLNWADEHSCEYTVYSDCYDLQAGVLYYLTYESPQLHAAKLQGQQLATSQLITYPLKNQVVVDWQN
agrestis	MCTSIIYTAGDKYFGRNLDLEVGFGQKVVITPRNMPLEFREMPRLEHHYAIIGISIVRDNYPLYFDGINEKGVGMAGLNFDGPAHYFPAQKGKDNIAAFEIIPYILANAASVAEAKKLLANANITNANFSDKLPASPLHWLIADKTGASVTVESTIKGLNVYDNPVGALTNNPEFPRQLVNLSNYRSISPATPKNTIAPELNLPVYSRGFGSHFLPGGMDSESRFVKVTFTKMHAPTGNSEVENITNYFHILQSVEQQKGLDEVAPDTFEYTIYSDGSNLSKGIFYYKTYDNSQINAVDMHKEDLESTELITYPVQNEQVINQQN
amylovorus_1	MCTSIVFSPKDHYFGRNLDLEITFGQQVVITPRNYDFKFRKMPELKQHYAMVGIALNAGGYPLYFDAANEKGLGMAGLNYPGNATYYDVKDGKDNVASFEFIPWILGQCATVEEAKKLLAKINIADINFSEKMVASKLHWLIADKTGTSIVVETDKDGMHVYDNPVGCLTNNPQFPKQLFNLNNYADVSAAMPKNNFSDQVKMDGYSRGLGSRNLPGGMDSESRFVRVAFNKFNAPTSDSEEENVDTYFHILHSVEQQKGLDQVGPDAFEYTIYSDGINLDKGIFYYTTYTNKQINVVDINKEDLDSSDLITYDMLTKGKFNHQN
amylovorus_2	MCTSICYSPSDHYFGRNLDYEIAYGQKVVIVPRNYEFEYRELPTQKSHYAFIGVSVVNDDYPLLCDAINEKGLGIAGLNFQGPNHYFPKMEGKKNITSFELTPYLLSNCETTDDVKEILADASILNVSFSDNLPVADLHWILSDKSGKSIVVESTKSGLHVYDNPVHVLTNNPEFPDQLIKLSDYADVTPHNPKNTLVPNVDLNLYSRGLGTHHLPGGMDSSSRFVKVAFVLSHAPKGKDEAENVTNYFHILHSVEQPKGLDEVEDNRYEYTMYSDCMNLDKGILYFTTYDNNRINAVDMHKADLDSKDLICYDLFKKQDIEYMN
animalis	MCTAVSFKTNSHYFGRNLDLELSYGEKAVIVPRNFVFNLRKLPALSEHYAMIGVAAVFADTPLYYDAVNEYGLGMAGLNFEGNAVFREFEPEMDNVTPFEFIPYILGQCKTVAEAREMLANINLVNEAFSPELPLSPLHWIISDKKESIVVEPMADGLKVYDDPVGVLTNNPTFDKQLFTLNNYRTLSPKTPENTFYPGVELDTYSRGMGTLGLPGDLTSSSRFVKAVFTKAHSVCQPDENSSVGQYFHILGSVEQQKGCCDVGNGKYEYTIYSDCYNTDKGIFYYKTYENSQITALDMHKVDLDGHTFTSYDLLETQQINYAN
antri_1	MCTGLRFTDPEGNLYFGRNLDVGIDYGKKLIITPRNYPLPYKFLNDRTTKKATIGMGIVMDDYPLYFDCCNEDGLCIAGLNFPHYAHFSAGPVDDKTNLAPYELMMWVTQEFTSVAEVKTALQDVNLVNQALVDSLPVAPLHWLISDQHEAIVLEQSQQYGLRVFDNRLGVLTNSPDFAWQMTNLCNYTGLTPHDAQPQTWTKQDLIPLGVGTGSLGLPGDSIPASRFVKAAYLNANYPAVEGETANVAKFFNILKAVAMVKGSVVNVKGKYEYTVYTACYSAKSKTYYYNLYNDFNLHRCQLTADNVNGKQLIVKEA
antri_2	MCTSILYTAGDCYFGRNLDLEVSFGQEVVITPRDYRFNFRQMPALDHHYAIIGMALVQDNYPLYFDGANEEGLGMAGLNFAGPAHYFPVDDHKDNVSPFEFIPYILGQCKNVVEAKQLLKKLNLVKINFSDHLQLSPLHWLIADRSGKSIVVESTVSGLHVYDNSVNVLTNNPEFPGQLTNLANYQSISPEQPTNGLAPNIKIGFYSRGLGSRMLPGGMDSQSRFVKEVFTLQHAPAGASEVENVTNYFHCLHAVEQQKGLDEVAPNTFEHTIYSDGINLSTGTFYYTTYANHQINAVSLQHADLNNNTLAPFPLREQQSINMQN
apodemi_1	MCTAVSFKTKDHYFGRNFDFDFSYSEQAVITPREFEFKLRELSALKKHYALVGIAAIFDDVPLYYDAVNEYGLGMAGLNFEGNAVFNEIDPNMDNVAPYEFIPYILGQCKTVAEARVLLEKVNLVNLAFSDNLPVASLHWIIADKDESIVVEPLADGLKIYDDPVGVLTNNPTFDRQLFNLNNYRGLSAKTPENTFDPNADLDVYSRGMGTLGLPGDLTSSSRFVKATFTRAHSVCDDDENSSVSQFFHILGSVAQQKGCCDVGNDEYEYTIYSNCYNTETGVMYYRTYYNSQLTALDLRKADLDSDKYVAFPLIETQQINHLN
apodemi_2	MCTAVSFKTKDHYFGRNFDYELSYGEKAIIIPRNYVFELRKLPALSKHYAMVGLTSVFDNTPLIYDAVNEHGLAMAGLNFEGNAVFYDFDHAMDNVTPFEFIPYILGQCKNVAEAKEMLTKINLVNEAFSADLPLAPLHWIISDSEDNTIVVETLADGMKVYDDPVGVMTNNPTFDKQLFNLNNYRGLSAKTPENTFDPTVDLPAYSRGMGTLGLPGDLTSSSRFVKAAFVKAHSVCETDESSSVSQGFHILSAIEQQRGCCEVSEGKYEYTIYSACYNKDKGILYYKTYEDSQITALNMHKADLESEQFTLYPLSQTQHFNYAN
araffinosus	MCTGIKFTDTNQNMYFGRNLDYGINFGEKPIVAPIGYEMNYRHLPKQTFSKPIVGMGLDVNNYPLLFEGNTKSLCMAGLMFPNNAYYNPEVVDGKYNITSFEFIPWVLENFDTVKEVRDVIAEKVNIVADAFSEQLQPSPLHWLISDKNDSIVVEQTKDGMHVYDNDVDVLTNNPEFPWHMQNLNNYVNLTPNDHHESTWDQHQITPQGVGTGSLGLPGDGTPQSRFVKVAYLNANYPQPTNELEGMSRLFNILKSVAIPYGSVVNNEGQKEYTMYSCCYSQASETYYYNWFNDVNIHQVKLNDELTHGDKIKTFDK
balticus	MCTSIIYTAGDSYFGRNLDLEVNLGQEVVITPRNKTLEFREMPNLKHHYAIIGISIVRDDYPLYFDGVNEKGVGMAGLNFDGPSHYFPIQEGKDNIASFELVPYILAAASSVVEAKKLLSNANIANLNFSDKLQAAPLHWIIADKTGASVTVESTAKGLNIYDNPVGVLANNPEFPRQLLNLSNYRSVSPASSANVFAPGVDLPIYGRGLGTHFLPGGMDSESRFVKATFTKMHAPIGASEVENITNYFHILQSVEQQKGLDEVAPDTFEYTIYSDGSNLKKGIFYYKTYENSQINAVDMHKEDLEASKLITYPIQNEQVINQQN
coleohominis_1	MCTALSFQVDNNHYFGRNLDLELSYGQQVVITPQNFSFKFREVANLDHHFALIGVASVVDNYPLYFDAANDHGLAMGGLNYPDNAYYADSVSGKDNVASFELIPWILGQCATVDEAKKLLANINITNQQFSQQLPPSPLHWLISDHSDSIVVESDRDGVHVYDNPVGVLTNNPSFPKQLFNLNNYRTISAATLPNQFSAQVSLEDYSRGLGTRNLPGGMDSESRFVRAAFNKYNATWDQHDEVANITELFHVMHSVEQQSGLDQVATNPAKFEYTIYTVGYNLDKGLLYYTTYTNNQINLVNMNKVNLQGNSLTAYPFVNDQAINNVN
coleohominis_2	MCTAMSFAVANHHYFGRNLDLELSYGQQVVITPRNKPFNFHEVDDLTQHYALIGVAAVMDDYPLYFDAANEHGLAMSGLNYPDNAFYAPSKTGHKNVASFELIPWVLGQCATVDEAKKLLTNVNVTNRQFSPDLPASPLHWLIADQTSAIVVESDHDGVHVYDDPVGVLTNNPSFPKQLFNLNNYRTLSADTLANTFSDQVNLTDYSRGLGTRNLPGGMDAESRFVRATFNKYNANWPDHDETANITQLFHVMHSVEQQSGLDQVATNPAKFEYTIYTVGYDLDKGSLYYTTYTNNQINCVDMNKVDLAGQKLTAYPFINQQAINHVN
crispatus_1	MCTGLRFTDDKGNLYFGRNLDVGQDYGEGVIITPRNYPLPYKFLDDTKTTKAVIGMGIVVDGYPSYFDCFNEDGLGIAGLNFPHYAKFSDGPIDGKINLASYEIMLWVTQNFTKVSEVKEALKNVNLVNEAINSSFAVAPLHWIISDNKEAIIVEMSKQYGFKVFEDKLGVLTNSPDFNWQVTNLGNYTGLNPHDATNENWNGEDVAPWGVGTGSVGLPGDSIPADRFVKAAYLNANYPVAKGEKANVAKFFNILKSVAMIKGSVVNTHNSDEYTVYTACYSANTKTYYCNFENDFELKKYQLNDETMNEKKLITF
crispatus_2	MCTSIIFSPQDHYFGRNLDLEVTFGQQVVVTPRNYVFNFRKMPEMKQHYAMVGIALDAGDYPLYFDAANEKGLGMAGLNYPDNATYYDVVDGKDNIASFEFIPWILGQCETVADAKKLLEKINIVDINFSDKMQASPLHWLIADKTGVSIVVETDKDGMHVYDNPVGCLTNNPQFSSQLFNLNNYADVSPAMPKNNFSSKVAMNGYSRGLGSRNLPGGMDSESRFVRVAFNKFNAPVGKTEEENVDNYFHILHSVEQQKGLDQVGPDAFEYTIYSDGTNLDKGIFYYTTYTNKQINVVDMNKEDLDSAKLITYDMLTKPTFNHQN
crispatus_3	MCTSIIFSPQDHYFGRNLDLEITFGQQVVVTPRNYVFNFRKMPEMKQHYAMVGIALDAGDYPLYFDAANEKGLGMAGLNYPDNATYYDEVANKDNIASFEFIPWILGQCATVADAKVLLKKINIVNLNFSDKMQASPLHWLIADKTGVSIVVETDKDGMHVYDNPVGCLTNNPQFSCQLFNLNNYADVSPAMPKNNFSKEVNMNGYSRGLGSRNLPGGMDSESRFVRVAFNKFNAPVGKSEEENVDNYFHILHSVEQQKGLDQVGPNSFEYTIYSDGTNLDKGIFYYTTYTNQQINVVDINKEDLDAKDLIKYDMLTKPTFNHQN
crispatus_4	MCTSILYSPKDHYFGRNLDYEIAYGQKVVITPRNYEFKFTELPMQKVHYAMIGVADVAENTPLYCDAINEKGLGIAGLSFAGSGKYFPVIKDKKNIASFEFISYLLATYETVDQVKDGLANANITDVSFEKEMPAAELHWLVGDKTGKSIVVETDEKGLHIYDNPVNALTNAPLFPEQLTNLANYAAVVPGEPDNNFLPGVDLKLYSRSLGTHHLPGGMDSESRFIKVCFALNHASKGKDEVENVTNFFHILQAVEQAKGMDQVGPNSYEYTMYTSCMNLDQGILYFNCYDDSRISAVNMNKENLNSSDLFVYDLFKKQEINFIN
delbrueckii	MCTAITFATNDHYFGRNLDLDFSYNETVTITPRNYVFPMRKVPDLNSHYAIIGMATVVGDYPLYYDAVNEKGLGMAGLNFPGNAHYFPDQEGKDNIASFEFIPYILGTCKSVAEAKEALKKISISAEDFSKDFPTSTLHWIIADKDSSIVVESMEDGLHVYDNPVGVMTNNPPFPIMKFALNDYYALSAHRLDHKFADGVELTEYSRGMSSLGLPGDLSSKSRFVRCVFTKYNSLCDKDEASSVNQFFKILGSVEQVRGLCEVTPGEYEYTIYSSCMNQEKGIYYYTTYGNPEVHAVDMHKTDLDGKELTSYKLQKDLQFHFDN
equicursoris	MCTAITYHTADHYFGRNLDLDFSYNETVTVTPRNYVFPMRKVDDLSTHYAIIGMSTVAGNYPLYYDAVNEKGLAMAGLNFEGNAYYFDDQEGKKNITSFELIPYILGTCQDLAEAKKELSEISISNEAFSKDFPLSTLHWMIADKTGAIVVESMKDGLHVYDNPVGVMTNNPPFPIMKFALNDYFALSAHHKEHTFGPGVELDEYSRGMGGLGLPGDLSSKSRFIRCVFTKFNSQGESDEVSSVNQFLKILYSVEQVKGLCEVTPGKYEYTIYSSCMNQEKGIYYYTTYENSDIHAIDMHKTDLDSSELSVYPLQRQLQIHLDN
fastidiosus	MCTSIIYTAGDSYFGRNLDLEISFGEEVVITPRDYEFKFRKMKSLNHHYAITGMAIVQEGYPLYFDGANEEGLGMAGLNFDGPCHYFPEDPEKDNVTPFEFIPYVLGQCKNVDEVKDLIKNLNLVNINFSEKFPLSPLHWLIADKSGESIVVESTKKGLSVYDNPVGVLTNNPEFPQQLNNLSNYQSVSPAQPTNTLAPNTKLELYSRGLGTHMLPGGMDSESRFVKETFTKMHSPEGKDELENVTNYFHLLHAVEQQKGLDEVAPNTFEYTIYSDGVDLTTGTFYYTTYENNQINAVKLDQSKLDSSELLTYPLQTKQAICYQD
frumenti	MCTSVIYTVGDAYFGRNLDLEVSFGQQVVIMPRDFALHFRKLPTIAHHYAITGMALVQDNYPLYFDGANEKGLGMAGLNFDGPAHYFPEQTDKQNVTPFEFVPYVLGQCATVAEAKKLLKNVSLININFSDKLALSPLHWLIADKSGASIVVESTTAGLNVYDNPVGVLTNNPEFPQQLQNLANYQSVSPANPENTLAVNLSLPVYSRGLGSHFLPGGMDSESRFVKVAFTKENAPVGKTEDENVINYFHILHSVEQQKGLDEVAPNTFEYTIYSDGMDLTTGTFYYTTYTNNQINAVKMPKDHLDQDQLMTFDLQDKPTINYQN
gallinarum	MCTSIIFSPRDHYFGRNLDLEVTFGQQVVITPRDYVFKFRDMPKIDHHYAMVGIALNADSYPLYFDAANEKGLGMVGLNYPDNAIYYDVKEGKDNIASFEFIPWILGQAATVAEAKKLLSTINITKKNFSDKMQASPLHWIIADKTGVSIVVETDADGMHVYDNPVGCLTNNPQFPKQLFNLNNYADVSAAMPKNNFSDQVKMDGYSRGLGSRNLPGGMDSESRFVRVAFNKFNAPTSDSEEENVDTYFHILHSVEQQKGLDQVGPDAFEYTIYSDGINLDKGIFYYTTYTNKQINVVDMNKEDLDSSDLITYDMLTKGKFNHQN
gallistercoris	MCTSIVYSAGDGYFGRNLDLEVSFGQEVVITPRDYAFNFRKLPTMEHHYAIIGVALVKDNYPLYFDGVNEEGVGMAGLNFDGPAHFFSVEDGKDNVSPFEFIPYVLGQCKSVEEAKQLMTNLNLVNINFSDQLKLSPLHWLIADRSGKSIVVESTVTGLHVYDNPVGVLTNNPEFPQQLTNLANYQSVSPAEPANTLTPGIALNNYSRGIGSHLLPGGLDSESRFVKETFTKMHAPAGKSERENVTNYFHTLNAVDQQKGLDEVAPNTFEYTIYSDGVNLATGTLYYTTYENNQINAVAMRNANLNSSDLVSYPMLNNQAINYQN
gasseri_1	MCTGLRFTDDQGNLYFGRNLDVGQDYGEGVIITPRNYPLPYKFLDNTTTKKAVIGMGIVVDGYPSYFDCFNEDGLGIAGLNFPHFAKFSDGPIDGKINLASYEIMLWVTQNFTKVSDVKEALKNVNLVNEALNSSFAVAPLHWIISDKDEAIIVEVSKQYGMKVFDDKLGVLTNSPDFNWHLTNLGNYTGLDPHDATAQSWNGQKVAPWGVGTGSLGLPGDSIPADRFVKAAYLNVNYPTVKGEKANVAKFFNILKSVAMIKGSVVNKLGSDEYTVYTACYSAATKTYYCNFENDFELKTYKLDDETMNADKLITY
gasseri_2	MCTSIIYDSNGQHYFGRNLDLEISFGEHPVITPRNYVFKYRKLPNRKATYAMIGMAIVKDNYPLYFDAANEKGLGIAGLNFDGPCHYFPESAEKENVTPFELIPYLLSQYASVDEVKDALENVNLVDINFSKKLQLSPLHWLIADKTGKSIVVESTVSGLHVYDNPVHVLTNNPEFPGQLTNLANYANISPAQPKNTVVPDADINLYSRGLGTHHLPGGMDSASRFVKVAFVRAHAPEGKDEASSITNYFHILHSVEQPKGTDEVGPNSYEYTIYSDGTNLETGTFYYTNYENNQINAIKLSNENLDSDKLIDYELLEKQHINYQN
gasseri_3	MCTSIIYTANGQHYFGRNLDLEISFGEHPVITPRNYVFKYRKLPNRKATYAMIGMAIVKDNYPLYFDAANEKGLGIAGLNFDGPCHYFSESAEKDNVAPFELIPYLLSQYTSVEEVKNALKNINLVDINFSEKLQVSPLHWLIADKTGKSIVVESTVSGLHVYDNPVSVLTNNPEFPEQFANLANYINISPAQPENTLIPDANINLYSRGLGTHHLPGGMDSASRFVKVAFVLAHAPKGQNEAKSITNYFHVLHSVEQPKGTDEVRPNSYEYTIYSDGTNLETGTFYYTNYENNQINAIKLEHENVDGEKIINYDLLEKQEIHYQN
gasseri_4	MCTSILYSPKDHYFGRNLDYEIAYGQKVVITPRNYEFKFANLPAKKSHYAMIGVAAVANNTPLYCDAINEKGWGVAGLSFAGQGKYFPVVEDKKNIASFEFISYILATYETVDQVKENLTDANISDVSFSKNTPASELHWLVGDKTGKSIVVESDEKGLHVYDNPVNALTNAPLFPQQLTNLANYAAVVPGQPNNDFLPGVDLKMYSRSLGTHHLPGGMDSESRFVKVCFALNHAPKDSDEVESVTNFFHILQSVEQVKGMDEVGPNIFEYTMYTSCMNLEKGILYFNCYDDSRISAVDMNKEDLSSSDLIVFDLFKKQDISFIN
gasseri_5	MCTSIIYDSNGQHYFGRNLDLEISFGEHPVITPRNYVFKYRNLPNRKATYAMIGMAIVKDNYPLYFDAANEKGLGIAGLNFDGPCHYFSESAEKDNVAPFELIPYLLSQYTSVEEVKNALKNINLVDINFSEKLQVSPLHWLIADKTGKSIVVESTVSGLHVYDNPVSVLTNNPEFPEQFANLANYINVSPAQPENTLIPDANINLYSRGLGTHHLPGGMDSASRFVKVAFVRAHAPEGKDEASSITNYFHILHSVEQPKGTDEVGPNSYEYTIYSDGTNLETGTFYYTNYENNQINAIKLSNENLDSDKLIDYELLEKQHINYQN
gasseri_6	MCTSILYSPKDHYFGRNLDYEIAYGQKVVITPRNYEFEFTDLPAEKSHYAMIGVAAVADNTPLYCDAINEKGLGVAGLSFAGQGKYFPNAADKKNIASFEFISYLLATYETVDQVKESLTNANISNVSFAKNTPASELHWLVGDKTGKSIVVESDEKGLHVYDNPVNALTNAPLFPEQLTNLANYASVVPGEPDNNFLPGVNLKLYSRSLGTHHLPGGMDSESRFVKVCFALNHAPKDSNEVENVTNFFHILESVEQAKGMDQVGPNSFEYTMYTSCMNLEKGILYFNCYDDSRISAVDMNKEDLDSSDLVVYDLFKKQDINFVN
gigeriorum	MCTSIIFSPKNHYFGRNLDLDISYGQKVVITPRNYQFDFRKENSISHHFAIIGIALVANDYPLYFDAANEAGLGMAGLNYPGNAYYQETLSLTKANISPFEFIPWVLSQCSNLTEAEALIVKTNLVAINFSEKMPLASLHWLLADKTGQALVVEADRDGLHLYHNEVGVLTNNPQFPKQRFALNIYRNLSVQPTANTFASNIDLTPYSSGMGSVNLPGGLDSVSRFVRATFNLHHAPKSENNAENINTYFHILKSVEQQKGLNKLDNGQDEFTIYSDCFDLDQNCFYYTTYNNSQISQVSLAHEDLEDSNLISYSISDQPNFREVN
gorillae	MCTAVTYTAGDHYFGRNLDLEISYGEKVTITPRNFPLTFRKMPTLEHHYAMIGMATTVDNYPLYFDATNEKGLSMAGLNYPGNADYKPLAEDKDNVTPFEFIPWILGQCATLDEAKVLLNKINLVKINFNDQFPLSPLHWMMGETASEKTLTIECDRDGLHVYDNPVGVLTNNPQFDKQLFNLNNYQFLSPQQPENKFSQNVDLDNYSRGLGTRGLPGGMDSMSRFVKVAFTKLNAPKGESESENVGNFFHISHSVEQQKNLDGVENNQFEFTIYSSCVNADRGIYYYTTYNNNQINAVDMHKTDLDGQELVDYALADDQNINWQN
hamsteri	MCTSIIFSPKDHYFGRNLDLEVSFGQQVVVTPRNYNFKFRKMPDMKKHFAMVGIALVADEYPLYFDAANEKGLGMAGLNYPDNFHAFEVEDGKDNISPFEFIPWVLGQCATVDEAKKLLEKINLVNINFSEKMQLSPLHWLIADKTGKSITVESDIDGLHVYDNPIGCLTNNPQFPKQLTNLDNYANLSPAMPENTFSKEINFNGYSRGLGSHNLPGGMDSESRFVRVAFNKFNAPKFDTEEENVDTYFHILHSVEQQKGLDEVAPGQFEYTIYSDGTNLDTGVFYYTTYTNKRITKVDMNKLDLDSDQMTVYPINDKITFDEE
helveticus	MCSSIIFSPKDHYFGRNLDLEITFGQQVIITPRDYVFKFRDMPEIDHHYAMVGIALNAGGYPLYFDAANEKGLGMGGLNYPDNAVYYDVKEGKDNIASFEFIPWILSQAATVEEAKKLLAKINITKKNFSDKMHVSPLHWIIADKTGASIVVETDADSMHVYDNPVGCLTNNPQFPKQLFSLNNYQDVSPAMPKNNFSSKINMDGYSRGLGSRNLPGGMDAESRFVRVAFNKFNAPVADTEEENIDTYLHILHSAEQQKGLDQVGPDSFEYTIYSDGTNLDKGIFYYTTYTDKQIKVVDMNKEDLDSKDLITFDMLTKTCFNYQN
ingluviei	MCTAVNFQTGSHHFFGRNLDLEISYGEQVVVTPRNYPFHFRQVAPLTHHYALIGMGIVVDDYPLYFDATNEKGLSMAGLNYPDNADYKALATDKANVTPFEFIPWVLGQAASIAEAKQLLTKLNLVKINFSDDLPLSPLHWLIGDTHSATSLVVECDKDGLHVYDNPVGVLTNNPSFDKQLFNLNNYRSVSPRVQENSFQPATALNDYSRGLGSHFLPGGMDSMSRFVKVAFTKLNAPHSATPLEQVTDFFHILHSVEQPKNLDEVAPNQFEYTIYSSCVDADQGIYYYTTYTNNQINAVKLHNVDLDQAKLTTYALADQQTVNYQN
intestinalis_1	MCTGLRFTDDQGNLYFGRNLDVGQDYGEKVIVTPRNYPLPYKFLADTKTSKAVIGMGIVVDGYPSYFDCFNEDGLGIAGLNFPHYAQFSKEPVNGKINLASYEIMLWVTQNFTTVKEVKEALKNVNLVSEAINSDFAVAPLHWIISDNEEAIVVEVSKQYGMKVFEDKLGVLTNSPDFNWQVTNLGNYTGLSPHDATLQNWNGQEVMPWGVGTGSLGLPGDSIPASRFAKVAYLNANYPTQKGETANVAKFFNILKSVAMVKGSVINNQGKDEYTVYTACYSSKTKTYYCNYATDFELKKYTITDENLSLNKLTIY
intestinalis_2	MCTSILYNSNEHYFGRNLDYEIAYGQKIVITPRNYEFDFHDLPSQKSHYAMIGVSVVDDNYPLYCDAINEKGLGVAGLNFEGPGQYFPVEKGKKNITSYELIAYLLSNYETVEDVKQGLADANISDISFSENLPAAVLHWMVADKTGKSIVIESSHKGLNIYENPVNVMTNNPVFPVHLINLSNYADVSPIQPTNFLAPKVELNMYSRGLGTHHLPGGMDSASRFVKATFALAHAPQGKSEIENVTNHLHVLKSVEQAKGLDEVGPDSYEYTMYSDCMNLEKGILYCTTYNDSRIRAVDMHKEDLDSEKLICYNLFKDQDIEYEN
intestinalis_3	MCTSIIFSPNDHYFGRNFDYEMSFGQQVVVTPRNYEFKFRKMPTITTHYAMVGISAVRDDYPLYFDAANEKGLGMAGLNYAGNAYYPEKEEEGKDNISPFEFIPWILGQCANLDEAKKLIDRIHLVHINFSEKLPLSPLHWLIADKSGKSIVIESDKDGLHVYDNPVGTLTNNPPFPKQLFNLNNYADVSPKMPTNRFSDKVNFDLYSRGLGSHNLPGGMDSESRFVRALFTKSNAPAADNEADNVNNYFHILHAVEQPKGLDEVGPNSFEYTIYSDCTNLEKGLFYYTTYNQRQITEVNMNKEDLEKDDLIIYPIEDKVEFNREN
intestinigallinarum	MCTSIIYNAGDGYFGRNLDLEVSFGEEVVITPRDYSFDFRKMPSMDHHYAIIGMALVKDNYPLYFDGVNEEGLGMAGLNFAGPAHYFPVAADKDNVSPFEFIPYVLGQCKTVAEAKKLMANLNLVNINFSDQLQLSPLHWLLADRSGKSIVVESTKSGLHVYDNPVGVLTNNPEFPQQLTNLDNYQSVSPAEPTNTLTPGVKLDSYSRGIGSHLLPGGMDSESRFVKETFTKMHAPAGKDEAENVTNYFHLLHAVEQQKGLDEVAPDTFEYTVYSDGVNLTTGTFYYTTYENNQINAVAMRNANLNSSELVAYPLATKQTINYQN
intestinipullorum	MCTSILYTAGDHYFGRNLDLEVSFGQEVVVTPRDYPFDFRQMPTLDHHYAIIGMALVKDNYPLYFDGANEEGLGMAGLNFAGLAHFFPVVDGKDNVSPFEFIPYVLGQCKNVAEAKQLLVNLNLVNINFSDQLQLSPLHWLIADRQGAAIVVESTPSGLHVYDNPVGVLTNNPEFPSQMTNLANYQSVSPANPVNTLMPKKELMTYSRGLGSHMLPGGMDSESRFVKECFTLHNAPEGDSELENVTNYFHCLHAVEQQKGLDEVAPATFEYTIYSDGINLATGTFYYTTYEDNQINAVQMHNVNLNSRELAQFPLVKGQSIHAQN
johnsonii_1	MCTGLRFTDDQGNLYFGRNLDVGQDYGEGVIITPRNYPLPYKFLDNTTTKKAVIGMGIVVDGYPSYFDCYNEDGLGIAGLNFPHFAKFSDGPIDGKINLASYEIMLWVTQNFTHVSEVKEALKNVNLVNEAINTSFAVAPLHWIISDSDEAIIVEVSKQYGMKVFDDKVGVLTNSPDFNWHLTNLGNYTGLNPHDATAQSWNGQKVAPWGVGTGSLGLPGDSIPADRFVKAAYLNVNYPTAKGEKANVAKFFNILKSVAMIKGSVVNDQGKDEYTVYTACYSSGSKTYYCNFEDDFELKTYKLDDHTMNSTSLVTY
johnsonii_2	MCTSIVYSSNNHHYFGRNLDLEISFGEHPVITPRNYEFQYRKLPSKKAKYAMVGMAIVENNYPLYFDAANEEGLGIAGLNFDGPCHYFPENAEKNNVTPFELIPYLLSQCTTVAEVKDALKDVSLVNINFSEKLPLSPLHWLMADKTGESIVVESTLSGLHVYDNPVHVLTNNPEFPGQLRNLANYSNIAPAQPKNTLVPGVDLNLYSRGLGTHFLPGGMDSASRFVKIAFVRAHSPQGNNELSSVTNYFHILHSVEQPKGTDEVGPNSYEYTIYSDGTNLETGTFYYTNYENNQINAIELNKENLNGDELTDYKLIEKQTINYQN
johnsonii_3	MCTSILYSPKDNYFGRNLDYEIAYGQKVVITPRNYQLNYRHLPTQDTHYAMIGVSVVANDYPLYCDAINEKGLGIAGLNFTGPGKYFAVDESKKNVTSFELIPYLLSSCETIEDVKKLLSETNITDESFSKDLPVTTLHWLMGDKSGKSIVIESTETGLHVYDNPVNTLTNNPVFPAQVETLANFASVSPAQPKNTLVPNADINLYSRGLGTHHLPGGTDSNSRFIKASFVLAHSPKGNDEVENVTNFFHVLHSVEQAKGTDEVEDNVFEFTMYSDCMNLDKGILYFTTYDNNQINAVDMNNEDLGTSDLITYELFKDQAIKFEN
johnsonii_4	MCTSIVYSSNNHHYFGRNLDLEISFGEHPVITPRNYEFQYRKLPNKKAKYAMVGMAIVEDNYPLYFDASNEEGLGIAGLNFDGPCHYFPEVSGKNNVTPFELIPYLLSQYTTVAEVKEALKSVNLVKINFSEKLQLSPLHWLMADKTGESIVVESTLSGLHVYDNPVHVLTNNPEFPGQLSNLANYSNIAPSQPKNTFVPGVDLNLYSRGLGTHFLPGGMDSASRFVKVAFVRAHSPQGNNELSSVTNYFHILHSVEQPKGTDEVGPNSYEYTIYSDGTNLETGTFYYTNYENNQINAIELNKENLNGDELIDYKLIEKQTINYQN
kalixensis_1	MCTSIIFSPKDHYFGRNLDLELSFGQQVVITPRNYDFKFRKMPEIKSHYAMVGVSLVAENYPLYFDAANEKGLGMAGLNYPGNADYKDFNPEKNNVSPFEFIPWVLCQCATVAEAKDLLANINLVDINFSEQMTLSTLHWLLADKTGSSIVVESDKDGLHIYDNPVGVLTNNPQFPKQLFNLNNYSDVSAKMPENLFSSEVSFDGYSRGLGSRNLPGGADSESRFVRATFNKFNAPKTDNEQENVDTYFHILHSVEQQRGVDQVGPDKFEYTIYSDGTNLETGVFYYTTYTNKRINKVDMNHEDLDSEKLICYPMLDQITFNEQN
kalixensis_2	MCTSICYTSTDHYFGRNLDYEIDYGQKVIIVPRNYVFNYRDMPAQKSHYAFIGVSVVNDNYPLLCDAINEKGLGIAGLNFQGPGYYFPQIKGKKNIASFELIPYLLSNCESTAEVKEILADASISNVSFSSNYPAADLHWILSDKTGKSIVVESTKSGLHVYDNPVNVLTNNPEFPSQLTKLSDYVDVTPSNPKNTLVPNVDVNIYSRGLGTHHLPGGMDSSSRFVKAAFVLSHAPKGKDEVENVTNYFHILHSVEQAKGLDEVENNRYEYTMYTDCMNLDKGILYFTTYDNNRINAVDMYKENLDAEDLICYDLFKKQDINYIS
kefiranofaciens	MCTGLRFTDDQGNLYFGRNLDVAQDYGEKVIITPRNYPLPYKFLQDTKTKKAVIGMGIVVDGYPSYFDCYNEDGLGIAGLNFPHFAQFSSGPVEGKTNLASYEIMLWVTENFSTVEEVKKALKNLNLVNEAINSSFPVAPLHWIISDQNEAIVVEDSKQYGLKVFEDKLGVLTNSPDFNWHLTNLGNYTGLNVHDASVENLNGQTVTPLGVGTGSLGLPGDSIPADRFVKAAYLNANYPVVTGEKANVAKFFNILKSIAMIKGSIENTNDQAEYTVYTGCYSAKTKTYYCNYENDFELKKYQLDEPKMTSSNLTIG
kitasatonis	MCTSIIFSPKDHYFGRNLDLDITFGQQVVITPRNYPFKFRKMPSIDHHYAIIGIALDNNNYPLYFDAANEMGLGMAGLNYPGNATYYKEKEGKDNIASFEFIPWLLGQAANIKEAKKILSTINITDINFSEKMIASPLHWLIADKTGKSIVVETDKDGMHIYDNPIGCLTNNPQFPKQLFNLNNYADVSAATPKNNFSSQIELSDYSRGLGSRNLPGGMDSESRFVRATFNKFNAPISDNEVENVDTYFHILHSVEQQKGLDQTDPDTFEYTIYSDGTNLDKGIFYYTTYTDKQIKVVDMHKENLDANDLIVFDMINKPTFKYQN
marseillie	MCTSVIYNAGDKYFGRNLDLEIDFGEEVVISPRDFAFNFRQMPTIDHHYAIIGMALVQDGYPLYFDGVNEAGLGMAGLNFDGPAHYFPVVEGKDNVSPFEFIPYLLGQCKDVKEAKKLLANLNLVNINFSDKFQLSPLHWLIADKSGAAIVVESTRTGLHVYDNPVGVLTNNPEFPKQLLNLSNYQSVSPADPQNTLTPGVKLDTYSRGFGTHFLPGGMDSASRFVKETFTKMHAPAGKSEGENITNYFHILHAVEQQKGLDEVAPNTFEYTIYSDGTNLTKGIFYYTSYDNNQINAVDMHKEDLDSSALITYALKTDQAINYQN
mucosae	MCTAATYTAGDHYFGRNLDLELSYGEKVTITPRNFPLTFRKMPTLEHHYALIGMATTVDNYPLYFDATNEKGLSMAGLNYPGNADYKPYAEGKDNVSPFEFVSWILGQCATLAEAKVLLDKINLVKIDFSEQLPLSPLHWLMAETASEKTLTIECDRDGLHVYDNPVGVLTNNPQFDKQLFNLNNYQFLSPQQPENKFSQDLELDNYSRGLGTRGLPGGMDSMSRFVKVAFTKLNAPKGETENENVGNFFHILHSVEQQKNLDGVENNQFEFTIYSSCVNADRGIYYYTTYDNNQINAVDMHKVDLDGRELIDYDLANEQNINWQN
murinus	MTTKDHYLGRNFDYEFSYGEKAVIIPRNYVFELRKLPALSKHYAMVGLTSVFDDTPLLYDAVNEHGLAMAGLSFEGNAVFYDFDPEMDNVTPFEFIPYILGQCKNVAEAKQMLTKINLVNEAFRADLPLSPLHWIISDSEDNTIVVETLADGMKVYDDPIGVMTNNPTFDKQLFNLNNYRGLSAKTPENTFAPTVELPAYSRGMGTLGLPGDLTSSSRFVKAAFVKAHSVCEPDESSSVSQGFHILSAIEQQRGCCEVSEGKYEYTIYSACYNKDKGILYYKTYEDSQITALDMHKADLESDRFTLYPLSQTQHFNYAN
nasalidis	MCTAITFATEDHYFGRNLDLDFSYNETVTITPRNYVFPMRKVPDLNSHYAIIGMATVVGDYPLYYDAVNEAGLGMAGLNFPDNAHYFEDVAGKNNITSFELIPYILGTCKTVAEAKKALANISISAENFSKEFPTSTLHWMIADKDGSIVVESTADGLHVYDNPVGVMTNNPPFPIMKFALNDYYALSAHPLEHKFAKDLDLHEYSRGMSGLGLPGDLSSKSRFVRCVFTKYNSLCDKDEASSVNQFLKILGSVEQVKSLCEVTPGEYEYTIYSSCMNQEKGIYYYTTYGNPDIHAVDMHKTDLDADKLTSYKLQKDLEFHFDN
oris_1	MCTSILYNAGDHYFGRNLDLEISFGQEVVVTPRDYQFDFRQIPALSHHYAIIGMALVKDNYPLYFDGANEEGLGMAGLNFDGPAHYFPVEEGKDNVSPFEFIPYVLGQCKNVNEAKELMKNMSLVNINFSDQLQLSPLHWLIADRSGKSIVVESTESGLHVYDNPVNVLTNNPEFPEHMTNLANYQSVSPAEPANQLAPNVDLGTYSRGLGSHMLPGGMDSESRFVKEVFTLQHAPSGKSELENVTNYFHCLHAVEQQDGLDEVAPGQFEYTIYSDGINLSTGSYYYTTYQNNQINAVQMRHVNLNSQDLALFPLQTEQVLHFQN
oris_2	MCTSILYNAGDHYFGRNLDLEVSFGQEVVVTPRNYQFNFRRVPSMGHHYAIIGMALVKDNYPLYFDGANEEGLGMAGLNFDGPAHYFPLEEGKDNVSPFELIPYILGQCKNVAEARELLKKLNLVNINFSDQLQLSPLHWLIADRSGKSIVVESTVTGLHVYDNPVNVLTNNPEFPGQLTNLANYQGISPTTPPNQLAPDVNLAAYSRGLGSHMLPGGMDSASRFVKEVFTLHHAPTGKNELENVTNYFHCLHAVEQQEGLDEVVPGKFEATIYSDGINLSTGTFYYTTYQNNQINAVQLHHTDLNRQELALFPLQTEQVLHFQNQ
panis	MCTSILYTAGDHYFGRNLDLEVSFGQEVVVTPRDYPFDFRKMPTLNHHYAIIGMALVKDNYPLYFDGANEEGLGMAGLNFAGLAHFSPVEDGKDNVSPFEFIPYVLGQCKDVAEAKKLLTNLNLVNINFSDQLQLSPLHWLIADRQGASIVVESTQSGLHVYDNPVGVLTNNPEFPSQMTNLANYQSVSPADPVNTLMPKKELKTYSRGLGSHMLPGGMDSESRFVKECFTLHNAPAGGSELENVTNYFHCLHAVEQQKGLDEVAPDTFEYTIYSDGINLATGTFYYTTYENNQINAVQMHNVDLDAKKLAQFPLVKEQVINNQN
plantarum	MCTAITYQSYNNYFGRNFDYEISYNEMVTITPRKYPLVFRKVENLDHHYAIIGITADVESYPLYYDAMNEKGLCIAGLNFAGYADYKKYDADKVNITPFELIPWLLGQFSSVREVKKNIQKLNLININFSEQLPLSPLHWLVADKQESIVIESVKEGLKIYDNPVGVLTNNPNFDYQLFNLNNYRALSNSTPQNSFSEKVDLDSYSRGMGGLGLPGDLSSMSRFVRAAFTKLNSLPMQTETGSVSQFFHILGSVEQQKGLCEVTKGKYEYTIYSSCCDMDKGVYYYRTYNNSQINSVNLSHEHLDTTELISYPLRSEAQYYAVN
pontis_1	MCTSIIYNAGDGYFGRNLDLEVSFGEEVVITPRDYTFNFRKMPSLDHHYAIIGMALVKDNYPLYFDGVNEEGLGMAGLNFDGPAHFFPVADSKDNVSPFEFIPYVLGQCKNVAEAKKLMANLSLVNINFSDQLKLSPLHWLIADRSGKSIVVESTVTGLHVYDNPVGVLTNNPEFPQQMTNLANYQSISPAEPTNTLTPGIKLNSYSRGIGSHLLPGGMDSESRFVKETFTKMHAPAGKDEAENVTNYFHLLHAVEQQKGLDEVAPDTFEYTIYSDGVNLTTGTFYYTTYENNQINAVAMRNANLNSSDLVAYPLVTKQAINYQ
pontis_2	MCTSIIYNAGDGYFGRNLDLEVSFGQEVVITPRDYSFTFRKMPSLDHHYAIIGMALVKDNYPLYFDGVNEEGLGMAGLNFDGPAHFFPVVADKDNVSPFEFIPYVLGQCKSVDEAKKLMANLSLVNINFSDQLQLSPLHWLIADRSGKSIVVESTQSGLHVYDNPVGVLTNNPEFPQQLTNLANYQSVSPAEPINTLTPGVKLNSYSRGIGSHLLPGGMDSESRFVKETFTKMHAPVGKDEAENVTNYFHLLHAVEQQKGLDEVAPDTFEYTIYSDGVNLTTGTFYYTTYDNNQINAVEMRNVNLNSSDLVTYPLVTEQAINHQN
porci	MCTAITFATKDHYFGRNLDLDFSYNETVTITPRNFKFPMRKVDDLSSHYAMIGMATVVEDYPLYYDAINEAGLGMAGLNFPDNAHYFADIDGKNNIASFEMIPYILGQAKTVDEAKKLLENVSVSAEVFSADFPTATLHWIIADKEKSIVVESTKEGLNVYDNPVGVMTNNPPFPIQMYDLNDYYAISAHPLEHKFGNGVSLHEYSRGMAGLGLPGDLSSKSRFVRAVFTKYNSMCDDDELSSINQFFKILGSVEQVKGLCEVTPGKYEYTIYSSCMNQDKGIFYYTTYGNSDIHAIDMHKVDLDGGKLSIYKLNKKLSVSYDN
reuteri_1	MCTSVIYTAGDYYFGRNLDLEVNLGQEVVITPRNKTLEFREMPNLEHHYAIIGMSIVRDDYPLYFDGVNEKGVGMAGLNFDGPAHYFPVQEGKDNIASFELVPYILAAASSVAEAKKLLSNANIANINFSDKLQAAPLHWIIADKTGASVTVESTAKGLNVYDNPVGVLTNNPEFPRQLLNLSNYRSVAPANPANVFAPNVDLPVYSRGLGTHFLPGGMDSESRFVKATFTKMHAPVGNSEVENITNYFHILQSVEQQKGLDEVAPNTFEYTIYSDGSNLKKGIFYYKTYENSQINAVDMHKEDLEASELITYPVQNKQIINQQN
reuteri_2	MCTSIIYTAGDYYFGRNLDLEVDLGQKIVITPRNKTLEFREMPNLEHHYAIIGMSIIRDDYPLYFDGINEKGVGMAGLNFNGPAHYFPVQQGKDNIASFELVPYILASASSVNEAKKLLANANIANLNFSDKLQAAPLHWIIADKTGASITVESTIEGLKVYDNPVGVLTNNPEFPRQLVNLSNYRGISPTAPENTIAPEVDLPVYSRGFGSHFLPGGMDSESRFVKATFAKMHTPVGNSEVENITNYFHILQSVEQQKGLDEIAPNTYEYTIYSDGSNLSKGIFYYRTYENSQINSVDMHKENLETSELITYRVQNQQEINYQN
reuteri_3	VCTSIVYNAGDGYFGRNLDLEVSFGQEVVITPRDYAFNFRKMPTMNHHYAIIGVALVKDNYPLYFDGVNEEGVGMAGLNFDGPAHFFPVEDDKDNISPFEFIPYVLGQCKNVEEAKQLMANLNLVNINFSDQLKLSPLHWLIADRSGKSIVVESTATGLHVYDNPVGVLTNNPEFPQQLTNLANYQSVSPAEPTNTLTPGITLNNYSRGIGSHLLPGGMDSESRFVKETFTKMHAPAGKSERENVTNYFQTLHAVDQQKGLDEVAPDTFEYTIYSDGVNLTTGTLYYTTYENSQINAVAMRNATLNSRDLVVYPMLDDQAINYQ
rodentium	MCTGILYNSSNHYFGRNLDLEITFGQEVTVTPRNYEFKFREVPAMKSHLALIGMAMVADNYPLYFDAANEAGLGMAGLAYSGNAVYNPSNPKMTNVASFEFIPYILGQAKTVAEAKELMKNLNITNEAFSKETQPSPLHWILGDKTGASIVVEPDADGLHVYDNPTHVLTNNPSFPQQLLNLGNYAGITPGEPKNTLLPDIDINYYSRSLGTHNLPGGMDSEGRFVKVAFALQHAPKGKSEDENVTNYFHVLESVAQPKGLDEVAPNSFEYTIYSDCMNLETGMYYYNTYEDNQIAAVDMHKEDLDGSELSSYATKKSQTINYQN
rogosae_1	MCTAVTYKTKDFYFGRTLDYEFSYGEEITVTPRNYIFDFRHIGQLKSHYAIIGMAFVSEGYPLYYDAVNEKGLGMAGLNFVGNAAYKASVCGEKDIAQFEFIPWILSQCATVSEARAKLDGINLTGTPFSSQLPAAQLHWIIADKDEAITVESMKDGLHIYDNPVGVLTNNPPFDMQMFALNNYAGLSSRQPDNTFADKLKLNAYSRGMGAMGLPGDLSSQSRFIRAAFTRLNAISSDTEEESVSQFFHILGSVEQQRGCCEVTDGKYEITIYTSCCNAAKGIYYYTTYDNHQITAVDMHKENLDGTELIRYPIITKGEVRWQNR
rogosae_2	MCTAATYKTKDFYMGRTLDYEFSYGEQITITPRNYEFDFRFAGKIKSHYALIGMAFVAEGYPLYYDAVNEKGLGMAGLNFVGNAAYEEALPEDETEVSQVAQFEFIPWILTQCATVAEAREKLAAMRLTGTAFSEQLPTAQLHWIIADKDSCIVVESMKDGLHVYDNQVGVLTNNPPFPGQMFALNNYAGVSRKQPESTFAGVLQLDAYSRGMGGMGIPGDLSSQSRFVKVAFTKLNSISGEEEDESVSQFFHILGSVDQQRGCCEVTEGKYEITIYTSCCNTAKGIYYYTTYDNHQITAVDMHAENLDSDQLICYPLLSKGEVRWQNK
rudi	MCTSIIYQAGDSYFGRNLDLEVSLGQQVVITPRNMVLNFRKLPTLDHHYAMIGMSIVRDNYPLYFDGINEKGVGMAGLNFDGPAHYFPIQEGKDNIGSFELIPYVLAQAASVAEAKELLANANIADINFSAKMQAAPLHWIIADKTGASVTVESTTEGLNVYDNPVGVLTNNPKFPDQLINLSNYQSVSPAEPQNTLAPGVKLPVYSRGFGSHFLPGGMDSESRFVKATFVKMHAPIGDNEVENITNYFHILQSVEQQKGLDEVAPNTYEYTIYSDGSNLTKGIFYYRTYDNGQINAVDMHKEDLESTALITYPVNDQQKIEYQN
ruminis	MCTAATYTGKDHYFGRNLDLELSYNESVTVTPRKFPLKFHQVHDMNEHFAIIGMATVVADYPLYYDATNEKGLSMAGLNFPGNADYKEPAEDVDNVASFEFIPWILGQCETVADVRKLLAKINITNVEFSEQFPPSPLHWMISDKNESITVEQTKAGLNVYDNPVGIMTNNPEFPFQMFTLNNYRRVSPKPVASTFADGLELDEYTRGMGSMGLPGDLSSNSRFVKATFTKLNAPKMADENTSVSQFFHILGSVEQQKGCCDVGNGKFEFTIYSSCCNVDRGIYYYKTYDNSQITAVDMHKEDLDSAALKSYKLIEEQQIFAQN
salivarius_1	MCTAITLNGNSNYFGRNLDLDFSYGEEVIITPAEYEFKFRKEKAIKNHKSLIGVGIVANDYPLYFDAINEDGLGMAGLNFPGNAYYSDALENDKDNITPFEFIPWILGQCSDVNEARNLVERINLINLSFSEQLPLAGLHWLIADREKSIVVEVTKSGVHIYDNPIGVLTNNPEFNYQMYNLNKYRNLSISTPQNTFSDSVDLKVDGTGFGGIGLPGDASPESRFVRAAFSKLNSSKGTTVEEDITQFFHILGTVKQIKGVNKTESGKEEYTVYSNCYDLDNKTLYYTTYENRQIVSVTLNKDKNGNKLVVYPFERKQIINKLN
salivarius_2	MCTSILYTAGDHYFGRNLDLEISFGQQVVITPRDYPLNFRKMPRLDHHYAITGMALVQDNYPLYFDGANEEGLGMAGLNFDGPAHFFPVEEGKDNVSPFEFIPYILGQCKNVAEAKELLKSLNLVNINFSDQLQLSPLHWLIADKSGAAITVESTASGLHVYDNPVNVLTNNPEFPDQLTNLANYQSVSPANPANTLAPQTALASYSRGAGSHFLPGGMDSESRFVKEVFTLQHAPAGETEVANVTNYFHCLHAVEQQKGLDEVGKDQFEYTIYSDGVNLTTGTFYYTTYDNNQINAVKMHAEDMEGQQLHRFPIASHQSINMQN
secaliphilus	MCTALTFNAHDHYFGRNLDLEVSYGQQVVVTPRNYNFKFRKVADLSNHYAMIGVAAVIDNYPLYFDATNEKGLSMAGLNYPDNAFYPDMAADKDNITPFEFIPWILGQCDSVASARQLLPKINLVNINFSDQLPLSPLHWLLADQHEAVVIESDRDGLHVYDNPVGVLTNNPTFDKQLFNLNNYRDLSSANPQDTFGKGMPLTDYSRGLGTRNLPGGLDSESRFVRAAFNKANAVCADNEEASITQLFHIMHSVEQQNGLDEVAPGKFEFTIYTVGYNQDQGLLYYTTYHNNQINLVDMNKCDLESTDLCAYPFIDSQAFNKVN
timonensis	MCTSIIYSAGDGYFGRNLDLEMNLGQKVVIMPRNYPLHLKNLSTISHHFAITGMSIIQDNYPLYFDGANEKGLGMAGLNFNGPAHFFSAQDGKVNVASFEIVPYILAQAATVVEAKELLANVNLTNQSFSSTMTNSPLHWLVADKGGAAIVIESTKTGLHVYDNPTGVLTNNPEFPQQMTNLANYRNVSAGEPQNTLAPEIDIPSYSRGIGTSHLPGGMDSESRFIREVFTKAHAAVGTIEDECVSNYFHCLNNVAQPKNLDEVAPGKFEYTLYTDCINLTTGTFYYTTYSNQQINAISLNNIDLNSSELKSFELATQQAIHHQN
ultunensis	MCTSIIFSPKDHYFGRNLDLEVSFGQQVIVTPRNYNFKFRKMPDMKKHFAMVGIALNAGNYPLYFDAANEKGLGMAGLNYPGNATYYKEKEGKDNIASFEFVPWVLGQCSNISEVKELLKNFNIIDLNFSDKMEASPLHWLIADKSGTSIVVETDKDGMHIYDNPVGCLTNNPQFSKQLFNLNNYADISPAMPKNNFSDKVNMDGYSRGLGSRNLPGGMDSESRFVRVAFNKFNAPHCETEEENVDNYFHILHSVEQQRGLDQVGPDAFEYTIYSDGTNLDKGIFYYTTYTNKQINVVDMNKEDLDSDKLITYELLTKPNFNHQN
unclassified_1	MCTSIIYSSNNHYFGRNLDLEISFGQKVTITPRNYEFDFRKMPKMTNHYAIIGMAMIADNYPLYFDGANEQGLGMAGLNYAGIATYLPENPDKDNVASFEFIPYILGQCSTVEEAKKLIEKMNMVDINFSEKMVASSLHWLIADKTGASITVEPDADGLHYYDNPVGVLTNNPQFPKQMMNLANYASISSAQPKNTFAPNVDLDMYSRGMGTHFLPGGVDSESRFVKVAFTLQHAPKGKDEIEDVTNYFHTLHSVEQQKGLDEVAPNTFEFTIYSDGINLEKGIFYYTNYDNNQINAIDMHKVDLDGKDLVSYEVIEKQNINFQN
unclassified_2	MCTSIIFNPKNHYFGRNFDYEISYGQEVVITPRDYKFKFRKTNAIDKHFAIYGIAAVFDNYPLYFDAANERGLGMAGLNYAGQAYYPDKLDDDKTNISPFEFIPWVLSQCSTIDEAKDLISKTHLVNIDFSEKLKLSPLHWLLADKSGKSITVEPDKDGIHVYDNPVGVLTNNPPFPKQIFNLNNYSDVSPRMPENNFSDKIEFDPYSRGLGSRNLPGGVDSESRFVRATFTKYNAPVTDDETENIDNYFHILHAVEQPKGLDEIKPGLFEYTIYSDCFDFDNNEFYYTTYSNKQINHVKVDKENLDQETLVTFPILDKVTFNDQN
unclassified_3	MCTSIIYTAGDSYFGRNLDLEISFGEEVVVTPRDYEFKFRKMKSLSHHYAITGMATVQDGYPLYFDGANEEGLGMAGLNFDGPCHYFPEDSEKDNVTPFEFIPYVLGQCKNVSEAKEMIKNLNLVNINFSEKFPLSPLHWLIADKSGDSIVVESTKKGLNVYDNPVGVLTNNPEFPQQLNNLSNYQSVSPAQPTNTIAPGAKLELYSRGLGTHMLPGGMDSESRFVKETFTKMHAPKGKDELENITNYFHLLHAVEQQKGLDEVAPNTFEYTIYSDGVDLTTGTFYYTTYENNQINAVKLDQSKLDSSELLTYPLQTKQTIHYQA
unclassified_4	MCTSVIYQAGDSYFGRNLDLEVSLGQQVVITPRDMVLNFRELPTLEHHYAIIGMAIVRDNYPLYFDGINEKGVGIAGLNFDGPAHYFPVQEGKKNIASFELVPYILAQASSVAEAKELLTNANIANINFSEKMHAAPLHWIVADKTGASITVESTTAGLNVYDNPVGVLTNNPQFPDQLVNLSNYQSVSPADPQNTLAPDTTLPVYSRGFGSRFLPGGMDSESRFVKAAFAKMHAPVGNNEVENITNYFHILQSVEQQKGLDEVGPNTYEYTIYSDGSNLSKGIFYYRTYDNNQINAVDMHKENLASTTLITYPINDQQKIEYQN
unclassified_5	MCTSIIFSPNKHYFGRNFDYEISYGQEVAITPRNFNLEFRKLKNIQTHYAIIGIADVADNYPLYFDAANEKGLGMAGLAYAGNAYYQEEIPGKDNVTSFEIIPWILGQAQNIDEAKNLLKNANVVNISFTKNMPTSPLHWLLADKSGKSIVVEPDKDGLHIYDNPAGVLTNNPTFPKQLFNLNNYQEVSPSVHKNTLAPGLKLDNYSRALASHNLPGGMDSSSRFVRATFAKFHAPTNSTTEEETVNNYFHILHAVEQPKGLDEVAPNSYEYTIYTDCANLEDGLFYYTTYDNKQINQVNMNKENLDSSNLICYKMNDKIKFNKQN
uncultured	MCTGLSFVNGDFYFGRNLDLDYHFGEQVVITPRNFTLTYKCEAPQTKHLALIGMASVVDGYPLYAEAVNEAGLGMAGLNFPGFAHYASVKKENALNLTPYEIILWLLAQCKSVQEVRAKIANLNMVEIDFKQGLPCASLHWLIADKHESAVLEVTKEQTKLYDNPVGVLTNNPTFDYHLLNLHAYLGVNPNQPVDTLTKLGLQPLGQGVGTVGLPGDYSPASRFIKAVYLKSHALCEQSELANVTTFFHILDSVAFVNGATQTPDKTHDITLYSCCVNARTGEYYYKTYENNQLTKISLHNVDLEQTTLSCYPLVTTQQVLQAN
urinaemulieris	MCTSIIYTAGDSYFGRNLDLEVSFGQEVVVTPRNYPFKFRKGPSLDQHYAITGMALVEDGYPLYFDGANEKGLGMAGLNFDGPCHYFPEDPAKNNVTPFEFIPYILGQCKTVVEARKLLSNLNLVKIDFSAKLHLSPLHWLIADKSGEAIAVESTTEGLKVYDNPVGVLTNNPEFPKQLLNLSNYQSVSPDYPKNTLIPEVKLNTYSRGFGSHFLPGGMDSGSRFVKEVFTKAHAPKGKSEIENITNYFHNLHAVEQQKRLDQVAPGQFEYTIYSDGINLTTGTFYYSTYGNKQINAVKLEKDRLDQTELMEYPLQNEQVINFQN
vaginalis_1	MCTGLRFTDPEGNLYFGRNLDVGIDYGKKLIITPRNYPLPYKFLDDSKTVKATIGMGIVMDDYPLYFDCCNEDGLCIAGLNFPHYAQFSDGPVDGKTNLAPYELMMWVTQEFSSVAEVKEALKNVNLVNKALVDSLPVAPLHWLISDQHEAIVLEQSRQYGLRVFENRLGVLTNSPDFAWQMTNLCNYTGLTPHDAKPQTWTKQNIIPLGVGTGSIGLPGDSIPASRFVKAAYLNANYPDVEDETANVAKFFNFLKAVAMVKGSVINVHGKPEYTVYTACYSAKTKTYYYNLYNDFNLHSYQLTDDQVNSNKLIVMDA
vaginalis_2	MCTSIIYTAGDSYFGRNLDLEVSFGQEVVVTPRNYPFKFRKGPSLDHHYAITGMALVEDGYPLYFDGANEEGLGMAGLNFDGPCHYFPEDPGKDNVTPFEFIPYILGQCKNVTEARKLLSNLNLVKIDFSAKLHLSPLHWLIADKSGEAIVVESTAEGLNVYDNPVGVLTNNPEFPKQLLNLSNYQSISPAYPENTLIPEVKLSTYSRGFGSRFLPGGMDSESRFVKEVFTKAHAPKGKSEIENITDYFHNLHAVEQQKGLDQVAPGQFEYTIYSDGINLTTGTFYYSTYDNNQINAVKLEEDKLDQTELLQYPLQSKQTINFQN
xujianguonis	MCTSIIFSPADHYFGRNLDLEISFGQQVVITPRKYEFKFKNMPSLKNHNAIVGIAMVADGYPLYFDASNEKGLGMAGLNYNGNAHYFPVTDEDKDNIASFEFIPWILGQCGTVAEAKNLLSRINITNLNFKPEMQASPLHWLLADKTGASVVIESDADGLHVYDNPVGVLTNNPKFPLQLFNLNNYSNVSSAEPKNGFSKDVDFNLYSREMGSRDLPGGADSASRFVRATFNKFNAPVSDDNNKNIDTYFHILHSVEQQKGVDQVGPGKFEYTIYSSGTNLDTSDFYYTTYENKRINHIDIHKEDLTASDLITFPMLDQVTINDQ

## Sheet: S1. Metadata
Table S1. Lactobacillaceae BSH cluster tree supplemental data_Metadata
Cluster name	Characterized	Lifestyle	Source
acidipiscis		Vertebrate-adapted	fermented food
acidophilus_1	LaciBSHa	Vertebrate-adapted	human
acidophilus_2	LaciBSHb	Vertebrate-adapted	human
agilis		Vertebrate-adapted	human
agrestis		Vertebrate-adapted	animal
amylovorus_1		Vertebrate-adapted	animal
amylovorus_2		Vertebrate-adapted	animal
animalis		Vertebrate-adapted	animal
antri_1		Vertebrate-adapted	human
antri_2		Vertebrate-adapted	human
apodemi_1		Vertebrate-adapted	animal
apodemi_2		Vertebrate-adapted	animal
araffinosus	LaviBSH	unknown	animal
balticus		unknown	animal
coleohominis_1		Vertebrate-adapted	human
coleohominis_2	LcolBSH	Vertebrate-adapted	human
crispatus_1		Vertebrate-adapted	human
crispatus_2	LcriBSHa	Vertebrate-adapted	human
crispatus_3	LcriBSHb	Vertebrate-adapted	human
crispatus_4		Vertebrate-adapted	human
delbrueckii		unknown	fermented food
equicursoris		Vertebrate-adapted	animal
fastidiosus		Vertebrate-adapted	animal
frumenti		Vertebrate-adapted	fermented food
gallinarum		Vertebrate-adapted	poultry
gallistercoris		Vertebrate-adapted	poultry
gasseri_1	LgasBSHa	Vertebrate-adapted	human
gasseri_2		Vertebrate-adapted	human
gasseri_3		Vertebrate-adapted	human
gasseri_4	LgasBSHb	Vertebrate-adapted	human
gasseri_5		Vertebrate-adapted	human
gasseri_6		Vertebrate-adapted	human
gigeriorum	LgigBSH	Vertebrate-adapted	poultry
gorillae		Vertebrate-adapted	animal
hamsteri		Vertebrate-adapted	animal
helveticus		Vertebrate-adapted	fermented food
ingluviei	LingBSH	Vertebrate-adapted	poultry
intestinalis_1		Vertebrate-adapted	animal
intestinalis_2		Vertebrate-adapted	animal
intestinalis_3		Vertebrate-adapted	animal
intestinigallinarum		Vertebrate-adapted	poultry
intestinipullorum		Vertebrate-adapted	poultry
johnsonii_1	LjohBSHc	Vertebrate-adapted	human
johnsonii_2	LjohBSHb	Vertebrate-adapted	human
johnsonii_3	LjohBSHa	Vertebrate-adapted	human
johnsonii_4		Vertebrate-adapted	human
kalixensis_1		Vertebrate-adapted	human
kalixensis_2		Vertebrate-adapted	human
kefiranofaciens		unknown	fermented food
kitasatonis		Vertebrate-adapted	poultry
marseillie		unknown	human
mucosae		Vertebrate-adapted	animal
murinus	LmurBSH	Vertebrate-adapted	animal
nasalidis		unknown	animal
oris_1		Vertebrate-adapted	human
oris_2		Vertebrate-adapted	human
panis		Vertebrate-adapted	fermented food
plantarum	LplaBSH	Nomadic	fermented food
pontis_1		Vertebrate-adapted	animal
pontis_2		Vertebrate-adapted	animal
porci		unknown	animal
reuteri_1	LreuBSH	Vertebrate-adapted	poultry
reuteri_2		Vertebrate-adapted	poultry
reuteri_3		Vertebrate-adapted	human
rodentium		unknown	animal
rogosae_1		unknown	human
rogosae_2	LrogBSH	unknown	human
rudi		Vertebrate-adapted	animal
ruminis		Vertebrate-adapted	human
salivarius_1	LsalBSH	Vertebrate-adapted	human
salivarius_2		Vertebrate-adapted	human
secaliphilus		unknown	fermented food
timonensis		unknown	human
ultunensis		Vertebrate-adapted	human
unclassified_1		unknown	animal
unclassified_2		unknown	animal
unclassified_3		unknown	poultry
unclassified_4		unknown	animal
unclassified_5		unknown	animal
uncultured		unknown	human
urinaemulieris		unknown	human
vaginalis_1		Vertebrate-adapted	human
vaginalis_2		Vertebrate-adapted	human
xujianguonis		Vertebrate-adapted	animal

## Sheet: S2. BSH sequences and info
Table S2. BSH sequences and information
#	Genus	Species	Updated Name	Amino Acids	MW (kDa)	Locus Tag	AA seqeuence	Cloned nt seuqence	F primer	R primer	Cloned Vector
1	Ligilactobacillus	murinus	LmurBSH	324	36.6	WP_056959219.1	﻿MCTAVSFKTKDHYLGRNFDYEFSYGEKAVIIPRNYVFELRKLPALSKHYAMVGLTSVFDDTPLLYDAVNEHGLAMAGLNFEGNAVFYDFDPEMDNVTPFEFIPYILGQCKNVAEAKQMLTKINLVNEAFRADLPLSPLHWIISDSEDNTIVVENLADGMKVYDDPVGVMTNNPTFDKQLFNLNNYRGLSAKTPENTFAPTVELPAYSRGMGTLGLPGDLTSSSRFVKAAFVKAHSVCEPDESSSVSQVFHILSAIEQQRGCCEVSEGKYEYTIYSACYNKDKGILYYKTYEDSQITALDMHKADLESDRFTLYPLSQTQHFNYAN	ATGTGCACTGCTGTATCCTTTAAGACTAAGGACCATTATTTGGGACGTAACTTCGACTACGAGTTTTCATACGGAGAGAAGGCCGTAATTATTCCTCGTAACTACGTTTTCGAGTTACGTAAACTTCCAGCCCTGAGTAAGCATTATGCCATGGTTGGACTGACAAGCGTATTCGATGATACGCCGCTTTTGTATGATGCCGTCAATGAACACGGGTTGGCGATGGCTGGACTTAATTTCGAGGGCAACGCCGTATTCTACGACTTCGACCCAGAAATGGATAACGTGACACCGTTTGAGTTTATTCCCTACATCTTAGGGCAATGCAAAAACGTAGCTGAAGCAAAACAAATGTTGACAAAGATCAATTTGGTCAACGAGGCATTCCGTGCTGACCTT…	GAAGGAGATATACATATGTGCACTGCTGTATCCTTTAAGACTAAG	GTGATGGTGGTGATGATGATTCGCGTAGTTAAAATGTTGCGTCTG	pETite C-his
2	Lactobacillus	rogoseae	LrogBSH	324	36.8	SFE73109.1	﻿MCTAATYKTKDFYMGRTLDYEFSYGEQITITPRNYEFDFRFAGKIKSHYALIGMAFVAEGYPLYYDAVNEKGLGMAGLNFVGNAAYEEALPEDETEVSQVAQFEFIPWILTQCATVAEAREKLAAMRLTGTAFSEQLPTAQLHWIIADKDSCIVVESMKDGLHVYDNQVGVLTNNPPFPGQMFALNNYAGVSRKQPESTFAGVLQLDAYSRGMGGMGIPGDLSSQSRFVKVAFTKLNSISGEEEDESVSQFFHILGSVDQQRGCCEVTEGKYEITIYTSCCNTAKGIYYYTTYDNHQITAVDMHAENLDSDQLICYPLLSKGEVRWQNK	ATGTGCACGGCGATCACTTATCAATCGTATAACAATTATTTTGGTCGTAATTTTGACTACGAAATTAGCTACAACGAAATGGTGACCATCACACCACGTAAATACCCACTGGTATTCCGCAAAGTCGAAAATTTAGACCACCATTATGCAATTATCGGGATCACTGCTGATGTCGAGAGTTATCCCTTATACTATGATGCGATGAATGAGAAGGGCTTGTGTATCGCTGGTTTAAACTTCGCGGGTTACGCCGACTATAAGAAGTACGACGCCGATAAGGTTAATATTACCCCTTTCGAATTGATTCCTTGGCTGCTGGGCCAATTCTCTAGTGTCCGCGAAGTTAAGAAAAATATTCAAAAGCTGAATCTGATTAACATTAACTTCAGTGAGCAACTT…	GAAGGAGATATACATATGTGTACTGCCGCTACATACAAGAC	GTGATGGTGGTGATGATG TTTATTCTGCCAACGCACTTCCCC	pETite C-his
3	Lactiplantibacillus	plantarum	LplaBSH	323	37.1	EFK28582.1	﻿MCTAITYQSYNNYFGRNFDYEISYNEMVTITPRKYPLVFRKVENLDHHYAIIGITADVESYPLYYDAMNEKGLCIAGLNFAGYADYKKYDADKVNITPFELIPWLLGQFSSVREVKKNIQKLNLININFSEQLPLSPLHWLVADKQESIVIESVKEGLKIYDNPVGVLTNNPNFDYQLFNLNNYRALSNSTPQNSFSEKVDLDSYSRGMGGLGLPGDLSSMSRFVRAAFTKLNSLPMQTETGSVSQFFHILGSVEQQKGLCEVTKGKYEYTIYSSCCDMDKGVYYYRTYNNSQINSVNLSHEHLDTTELISYPLRSEAQYYAVN	ATGTGCACGGCGATCACTTATCAATCGTATAACAATTATTTTGGTCGTAATTTTGACTACGAAATTAGCTACAACGAAATGGTGACCATCACACCACGTAAATACCCACTGGTATTCCGCAAAGTCGAAAATTTAGACCACCATTATGCAATTATCGGGATCACTGCTGATGTCGAGAGTTATCCCTTATACTATGATGCGATGAATGAGAAGGGCTTGTGTATCGCTGGTTTAAACTTCGCGGGTTACGCCGACTATAAGAAGTACGACGCCGATAAGGTTAATATTACCCCTTTCGAATTGATTCCTTGGCTGCTGGGCCAATTCTCTAGTGTCCGCGAAGTTAAGAAAAATATTCAAAAGCTGAATCTGATTAACATTAACTTCAGTGAGCAACTT…	GAAGGAGATATACATATGTGCACGGCGATCACTTATCAATC	GTGATGGTGGTGATGATGGTTGACTGCGTAGTATTGGGCTTCC	pETite C-his
4	Ligilactobacillus	salivarius	LsalBSH	324	36.6	JIJPODMP_01796	MCTAITLNGNSNYFGRNLDLDFSYGEQVIITPAEYEFKFRKEKAIKNHKSLIGVGIVADDYPLYFDAINEDGLGMAGLNFPGNAYYSDFLENDKDNITPFEFIPWILGQCSDVNEARNLVERINLINLSFSEQLPLAGLHWLIADREKSIVVEVTKSGVHIYDNPIGVLTNNPEFNYQMYNLNKYRNLSISTPQNTFSDSVDLKVDGTGFGGIGLPGDVSPESRFVRAAFSKLNSSKGTTVEEDITQFFHILGTVEQIKGVNKTESGKEEYTVYSNCYDLDNKTLYYTTYENRQIVSVTLNKDKNGNKLVVYPFERKQIINKLN	ATGTGCACGGCCATCACATTAAATGGAAATAGCAATTACTTCGGGCGTAACTTAGACCTGGATTTCTCCTACGGGGAACAAGTCATTATTACTCCCGCTGAATACGAGTTTAAGTTCCGCAAGGAGAAAGCAATCAAGAATCACAAGTCTCTTATTGGCGTTGGGATTGTTGCCGACGACTACCCATTGTATTTTGATGCGATCAATGAAGATGGCCTTGGCATGGCCGGGTTAAATTTTCCTGGCAATGCATATTATTCCGATTTTTTGGAAAATGATAAAGACAACATTACACCGTTCGAATTTATTCCTTGGATCTTGGGGCAGTGCTCAGATGTCAACGAAGCTCGTAATCTTGTGGAACGTATTAACCTGATTAATTTGTCATTCTCGGAACAG…	GAAGGAGATATACATATGTGCACGGCCATCACATTAAATGGAAATAG	GTGATGGTGGTGATGATG GTTCAGCTTATTAATAATCTGTTTACGCTCAAATGGG	pETite C-his
5	Ligilactobacillus	aviarius	LaviBSH	317	36.2	KRM51566.1	﻿MCTGIKFTDTNQNMYFGRNLDYGINFGEKPIVAPIGYEMNYRHLPKQTFSKPIVGMGLDVNNYPLLFEGNTKSLCMAGLMFPNNAYYNPEVVDGKYNITSFEFIPWVLENFDTVKEVRDVIAEKVNIVADAFSEQLQPSPLHWLISDKNDSIVVEQTKDGMHVYDNDVDVLTNNPEFPWHMQNLNNYVNLTPNDHHESTWDQHQITPQGVGTGSLGLPGDGTPQSRFVKVAYLNANYPQPTNELEGMSRLFNILKSVAIPYGSVVNNEGQKEYTMYSCCYSQASETYYYNWFNDVNIHQVKLNDELTHGDKIKTFDK	ATGTGTACCGGCATTAAATTTACTGATACGAATCAGAACATGTATTTTGGGCGCAACTTAGACTACGGTATTAATTTTGGCGAGAAACCGATTGTCGCTCCTATTGGTTATGAGATGAACTACCGCCATTTGCCGAAACAAACCTTTTCTAAACCCATTGTTGGTATGGGTTTGGATGTGAATAACTATCCGCTGTTATTCGAGGGAAATACAAAATCTCTGTGTATGGCAGGATTAATGTTCCCGAACAATGCATATTACAACCCCGAAGTAGTCGATGGTAAATATAATATCACGTCCTTCGAGTTTATCCCCTGGGTGCTTGAGAATTTTGACACGGTAAAGGAGGTGCGTGATGTAATCGCGGAGAAGGTAAACATTGTCGCAGATGCATTCAGC…	GAAGGAGATATACATATGTGTACCGGCATTAAATTTACTGATACGAATC	GTGATGGTGGTGATGATGTTTATCAAATGTTTTAATCTTATCTCCATGCGTCAATTC	pETite C-his
6	Lactobacillus	johnsonii	LjohBSHc	325	36.4	KFOAOCCA_01485	MCTGLRFTDEQGNLYFGRNLDVGQDYGEGVIITPRHYPLPYKFLDNTTTKKAVIGMGIVVDGYPSYFDCYNEDGLGIAGLNFPHFAKFSDGPIDGKINLASYEIMLWVTQNFTHVSEVKEALKNVNLVNEAINSSFAVAPLHWIISDSDEAIIVEVSKQYGMKVFEDKLGVLTNSPDFNWHLTNLGNYTGLNPHDATAQSWNGQKVAPWGVGTGSLGLPGDSIPADRFVKAAYLNANYPAAKGEKANVAKFFNILKSVAMIKGSVVNVQGKDEYTVYTACYSSGSKTYYCNFEDDFELKTYKLDDKTMNSTSLITY	﻿ATGTGTACTGGTTTAAGATTCACAGATGAGCAAGGAAATTTATACTTTGGTCGTAATCTAGACGTTGGGCAAGATTATGGCGAAGGCGTTATTATTACGCCGCGTCATTATCCTCTTCCATATAAGTTTTTAGATAACACCACTACTAAAAAGGCTGTTATCGGAATGGGAATTGTGGTTGATGGCTATCCATCATACTTTGACTGCTATAACGAAGATGGCTTAGGTATTGCCGGTTTAAACTTCCCACATTTTGCTAAATTTAGTGATGGTCCTATTGACGGTAAAATCAACTTAGCTTCTTACGAAATTATGCTCTGGGTTACTCAAAACTTTACCCATGTTAGTGAAGTAAAGGAAGCATTAAAGAATGTTAATTTAGTAAACGAAGCTATTAA…	GAAGGAGATATACATATGTGTACTGGTTTAAGATTCACAG	GTGATGGTGGTGATGATG GTAAGTAATAAGACTAGTTGAATTCATTGTTTTATC	pETite C-his
7	Lactobacillus	gasseri	LgasBSHa	316	35	LGAS_RS00260	﻿MCTGLRFTDDQGNLYFGRNLDVGQDYGEGVIITPRNYPLPYKFLDNTTTKKAVIGMGIVVDGYPSYFDCFNEDGLGIAGLNFPHFAKFSDGPIDGKINLASYEIMLWVTQNFTKVSDVKEALKNVNLVNEAINSSFAVAPLHWIISDKDEAIIVEVSKQYGMKVFDDKLGVLTNSPDFNWHLTNLGNYTGLDPHDATAQSWNGQKVAPWGVGTGSLGLPGDSIPADRFVKAAYLNVNYPTVKGEKANVAKFFNILKSVAMIKGSVVNKLGSDEYTVYTACYSAATKTYYCNFENDFELKTYKLDDETMNADKLITY	﻿ATGTGTACTGGTTTAAGATTTACAGATGATCAAGGAAATCTCTACTTTGGACGTAACTTAGATGTTGGACAAGATTATGGTGAAGGTGTAATTATCACACCACGCAACTATCCTCTTCCATATAAGTTTTTAGATAATACGACTACTAAAAAAGCCGTTATCGGTATGGGAATTGTAGTTGATGGCTATCCTTCTTACTTTGACTGTTTCAATGAAGATGGTTTAGGAATTGCTGGTCTAAACTTCCCACATTTTGCCAAATTTAGCGATGGACCAATTGATGGAAAAATCAATTTAGCTTCTTACGAAATTATGCTCTGGGTTACTCAAAACTTCACTAAAGTTAGCGATGTGAAAGAAGCTTTAAAGAACGTTAACTTAGTTAATGAAGCTATTAA…	GAAGGAGATATACATATGTGTACTGGTTTAAGATTTACAGATGATCAAGG	GTGATGGTGGTGATGATGATAGGTGATTAGCTTGTCAGCGTTCATCG	pETite C-his
8	Lactobacillus	gigeriorum	LgigBSH	326	36.7	KRN10896.1	﻿MCTSIIFSPKNHYFGRNLDLDISYGQKVVITPRNYQFDFRKENSISHHFAIIGIALVANDYPLYFDAANEAGLGMAGLNYPGNAYYQETLSLTKANISPFEFIPWVLSQCSNLTEAEALIVKTNLVAINFSEKMPLASLHWLLADKTGQALVVEADRDGLHLYHNEVGVLTNNPQFPKQRFALNIYRNLSVQPTANTFASNIDLTPYSSGMGSVNLPGGLDSVSRFVRATFNLHHAPKSENNAENINTYFHILKSVEQQKGLNKLDNGQDEFTIYSDCFDLDQNCFYYTTYNNSQISQVSLAHEDLEDSNLISYSISDQPNFREVN	ATGTGTACGTCAATTATCTTCAGCCCAAAGAATCATTATTTCGGACGTAATTTAGATCTGGATATTAGCTACGGCCAAAAAGTCGTCATCACTCCCCGCAATTATCAATTCGATTTTCGCAAGGAGAATTCGATTTCCCACCACTTTGCAATCATTGGGATCGCACTTGTCGCAAACGACTACCCCTTATACTTCGACGCTGCCAATGAGGCGGGATTAGGGATGGCCGGACTTAATTATCCGGGCAATGCGTACTATCAGGAGACGCTGTCGCTTACTAAAGCTAACATCTCCCCTTTTGAATTTATCCCTTGGGTGCTTAGCCAATGCTCGAATCTGACCGAGGCCGAAGCCCTTATTGTAAAAACCAATTTGGTTGCTATTAATTTTTCCGAGAAG…	GAAGGAGATATACATATGTGTACGTCAATTATCTTCAGCCCAAAG	GTGATGGTGGTGATGATGGTTAACCTCACGAAAGTTTGGTTGGTCG	pETite C-his
9	Lactobacillus	johnsonii	LjohBSHb	326	36.8	KFOAOCCA_00205	MCTSIVYSSNNHHYFGRNLDLEISFGEHPVITPRNYEFQYRKLPNKKAKYAMVGMATVENNYPLYFDAANEEGLGIAGLNFDGPCHYFPENAEKNNVTPFELIPYLLSQYTTVAEVKKALKDVNLVNINFSEKLPLSPLHWLMADKTGESIVVESTLSGLHVYDNPVHVLTNNPEFPDQLRNLANYSNIAPAQPKNTLVPGVDLNLYSRGLGTHFLPGGMDSASRFVKVAFVRAHSPQGNNELSSVTNYFHILHSVEQPKGTDEVGPNSYEYTIYSDGTNLETGTFYYTNYENNQINAIELNKENLDDDELIDYKLIEKQTVNYQN	﻿ATGTGTACCTCAATTGTTTATAGTTCAAATAATCATCATTATTTTGGTCGAAATCTAGACTTGGAAATTTCTTTTGGTGAACATCCTGTAATTACACCAAGAAATTATGAGTTTCAATATCGTAAATTACCAAATAAAAAGGCAAAATATGCCATGGTTGGGATGGCGACTGTAGAAAATAATTATCCACTATATTTTGATGCAGCAAATGAAGAAGGGCTAGGAATTGCTGGTCTTAATTTTGATGGTCCGTGTCATTATTTTCCAGAAAATGCGGAGAAAAATAATGTTACACCATTTGAATTAATTCCTTATTTGTTAAGTCAATATACTACGGTTGCAGAAGTAAAAAAAGCATTGAAAGATGTTAACTTAGTAAATATAAACTTTTCAGAAAA…	GAAGGAGATATACATATGTGTACCTCAATTGTTTATAGTTC	GTGATGGTGGTGATGATG ATTTTGATAATTAACTGTTTGCTTTTC	pETite C-his
10	Lactobacillus	johnsonii	LjohBSHa	316	34.9	KFOAOCCA_00001	MCTSILYSPKDNYFGRNLDYEIAYGQKVVITPRNYQLNYRHLPTQDTHYAMIGVSVVANDYPLYCDAINEKGLGIAGLNFTGPGKYFAVDESKKNVTSFELIPYLLSSCETIEDVKKLLSETNITDESFSKDLPVTTLHWLMGDKSGKSIVIESTETGLHVYDNPVNTLTNNPVFPAQVETLANFASVSPAQPKNTLVPNADINLYSRGLGTHHLPGGTDSNSRFIKASFVLAHSPKGNDEVENVTNFFHILHSVEQAKGTDEVEDNVFEFTMYSDCMNLDKGILYFTTYDNNQINAVDMNNENLDTSDLITYELFKDQAIKFEN	﻿ATGTGTACATCAATTTTATATAGTCCAAAAGATAATTATTTTGGTAGAAATTTAGATTATGAAATTGCCTATGGTCAGAAAGTGGTAATTACTCCTAGAAATTATCAACTTAATTATCGTCATTTACCAACACAAGATACTCATTATGCAATGATCGGTGTTTCAGTAGTTGCCAATGACTATCCATTGTATTGTGATGCTATCAATGAAAAAGGATTAGGAATAGCCGGATTAAATTTCACTGGTCCTGGTAAATATTTTGCTGTAGATGAAAGCAAAAAGAATGTTACTTCTTTTGAACTGATCCCATATTTACTAAGCAGTTGTGAAACTATTGAAGATGTAAAGAAATTATTGTCTGAAACTAATATTACTGATGAAAGTTTCTCTAAAGATTT…	GAAGGAGATATACATATGTGTACATCAATTTTATATAGTCCAAAAG	GTGATGGTGGTGATGATG ATTTTCAAATTTAATGGCCTGATCC	pETite C-his
11	Lactobacillus	acidophilus	LaciBSHb	325	37	WP_003547395.1	﻿MCTSICYNPNDHYFGRNLDYEIAYGQKVVIVPRNYEFKYREMPSQKMHYAFIGVSVVNDDYPLLCDAINEKGLGIAGLNFQGPNHYFPKIEGKKNIASFELMPYLLSNCENTDDVKEILDNANILNISFSANYPAADLHWILSDKAGKSIVVESTNSGLHIYDNPVNVLTNNPEFPDQLIKLSDYADVTPHNPKNTLVPNVDLNLYSRGLGTHHLPGGMDSSSRFVKVAFVLAHTPQGKNEVENVTNYFHILHSVEQPDGLDEVEDNRYEYTMYTDCMNLDKGILYFTTYDNNRINAVDMHKADLDSEDLICYDLFKKQDIEYMN	﻿ATGTGTACATCAATTTGTTATAATCCTAACGATCATTATTTTGGTAGAAATCTTGACTATGAAATTGCTTATGGTCAAAAAGTAGTCATTGTACCAAGAAACTACGAATTTAAGTATAGAGAAATGCCCTCTCAAAAGATGCATTATGCTTTTATCGGAGTATCTGTAGTTAATGATGATTATCCATTATTATGTGATGCAATTAATGAAAAGGGGCTTGGTATTGCAGGATTAAATTTTCAAGGTCCTAATCATTACTTTCCTAAAATCGAAGGTAAGAAGAATATTGCTTCTTTTGAATTAATGCCATACTTATTAAGTAATTGTGAAAATACTGACGATGTTAAAGAAATCTTAGATAATGCAAATATTTTAAATATTAGCTTTTCAGCAAATTA…	GAAGGAGATATACATATGTGTACCAGCATCTGTTATAATCCAAATGACC	GTGATGGTGGTGATGATGGTTCATATACTCAATGTCTTGTTTCTTAAAAAGATCATAGCA	pETite C-his
12	Lactobacillus	gasseri	LgasBSHb	325	36.3	LGAS_RS04710	﻿MCTSILYSPKDHYFGRNLDYEIAYGQKVVITPRNYEFKFANLPAEKSHYAMIGIAAVANNTPLYCDAINEKGLGVAGLSFAGQGKYFPVVEDKKNIASFEFISYILATYETVDQVKENLTDVNISDVSFSKNTPASELHWLVGDKTGKSIVVESDEKGLHVYDNPVNALTNAPLFPQQLTNLANYAAVVPGQPNNDFLPGVDLKMYSRSLGTHHLPGGMDSESRFVKVCFALNHAPKDSDEVESVTNFFHILQSVEQVKGMDEVGPNIFEYTMYTSCMNLEKGILYFNCYDDSRISAVDMNKEDLSSSDLIVFDLFKKQDISFIN	﻿ATGTGTACATCAATTTTATATAGTCCCAAAGACCACTATTTTGGTAGAAACTTAGATTATGAAATTGCTTATGGTCAAAAAGTGGTTATTACACCAAGAAATTATGAATTTAAGTTTGCCAATTTACCAGCTGAAAAATCACATTATGCAATGATTGGCATAGCTGCTGTAGCAAATAATACCCCACTATATTGCGATGCGATTAATGAAAAGGGTTTGGGAGTAGCTGGTTTAAGTTTTGCTGGACAAGGAAAGTATTTTCCAGTAGTAGAAGATAAGAAAAACATTGCTTCATTTGAATTTATTTCTTATATATTAGCTACTTATGAAACTGTTGATCAGGTTAAAGAAAATTTGACTGATGTTAATATTTCTGATGTGAGTTTTTCTAAAAATAC…	GAAGGAGATATACATATGTGTACATCAATTTTATATAGTCCCAAAGACCAC	GTGATGGTGGTGATGATGATTTATAAAACTAATATCCTGTTTCTTGAACAAGTCAAACACG	pETite C-his
13	Limosilactobacillus	reuteri	LreuBSH	325	36.1	ABQ82994	﻿MCTSVIYTAGDYYFGRNLDLEVNLGQEVVITPRNKTLEFREMPNLEHHYAIIGMSIVRDDYPLYFDGVNEKGVGMAGLNFDGPAHYFPVQEGKDNIASFELVPYILAAASSVAEAKKLLSNANIANINFSDKLQAAPLHWIIADKTGASVTVESTAKGLNVYDNPVGVLTNNPEFPRQLLNLSNYRSVAPANPANVFAPNVDLPVYSRGLGTHFLPGGMDSESRFVKATFTKMHAPVGNSEVENITNYFHILQSVEQQKGLDEVAPNTFEYTIYSDGSNLKKGIFYYKTYENSQINAVDMHKEDLEASELITYPVQNKQIINQQN	ATGTGCACCAGTGTAATCTACACGGCTGGTGATTACTACTTTGGTCGTAACCTGGACTTAGAAGTGAACCTGGGACAAGAAGTCGTGATTACCCCTCGTAATAAAACCTTAGAATTTCGTGAGATGCCCAATTTGGAACATCATTATGCTATTATCGGAATGTCGATTGTTCGTGACGATTATCCGTTATACTTTGACGGGGTGAATGAAAAAGGTGTAGGTATGGCTGGTCTGAATTTTGATGGCCCTGCGCACTACTTCCCTGTCCAGGAGGGAAAAGATAACATTGCATCGTTCGAGTTAGTGCCGTATATCCTTGCAGCCGCCTCAAGCGTGGCCGAAGCTAAAAAGTTACTTAGTAACGCCAATATCGCGAATATTAATTTTAGTGATAAATTA…	GAAGGAGATATACATATGTGCACCAGTGTAATCTACACGG	GTGATGGTGGTGATGATGGTTCTGCTGGTTGATAATTTGCTTATTTTGAACC	pETite C-his
14	Lactobacillus	acidophilus	LaciBSHa	325	37.1	LBA0892	﻿MCTSIIFSPKDHYFGRNLDLEITFGQQVVITPRNYTFKFRKMPSLKKHYAMIGISLDMDDYPLYFDATNEKGLGMAGLNYPGNATYYEEKENKDNIASFEFIPWILGQCSTISEVKDLLSRINIADLNFSEKMQASSLHWLIADKTGTSLVVETDKDGMHIYDNPVGCLTNNPQFPKQLFNLNNYADVSPKMPKNNFSDKVNMAGYSRGLGSHNLPGGMDSESRFVRVAFNKFNAPIAETEEENIDTYFHILHSVEQQKGLDEVGPNSFEYTIYSDGTNLDKGIFYYTTYSNKQINVVDMNKEDLDSSNLITYDMLDKTKFNHQN	﻿ATGTGTACATCAATTATATTCAGTCCCAAAGATCATTACTTTGGTCGTAACCTTGATTTAGAAATTACTTTTGGTCAACAAGTTGTTATTACGCCACGCAATTACACTTTTAAATTCCGTAAGATGCCCAGTTTAAAAAAGCACTATGCAATGATTGGTATCTCATTAGATATGGATGATTATCCCCTATATTTCGACGCTACAAATGAAAAAGGTTTAGGTATGGCCGGACTCAACTATCCAGGAAATGCTACATATTATGAAGAAAAAGAAAATAAAGATAATATTGCTTCCTTTGAATTCATCCCTTGGATTTTAGGACAGTGTAGCACTATTAGCGAAGTAAAGGATTTACTTAGCAGAATCAACATCGCCGATTTAAATTTCAGCGAAAAAAT…	GAAGGAGATATACATATGTGTACATCAATTATATTCAGTCCCAAAGATCATTAC	GTGATGGTGGTGATGATGGTTTTGATGGTTAAATTTAGTTTTATCAAGCATATCATAAGTG	pETite C-his
15	Lactobacillus	crispatus	LcriBSHa	325	36.6	WP_005718943.1	﻿MCTSIIFSPQDHYFGRNLDLEVTFGQQVVVTPRNYVFNFRKMPEMKQHYAMVGIALDAGDYPLYFDAANEKGLGMAGLNYPDNATYYDVVDGKDNIASFEFIPWILGQCETVADAKKLLEKINIVDINFSDKMQASPLHWLIADKTGVSIVVETDKDGMHVYDNPVGCLTNNPQFSSQLFNLNNYADVSPAMPKNNFSSKVAMNGYSRGLGSRNLPGGMDSESRFVRVAFNKFNAPVGKTEEENVDNYFHILHSVEQQKGLDQVGPDAFEYTIYSDGTNLDKGIFYYTTYTNKQINVVDMNKEDLDSAKLITYDMLTKPTFNHQN	ATGTGTACTTCTATTATTTTTAGTCCACAAGATCACTATTTCGGCCGTAACCTCGACCTTGAAGTTACCTTTGGCCAACAAGTAGTTGTTACTCCACGCAATTACGTCTTCAACTTCCGCAAGATGCCAGAGATGAAGCAACACTACGCTATGGTCGGAATTGCGCTTGACGCTGGCGATTACCCACTTTACTTTGACGCAGCTAATGAAAAAGGTTTAGGCATGGCCGGGCTTAACTACCCTGACAATGCTACTTACTACGATGTAGTTGACGGTAAGGACAACATTGCTTCATTTGAATTCATCCCTTGGATTTTGGGGCAATGTGAAACTGTTGCTGATGCTAAAAAGTTGCTTGAAAAGATCAACATCGTTGACATCAACTTCTCCGACAAGATG…	GAAGGAGATATACATATGTGTACTTCTATTATTTTTAGTCCACAAGATCACTATTTCG	GTGATGGTGGTGATGATGGTTTTGGTGGTTAAAAGTTGGCTTAGTCAACATG	pETite C-his
16	Lactobacillus	crispatus	LcriBSHb	325	36.7	WP_150399422.1	﻿MCTSIIFSPQDHYFGRNLDLEITFGQQVVVTPRNYAFNFRKMPEMKHHYAMVGIALDAGNYPLYFDAANEKGLGMAGLNYPDNATYYDEVANKDNIASFEFIPWILGQCATVADAKVLLKKINIVNLNFSDKMQASPLHWLIADKTGVSIVVETDKDGMHVYDNPVGCLTNNPQFSCQLFNLNNYADVSPAMPKNNFSKGVNMNGYSRGLGSRNLPGGMDSESRFVRVAFNKFNAPVGKSEEENVDNYFHILHSVEQQKGLDQVGPNSFEYTIYSDGTNLDKGIFYYTTYTNQQINVVDINKEDLDAKDLIKYDMLTKPTFNHQN	ATGTGTACTTCAATTATTTTCAGTCCACAAGATCACTATTTTGGACGTAACCTCGATCTTGAGATTACTTTCGGCCACAAGTTGTAGTTACCCCACGCAATTATGCTTTCAACTTCCGCAAGATGCCTGAAATGAAGCATCATTATGCTATGGTTGGTATTGCACTTGATGCTGGTAATTATCCGCTCTACTTTGACGCAGCTAATGAAAAAGGTTTAGGCATGGCAGGACTTAACTACCCTGACAATGCTACCTACTATGATGAAGTTGCCAATAAAGACAACATTGCTTCATTTGAATTTATTCCCTGGATTCTGGGTCAATGCGCAACTGTAGCGGATGCTAAGGTATTACTTAAAAAGATCAACATTGTTAACCTTAATTTCTCTGACAAGATGC…	GAAGGAGATATACATATGTGTACTTCAATTATTTTCAGTCCACAAGATCAC	GTGATGGTGGTGATGATGGTTTTGGTGATTAAATGTTGGCTTAGTTAACATATCATACTT	pETite C-his
17	Limosilactobacillus	coleomonis	LcolBSH	328	36.8	EEU29635	﻿MCTAMSFTVANHHYFGRNLDLEISYGQQVVITPRNKPFNFHEVDDLNQHYALIGVAAVMNDYPLYFDAANEHGLAMGGLNYPDNAFYADSKAGYKNVASFELIPWVLGQCATVDEAKKLLTNVNVTNRQFSPNLPASPLHWLIADQTSAIVVESDRDGVHVYDDPVGVLTNNPSFPKQLFNLNNYRTLSANTLANTFSDQVNLTDYSRGLGTRNLPGGMDAESRFVRATFNKYNANWPEHDEIANITQLFHVMHSVEQQSGLDQVATNPAKFEYTIYTVGYDLDKGSLYYTTYTNNQINCVDMNKVDLASQQLTSYPFINQQAINHVN	ATGTGTACGGCCATGTCATTCACGGTTGCCAATCATCATTACTTTGGTCGTAATCTTGACTTGGAGATTTCCTACGGGCAACAGGTCGTGATTACACCGCGTAACAAACCCTTTAATTTCCACGAAGTAGACGATTTGAATCAACATTATGCACTTATCGGTGTTGCGGCAGTTATGAACGACTACCCCCTGTATTTCGACGCAGCCAATGAACACGGTCTGGCAATGGGAGGACTTAACTATCCGGATAACGCATTCTATGCAGATTCAAAGGCCGGATACAAGAACGTCGCTTCATTTGAGTTAATTCCTTGGGTGTTAGGACAATGCGCCACAGTCGACGAAGCCAAGAAGTTGTTGACTAACGTGAATGTAACCAACCGTCAGTTCTCTCCCAAC…	GAAGGAGATATACATATGTGTACGGCCATGTCATTCACG	GTGATGGTGGTGATGATGGTTCACATGATTGATTGCCTGTTGGTTAA	pETite C-his
18	Limosilactobacillus	ingluveiei	LingBSH	327	36.7	KRL87916	﻿MCTAVNFQTGSHHFFGRNLDLEISYGEQVVVTPRNYPFHFRQVAPLTHHYALIGMGIVVDDYPLYFDATNEKGLSMAGLNYPDNADYKALATDKANVTPFEFIPWVLGQAASIAEAKQLLTKLNLVKINFSDDLPLSPLHWLIGDTHSATSLVVECDKDGLHVYDNPVGVLTNNPSFDKQLFNLNNYRSVSPRVQENSFQPATALNDYSRGLGSHFLPGGMDSMSRFVKVAFTKLNAPHSATPLEQVTDFFHILHSVEQPKNLDEVAPNQFEYTIYSSCVDADQGIYYYTTYTNNQINAVKLHNVDLDQAKLTTYALADQQTVNYQN	ATGTGTACGGCAGTGAACTTCCAGACTGGGTCGCACCACTTTTTTGGACGTAACCTGGACTTAGAAATCAGCTACGGTGAACAGGTGGTCGTCACACCGCGTAACTATCCATTCCACTTCCGCCAAGTTGCCCCCCTTACGCACCATTATGCGCTTATTGGGATGGGAATTGTTGTAGACGATTATCCTCTTTATTTTGACGCGACAAATGAGAAAGGACTGTCAATGGCGGGCTTAAATTACCCTGATAATGCAGACTACAAAGCACTTGCCACGGACAAGGCTAATGTTACTCCGTTTGAATTTATCCCTTGGGTGTTAGGCCAGGCCGCATCCATCGCTGAGGCTAAACAATTATTGACTAAATTGAATTTGGTCAAAATCAACTTCTCAGATGAT…	GAAGGAGATATACATATGTGTACGGCAGTGAACTTCC	GTGATGGTGGTGATGATGGTTTTGGTAATTCACTGTCTGCTGATCCG	pETite C-his
19	Bacteroides	thetaiotaomicron		330	37.1		MCTRAVYLGPDRMVVTGRTMDWKEDIMSNIYVFPRGMQRAGHNKEKTVNWTSKYGSVIATGYDIGTCDGMNEKGLVASLLFLPESVYSLPGDTRPAMGISIWTQYVLDNFATVREAVDEMKKETFRIDAPRMPNGGPESTLHMAITDETGNTAVIEYLDGKLSIHEGKEYQVMTNSPRYELQLAVNDYWKEVGGLQMLPGTNRSSDRFVRASFYIHAIPQTADAKIAVPSVLSVMRNVSVPFGINTPEKPHISSTRWRSVSDQKNKVYYFESTLTPNLFWLDLKKIDFSPKAGVKKLSLTKGEIYAGDAVKDLKDSQSFTFLFETPVMLE	ATGTGCACCCGTGCGGTTTACCTGGGTCCGGACCGTATGGTTGTTACCGGTCGTACTATGGACTGGAAAGAGGACATCATGTCTAACATCTACGTTTTCCCGCGTGGTATGCAGCGTGCTGGCCACAACAAAGAAAAAACCGTTAACTGGACCTCCAAATATGGTTCCGTTATCGCAACCGGTTACGACATCGGTACTTGCGACGGCATGAACGAAAAAGGTCTGGTTGCATCCCTGCTGTTCCTGCCGGAAAGCGTTTACTCTCTGCCGGGTGATACCCGTCCGGCTATGGGTATTTCTATCTGGACCCAGTATGTTCTGGATAACTTCGCGACTGTTCGTGAAGCGGTTGACGAAATGAAAAAAGAAACCTTCCGTATCGACGCTCCGCGTATGCCT…	see Table S3	see Table S3	pLIC-His Cterm
20	Bifidobacterium	longum		317	35.2		MCTGVRFSDDEGNTYFGRNLDWSFSYGETILVTPRGYHYDTVFGAGGKAKPNAVIGVGVVMADRPMYFDCANEHGLAIAGLNFPGYASFVHEPVEGTENVATFEFPLWVARNFDSVDEVEETLRNVTLVSQIVPGQQESLLHWFIGDGKRSIVVEQMADGMHVHHDDVDVLTNQPTFDFHMENLRNYMCVSNEMAEPTSWGKASLTAWGAGVGMHGIPGDVSSPSRFVRVAYTNAHYPQQNDEAANVSRLFHTLGSVQMVDGMAKMGDGQFERTLFTSGYSSKTNTYYMNTYDDPAIRSYAMADYDMDSSELISVAR	ATGTGCACCGGTGTTCGTTTCTCTGACGACGAAGGTAACACCTACTTCGGTCGTAACCTGGACTGGTCTTTCTCTTACGGTGAAACCATCCTGGTTACCCCGCGTGGCTACCACTACGACACCGTTTTCGGTGCGGGTGGTAAAGCGAAACCGAACGCGGTTATCGGTGTTGGTGTTGTTATGGCTGACCGTCCGATGTACTTCGACTGCGCGAACGAACACGGTCTGGCTATCGCGGGTCTGAACTTTCCGGGTTACGCGTCTTTCGTTCACGAACCGGTTGAAGGTACTGAAAACGTGGCGACCTTCGAATTTCCGCTGTGGGTTGCTCGTAACTTCGACTCCGTTGACGAAGTTGAAGAAACCCTGCGTAACGTTACCCTGGTTTCTCAGATCGTT…	see Table S3	see Table S3	pLIC-His Cterm
21	Enterococus	faecalis		324	36.9		MCTAITYVSKDHYFGRNFDYEISYNEVVTITPRNYKFSFREVGNLDHHFAIIGIAAGIADYPLYYDAINEKGLGMAGLNFSGYADYKKIEEGKENVSPFEFIPWVLGQCSTVDEAKKLLKNLNLVNINFSDELPLSPLHWLLADKEQSIVVESTKEGLRVFDNPVGVLTNNPTFDYQLFNLNNYRVLSTRTPKNNFSDQIELDIYSRGMGGIGLPGDLSSVSRFVKATFTKLNSVSRSSEYESISQFFHILSSVEQQKGLCDVGDEKYEYTIYSSCCNLEKGIYYYRTYDNSQITAVDMNKENLEKDSLIVYPMVETQQINYAN	ATGTGCACTGCCATTACTTATGTATCCAAAGACCATTACTTTGGCCGCAATTTTGACTACGAGATTAGTTACAATGAGGTTGTGACGATTACGCCCCGTAACTACAAGTTCTCATTCCGCGAAGTAGGTAACCTGGATCATCACTTTGCTATCATCGGGATCGCCGCGGGAATCGCAGATTATCCCTTATACTATGATGCTATCAACGAAAAAGGCTTGGGGATGGCAGGGCTGAATTTTAGTGGATATGCCGATTACAAGAAGATCGAGGAAGGCAAGGAAAATGTGTCACCTTTTGAGTTTATTCCTTGGGTCTTGGGCCAGTGCAGTACGGTTGACGAAGCAAAGAAGCTTTTGAAAAACCTGAACCTTGTAAACATTAACTTTAGTGATGAACTT…	see Table S3	see Table S3	pETite C-his
22	Bacteroidales sp.			323	35.5		MCSRVIYKGTDSLTVVGRSLDWKTPIPTNLYVYPRGMTKKSSDAKGAFEWTSTYGAVYAVGYDGGITEGMNEMGLVINGLFCKGTVYNNGDTEGRPPMSLAVFVGWLLDMNATTQQCVDVLKEHNFSIGGATFDGGTVSALHWGITDSTGHSVVVEFDHGDIRIYEMGEYRAMTNDPNWPAMTAIIDYWDKIGGQNMLPGGVTSPSRCVRANYFAHHVKPTADPDLAVSITRSIVADASVPYTYMIEGEPNLSSTQWRSFADLKNLRYYFDIVTDSGIYYVDLTRLDLYPGAPVLKLDTSKATNLTGCANSHLKRSAPFTPMY	ATGTGCTCTCGTGTTATCTACAAAGGTACTGACTCTCTGACCGTTGTTGGTCGTTCTCTGGACTGGAAAACTCCGATCCCGACCAACCTGTACGTTTACCCGCGTGGTATGACCAAAAAATCTTCTGACGCTAAAGGTGCTTTCGAATGGACCTCTACCTACGGTGCGGTTTACGCGGTTGGTTACGACGGTGGCATCACCGAAGGTATGAACGAAATGGGCCTGGTTATCAACGGTCTGTTCTGCAAAGGCACCGTTTACAACAACGGTGACACCGAAGGTCGTCCGCCGATGTCTCTGGCAGTTTTCGTTGGTTGGCTGCTGGACATGAACGCGACCACTCAGCAGTGCGTTGACGTTCTGAAAGAACACAACTTCAGCATCGGTGGTGCGACCTTC…	NA	NA	pLIC-His Cterm
23	Faecalibacterium sp.			331	36.4		MCTSIALFQGGGYFGRNLDLEYSFGEQVVIMPRLFPLHFHRLPSLDSHFSMIGMANVAEGYPLYAEAVNEKGLYMAGLNFPGNAHYEADVPEGFDAVAPYELIPWILGTCGTLAEAREKLARFRPLAVPFSISQPAPATLPLAPLHWHLADRTGALVLEATKDGVFLYDDPVGVLTNNPPFPFHQMNLNRYQGLSPLPAENRFSTDVSLQSFGQGCGAIGLPGDASPTSRYVKAAFHKLNSPEGKTEEERVSQFFHILDSVSMVRGSVITPEGRCDITTYSCCVSAEKGIYYYKTCENSRISAVRLFGENLGTQDLKLFPLCAGQDIRFMN	ATGTGCACCTCTATCGCGCTGTTCCAGGGTGGTGGTTACTTCGGTCGTAACCTGGACCTGGAATACTCTTTCGGTGAACAGGTTGTTATCATGCCGCGTCTGTTCCCGCTGCACTTCCACCGTCTGCCATCTCTGGACTCTCACTTCAGCATGATCGGCATGGCGAACGTTGCTGAAGGTTACCCGCTGTACGCTGAAGCTGTTAACGAAAAAGGTCTGTACATGGCAGGCCTGAACTTTCCGGGTAACGCTCACTACGAAGCGGACGTTCCGGAAGGTTTCGATGCGGTGGCTCCGTACGAACTGATCCCGTGGATCTTGGGCACCTGCGGCACCCTGGCTGAAGCTCGTGAAAAACTGGCGCGTTTCCGTCCGCTGGCGGTTCCGTTTTCTATCAGC…	NA	NA	pLIC-His Cterm
24	Clostridiales sp.			332	37.5		MCTSIALFECNCFGRNLDLDRGFGEKVVIMPRRFPLHFHHASNLDRHHAMIGMAAVVDDHPLYAEAMNEHGLYMAGLNFPGNAHYEDAVPEGNTALAPDELIPWILGTCQNIEEAKEKLQSISLARIPFTRHDGQTLPLAPLHWHIADQHGALVLETMECENFLYEDPVGVLTNNPPFPFHQMNLNQYQHLSASPVQNKIAPALDLQRFGEGMGAFGLPGDCSSPSRYIRAAFYRLNSRCEDQERSRVAHFFHLLDTVAMPRGSVITEQGHEDITIYACCMSKATQTYYCKTYESAGICAVSMRPEMMVDKQLHIYDLCQQWSPIFIPEQRA	ATGTGCACCTCTATCGCGCTGTTCGAATGCAACTGCTTCGGTCGTAACCTGGACCTGGACCGTGGTTTCGGCGAAAAAGTTGTTATCATGCCGCGTCGTTTCCCGCTGCACTTCCACCACGCTTCTAACCTGGATCGTCACCACGCGATGATCGGTATGGCGGCGGTTGTTGACGACCACCCGCTGTACGCGGAAGCGATGAACGAACACGGTCTGTACATGGCTGGTCTGAACTTCCCAGGTAACGCTCACTACGAAGATGCGGTTCCGGAAGGTAACACCGCTCTGGCTCCGGACGAACTGATCCCGTGGATCTTGGGCACCTGCCAGAACATCGAAGAAGCGAAAGAAAAACTGCAGTCCATCTCTCTGGCTCGTATCCCGTTCACCCGTCACGAT…	NA	NA	pLIC-His Cterm

## Sheet: S3. Mutagenesis primers
Table S3. Mutagenesis Primers
Mutant	Parent plasmid used	Forward primer	Reverse primer
LgBSHa G23E	LgBSHa	tggacgtaacttagatgttgaacaagattatggtgaaggtg	caccttcaccataatcttgttcaacatctaagttacgtcca
LgBSHa G23E + GVG-SRS	LgBSHa G23E V211R	gttgctccatggagccgtagcactggcagct	agctgccagtgctacggctccatggagcaac
LgBSHa V211R	LgBSHa	aaagttgctccatggggccgtggcactggcagct	agctgccagtgccacggccccatggagcaacttt
LgBSHa V211R + G23E	LgBSHa	*used primers from LgBSHa V211R and LgBSHa G23E simultaneously	*used primers from LgBSHa V211R and LgBSHa G23E simultaneously
LgBSHb E21G	LgBSHb E21G + SRS-GVG	gggtggacttaaaaatgtacagtcggagtctgggaacacatcatcttc	gaagatgatgtgttcccagactccgactgtacatttttaagtccaccc
LgBSHb E21G + SRS-GVG	LgBSHb SRS-GVG	ggacgtaacttagactatgggattgcgtacggtcaaaaa	tttttgaccgtacgcaatcccatagtctaagttacgtcc
LgBSHb R208V	LgBSHb R208V + E21G	ggacgtaacttagactatgagattgcgtacggtca	tgaccgtacgcaatctcatagtctaagttacgtcc
LgBSHb R208V + E21G	LgBSHb E21G + SRS-GVG	ggtggacttaaaaatgtacagtgtgagtctgggaacacatcatc	gatgatgtgttcccagactcacactgtacatttttaagtccacc

## Sheet: S4. IGC Confirmed BSHs
Table S4. IGC sequences and selectivity loop_Confirmed BSHs
Accession ID	Sequence
MH0267_GL0176078	MKKKLTGVALLLAAVSLGSTQPVAACTRAVYIGPEQMVITGRTMDWKEDLQSNLYVFPRGIQRTGHNKEKTLNWTAKYGSIVAAGYDIGTCDGMNEKGLVASLLFLPETIYSLPGDTRPVMGISIWTQYVLDNFATVREAVDELKKETFRIDAPRLPNGSESTLHLAITDETGNTAILEYLDGKLSIHEGKQYQVMTNSPRYEYQLAINDYWKEVGGLQMLPGTNRSSDRFVRASFYIHAIPQTSDAKIAVPSVLSVMRNVSVPFGITTPDKPYISSTRWRTVSDQKNKVYYFESTLTPNLFWLDLKKIDFSPKAGIKKLSLANGEIYAGDAVKDLKDSKSFTFLFQTPVM
NOM023_GL0043591	MKTKLTGVALLLAAVSLGSTQPVEACTRAVYIGPEQMVITGRTMDWKEDLHSNLYVFPRGIQRTGHNKEKTLNWTSKYGSIVATGYDIGTCDGMNEKGLVASLLFLPETIYSLPGDTRPVMGISIWTQYVLDNFATVREAVNELKKETFRIDAPRLPNGSESTLHLAITDETGNTAILEYLDGKLSIHEGKQYQVMTNSPRYEYQLAINDYWKEVGGLQMLPGTNRSSDRFVRASFYIHAIPQTSDAKIAVPSVLSVMRNVSVPFGITTPDKPYISSTRWRTVSDQKNKVYYFESTLTPNLFWLDLKKIDFSPKASIKKLSLANGEIYAGDAVKDLKDSKSFTFLFQTPVM
MH0274_GL0141575	MMKVTKKMVALTALVAAFSIGMQKSEACTRAVYIGPENMVVTGRTMDWKEDIMSNLYLFPRGIKRVSYDRGEALNWTSKYGSIVASAYDMGACDGMNEKGLVASLLFLPESNYIRPNDTRPAMGIAIWTQYVLDNFATVREAVEELKKETFRIDAPNLPNGSASTLHMAITDETGNSAVLEYIDGNLIIHEGKEYQVMTNSPRYDLQLAVNDYWKEVGGLQMLPGTNRSSDRFVRASFYVHAIPQTADPKIAVPSVLSIMRNVSVPFGISTPDKPHISSTRWRSVSDQKDKVYYFESTLTPNLFWVDLKKVDFSPKASVKKLSLTNGEIYAGDAYKDFQNGKSFTFLFRLP
MH0355_GL0131090	MNMAAWSRRIAIACCIAACGGVWFTADGCTRAVYLGPDDMVVTGRTMDWKEDPQSNIYVFPRGIERRGGLTDNSVKWKSVYGSVVTAGYDIGVCDGINERGLVANLLFLAESDYHRPGDTRPVMGLSIWTQYVLDNFATVDEAVAELGKETFRIDDPDLPNGAKSTLHLSISDSTGNSAIFEYIDGSLVIHHGRDCQVMTNSPSYDRQQTLDDYWNQIGGLVMLPGTNRASDRFVRASFYINALPQTADYRQAVAGVFSVMRNVSVPLGISIPSQPNIASTRWRTVADQKNLVYYFESTLSPDIFWIDLKKLDFSPGGAVRKLNLTGGEIYAGDAAASMQPSGPLRFLFGI
MH0377_GL0034132	MICTPKQTYDVNENVDFIEKRARMEDFMCTAATYRTKDFYFGRTLDYEFSYGEVIAVTPRNYPFHFRHTKDLEKHYAIIGMAHMAGDYPLYYDAVNEKGVGMAGLNFVGNAYYHKEQTGKENVASFEFIPWVLAQCATLDEVKTLIADLNIVDTPFSENLPSGMLHWIISDKSGSITVESMKDGLHIHENPVGVLTNNPPFEQQMFMLNNYIGLSPKQPENHFADKLALNTYSRGMGALGLPGDLSSASRFARVAFTKMNAVSDDSEGESVAQFFHILGSVDQQRGCCEVSDGKYEITIYTSCCNASRGIYYYTTYSNSQITAVDMHKEDLEGNVPVHYPMLTKQQIMWQN
V1.CD38-0_GL0133214	MKKNLAGVVLLLVAASLGSIQQVEACTRAVYIGPEQMVVTGRTMDWKEDLHSNLYVFPRGIQRTGHNKEKTLNWTSKYGSVIATGYDIGTCDGMNEKGLVASLLFLPETIYSLPGDTRPAMGISIWTQYVLDNFATVREAVDELKKETFRIDAPRLPNGSESTLHLAITDETGNTAILEYLDGKLSIHEGKKYQVMTNSPRYEYQLAINDYWKEVGGLQMLPGTNRSSDRFVRASFYIHAIPQTSDAKIAIPSVLSVMRNVSVPFGISTPDKPHISSTRWRTVSDQKNKVYYFESTLTPNLFWLDLKKIDFSPKASIKKLSLANGEIYAGDAVKDLKDSKSFTFLFQTPVM
T2D-31A_GL0082639	MACTGIELISKQGNPYWGRTQDFEQHFEYSGVKIPKGYNFSSMSSPFITQQAVMGIVWAKDLHKSPVLLDGINESGICGGSFYFDHFYRYVSTKEVKDSGKTPIRGEEICSWILTHYGSLDEIKEKLNQDVGVTNETGPMMGMSVPQHCVFVDETGRSIVVEPSVPNGFKIYENRLGVFTNAPTFDWQINNVKLWLERTTGRSYDYKMDEEIAPIAMDEATSGMVGIPADYKPESRFLRAAFAKLLSPTVSDNEALNQIFQLITTVNTPKGSLRIGGDKKTIYAWTQYTSGYDIRHKKLFAFTYDNRNLRELDWGDTADWGNQLSFFSFIAPQKTVPFIAKNSWKEGENTL
158479027-stool1_revised_scaffold29122_1_gene86327	MNKAICCKIIMAASAAACVCGMSVPTEACTRAVYLGPDDMVVTGRTMDWKEDPQSNIYFFPRGMARRGAVTDNTVKWTSLYGSVVTAGYDIGVCDGMNEKGLVANLLFLAETDYHRPGDTRPVMGLSIWTQYVLDNFATVDEAVEELGKELFRIDDPDLPNGAKSTLHLSISDPTGNSAIFEYIGGKLVIHHGKECQVMTNSPSYDKQQTLDDYWNQIGGLVMLPGTNRASDRFVRASFYINALPRTSDYRHAVAGVFSVMRNVSVPLGISVPSQPNIASTRWRTVADQKNLVYYFESTLSPDIFWIDLRKLDFNPEGKVRKLSLTNGEIYAGDAAGKMQPAEPFQFLFGI
763034.HMPREF9446_02782	MKKSIRVMVIIFTAILATGVQHTEACTRATYIGQGNMVITGRTMDWKEDIMSNIYVFPRGIQRAGFNKGETINWTSKYGSVIATGYDIGTCDGMNEKGLVASLLFLPESVYSLPGDTRPVMGISIWTQYVLDNFATVSEAVNELKKEIFRIDAPRMPNGSASTLHLAITDETGNTAVLEYLNGKLSVHEGKEYQVMTNSPRYELQLAINDYWKEIGGLNMLPGTNRSSDRFVRASFYIHAIPQTADAKIAVPSVLSVIRNVSVPFGITTPDKPHISSTRWRSVSDQKNKIYYFESTLTPNLFWLDLKKIDFSPNSGIKKLALTNGEIYAGDAVKDLKDSRSFTFLFQTPAM
MH0038_GL0009296	MCKTNVFLITALVIIFSVIPQKRVRACTRVVYQGNKDMVITGRTMDWKEDTRSNIWIFPRGMERNGEVGKDPMRWKSKYGSVVTSAYDICSTDGMNEKGLVANLLWLAESSYPQWNGEKPALSIAAWVQYMLDNFATVSEAVSEIEKNTFDVVSDMMPDGTRMATLHLSISDATGDNAIFEYIDGKLNIHHNRSYQVMTNSPVFDQQLALDDYWKTIGGTTFLPGTNRAADRFVRASFYINAIPKTEDTRTALASVFSVIRNTSVPFGISTPDQPNISSTRWRTVSDQKDKVYYFESTLYPNVFWVDFKDVDFSEKASVKKLNLLDGKTYAGNTAKDFVTTKPFQFLGIK
MH0101_GL0089783	MRKSNVYLIILSVAVFFGISVDSLNACTRVVYQGVNDMIITGRTMDWKEDTRSNLWIFPRGMERNGEVGKDPMRWKSKYGSVITSAYDICSTDGMNEKGLVANLLWLAESSYPQWNGERPALSIAAWVQYMLDNFATVDEAVAAVEKNSFDVVSDMMPDGTRMATLHLSISDATGDNAIFEYINGKLNIHHNRSYQVMTNSPVFDQQLALDDYWKNIGGTTFLPGTNRAADRFVRASFYINAIPKTEDTRTALASVFSVIRNTSVPLGISTPDQPNISSTRWRTVSDQKNKIYYFESTLYPNVFWVDFKDVNFSEGAPVKMLNLVSGKTYAGNTAKEFVNTKPFQFLGIK
MH0128_GL0016605	MRTKNIALIALAIMLSIRIPRVEACTRAVYIGPDNLIVTGRTMDWKEDIMSNLYVFPRGIQRAGYNKGETVTWTSKYGSVIATGYDIGTCDGMNEKGLVASLLFLPESVYERPGDTRPVMGISIWTQYVLDNFATVREAVDELKKETFRIDAPQMPNGSASTLHLAITDDTGNTAVLEYLDGKLEIHEGKEYQVMTNSPKYSSQLAINDYWKEVGGLQMLPGTNRSSDRFVRASFYVHAIPQTPDARIAVPSVLSVMRNVSVPFGITTPDKPHISSTRWRSVCDQKNKVYYFDNVLTPNLFWLDLKEIDFSPKAGIKKLSLTQGEIYAGDAVKDLKDSKSFVFLFQTPAL
MH0147_GL0119640	MHIKHLSAIFLLIALSLSISHKTEACTRAVYLGENGLVITGRTMDWKENIPTNLYILPRGIFRQGYDTGNTVRWTSRYGSIVASGYEMGTSEGMNEKGLVASLLYLPETVYSQPGDTRPIMGISIWAQYVLDNFATVSEAVEDLQKDAFRIDAPRMPNGSASTLHMAITDTTGNSAIIEYLDGKISIHEGRQYRVLTNSPSYDKQLAINEYWQNIGGLVMLPGTNRSSDRFTRASFYIGVLPRTASHRDALAGVFGVMRNVSVPLGITTPQQPEISSTRWRSVSDQTNKVYYFESTLSPNTFWVDLKKMDFNPKSGIKKLTLTDGEIYTGEANRAFKPSKPFQFLFRLPQ
MH0333_GL0005968	MSKINVYSIVLSVAVFFGISVDSLKACTRVVYQGVNNMIITGRTMDWKEDTRSNLWIFPRGMERNGEVGKDPMRWKSKYGSVVTSAYDICSTDGMNEKGLVANLLWLAESTYPQWNGERPALSIAAWVQYMLDNFATVDEAVAGIEKNTFDVVSDMMPDGTRMATLHLSVSDATGDNAIFEYIDGKLNIHHNRSYQVMTNSPVFDQQLALDDYWKNIGGTTFLPGTNRAADRFVRASFYINAIPKTEDTRTALASVFSVIRNTSVPFGISTPDQPNISSTRWRTVSDQKNKIYYFESTLYPNVFWVDFRDVNFSEGASVKMLNLVSGKTYAGNTAKEFVSTKPFKFLGVE
MH0367_GL0024096	MMKKYFMRAAGAAMIVWTLGAWMQVDACTRAVYLGPEDMVVTGRTMDWKEDPQSNIYFFPRGIERRGGKMDNSVKWTSKYGSVATAGYDIGVCDGMNEKGLVANLLFLTESDYKRADDTRPVMGLSIWTQYVLDNFATVDEAVTELSKETFRIDDPDLPNGAKSTLHLSISDATGNSAIFEYLNGNLVIHHGRECQVMTNSPTYDKQQTLNDYWRQIGGMVMLPGTNRASDRFVRASFYIDALPQTANYRQAVAGVFSVMRNVSVPLGISVPDQPNIASTRWRTVSDQKNRVYYFESTLSPDIFWIDFKNLDFSPESHIKKLTLTDGTIYAGDASRHFKDSTPLPFLFGE
MH0441_GL0162127	MHIKHLSAIFLLIALSLPISQKTEACTRAVYLGENGLVITGRTMDWKENIPTNLYIFPRGISRQGYDIGNTVRWTSKYGSIVASGYEMGTSEGMNEKGLVASLLYLPETVYSLPGDTRPVMGISIWAQYVLDNFSTVSEAVAELQKDAFRIDAPSMPNGSASTLHMGVTDTTGNSAIIEYLDGKISIHEGRQYRVLTNSPSYDKQLAINEYWQNIGGLEMLPVTNRSSDRFTRASFYIGVLPRTASQRDALAGVFGVMRNVSVPLGITTPQHPEISSTRWRSVSDQTNKVYYFESTLSPNTFWVDLKKMDFNPKSSIKKLPLTNGEIYTGEANRAFKPSKSFQFLFRLPQ
O2.CD1-0_GL0132638	MKTRLFWGAAAGALALLAAAATADACTRAVYLGRDGLVITGRTMDWKEEIGTNLYLFPRGMERAGYDRDTTLRWRAKYGSVVASAYDFATCDGMNEAGLVASLLFLPESDYGKQGKRPVMGIAMWTQYVLDNFGTVSEAVGALRGDGIYIDAPDMPNGTKSRLHLAISDATGDSAILEYIDGRLRIHEGRQYRVMTNSPRYDLQLAVNDYWEAIGGLKMLPGTNRSSDRFARASFYIGVIPQTADAAVGVPAVLSVMRNVSVPFGISTPDQPHISSTRWRSVCDQKNKVYYFEGTMVPSLFWVDLSRADLSEGAPARRLMLTGGEMYAGDATSRFVVSEPFEFLYRLPKP
O2.UC35-0_GL0087368	MRKVNVLYNMVFMITLFGVSVNHLNACTRVVYQGDNNMIITGRTMDWKEDTRSNIWIFPRGMERNGEVGKDPMRWKSKYGSVITSAYDICSTDGMNEKGLVANLLWLAESSYPQWNGERPALSIAAWVQYMLDNFATVDEAVAEVEKNTFDVVSDMMPDGTRMATLHLSISDATGDNAIFEYVDGKLDIHHSKAYQVMTNSPVFDQQLALDDYWKNIGGTTFLPGTNRAADRFVRASFYINAIPKTEDTRTALASVFSVIRNTSVPFGISTPDQPNISSTRWRTVSDQKDKVYYFESTLYPNVFWIDFKDVDFSEKAPVKKLNLLSGKTYAGNTAKEFVATKPFQFLGIK
NLF014_GL0019920	MCTAATYKTKDFYMGRTLDYEFSYGEQITITPRNYEFDFRFAGKIKSHYALIGMAFVAEGYPLYYDAVNEKGLGMAGLNFVGNAAYEEALPEDETEVSQVAQFEFIPWILTQCATVAEAREKLAAMRLTGTAFSEQLPTAQLHWIIADKDSCIVVESMKDGLHVYDNPVGVLTNNPPFPSQMFALNNYAGVSRKQPESTFAGVLQLDAYSRGMGGMGIPGDLSSQSRFVKVAFTKLNSISGEEEDESVSQFFHILGSVDQQRGCCEVTEGKYEITIYTSCCNTAKGIYYYTTYDNHQITAVDMHAENLDSDQLICFRFCPRAKSDGRINNTKMHGESISQNNRRKDHERS
MH0145_GL0157826	MKTQYLTLALTVTIAWAMASPSQTEACTRTVYLGPDNMVVTGRTMDWKEDPQSNIYFFPRGIERRGGLTDNSVKWTSAYGSVVTAGYDIGVCDGMNEKGLVANLLFLTESDYKRPDDRRPVMGLSIWTQYVLDNFATVDEAVAELRKEAFRIDDPDLPNGAKSTLHLSISDSGGNSAIFEYLDGNLVIHQGRDCQIMTNSPTYDKQQTLNDYWKQIGGLVMLPGTNRASDRFVRASFYINALPQTSDFRQAVAGVFSVMRNVSVPLGISIPDQPNIASTRWRTVSDQKNMVYYFESTLSPDIFWVDFNNLDFSAGNGIKKLTLTDGAIYAGDAAKKFRDSKPLPFLFGI
MH0229_GL0033335	MRRIQKWGIALAAITAGTQLNTTEACTRVVYQGKDNTVLTARSMDWKEDTRSNLWIFPRGMKRNGEIGKNPLEWTSKYGSVVASAYDICSTDGMNEKGLVANLLWLAESEYPQWDGKKPGLSIAAWVQYILDNFATVDEAVSYVEKGTFEVVSDMMPDGTRMATLHLSISDADGDNAIFEYIGGELKIHHDKSYQVMTNSPVFDQQLALNDYWKNIGGTTFLPGTNRAADRFVRASFYINAIPKVADTRTAVASVFSVIRNTSVPLGITTPNEPNISSTRWRTVSDQKNKVYFFESTIQPNVFWVNLQDVDFSEKAPVKMLDLVSGKTYAGNTAEQFVEAKPFKFLGVD
MH0274_GL0073982	MARRNKLAAFSVAVSGVLFFAEQSNACTRAVYLGPDDMIVTGRTMDWKEDPQSNIYLFPRGMEKRGGITDNTVTWTSKYGSVVTAGYDIGVCDGMNEKGLVANLLFLTESSYHRSNDSRPVMGLSIWAQYVLDNFSTVDEAVNELSREIFRIDDPDLPNGAKSTLHLSVSDATGNSAIFEYINGNLIIHEGRECQIMTNSPTYDKQLTLNDYWKQIGGLVMLPGTNRASDRFVRASFYIQALPQTDNFRQAVAGVFSVMRNVSVPLGISIPEQPNIASTRWRTVADQKNKVYYFESTLSPDIFWINFKDLDFKVGAPVKKLTLTNGEIYAGNAAGKFQAGKSLHFLFGI
MH0275_GL0112896	MASYLKQQLFKPAIKQKSELSEGEIMCTAATYKTKDFYFGRTLDYEISYGDQIVITPRGYVLNLRNGGQIKNHYAMIGMACVMQDYPLYYDAVNEKGLGIAGLNFVGNAHYKKPTGEKDNITQFELIPLILGKCSTVKEARQILGRINLIDTPFTENLPTAQLHWIIADKNECITLESVEEGLKIYDNPVGILTNNPPFNYQMFNLNNYMQLSAENKSNTFSRDLELNRYSRGMGAIGLPGDLSSQSRFVRAAFVKMNSISGDSEKESVSQFFHILGSVDQQRGCCKLEKDKYEITLYTSCCNTDKGIYYYNTYENHQISGVDMHKEDLNGDKLIAYTPIKGEQINMQN
MH0309_GL0008197	MREIQKWGIALLAIAATARFSPSEACTRVVYQGKGNTVLTGRTMDWKEDTRSNLWIFPRGMQRNGEIGKNPLEWTSKYGSVITSAYDICSTDGMNEKGLVANLLWLAESEYPQWDGKKPGLSIAAWVQYMLDNFATVDEAVAFTEKGTFEVVSDMMPDGTRLATLHLSISDVDGDNAIFEYVNGKLNIHHSKSYQVMTNSPVFDQQLALDDYWKNIGGTTFLPGTNRAADRFVRASFYINAIPKVDDTRVAVASVFSVIRNTSVPLGITTPDQPNISSTRWRTLSDQKNKVYYYESTIYPNVFWVDFKEVDFSAGAPVRMLDLVSGKTYAGNTAGQFVSTKPFKFLGVH
MH0368_GL0001581	MHKSDFQQNTNTKERQKGGYFMCTAATYQTKNFYMGRTLDYEFSYGDEVTITPRNYPFHFRHAGTLSSHYAMIGMAHVAPDNGIDYPLYYDACNEKGVCMAGLNFVGNAAYANVDDTKENVAQFEFIPWILSQCASISEVKEKLSKLNLVGTAFASQFPAAQLHWMIADKNENIVVESTADGLHIYDNPAGVLTNNPPFPMQMFALNNYAALSSKQPENHFSDKLNLQTYSRGMGALGLPGDLSSQSRFIRVAFTRLHSISGSSEIESVSQFFHILGSVDQQRGCCEVADGKYEITIYTSCCNADKGIYYYTTYDNHSINGIDMHHENLDSAELIRFAVLDAGGIHWQN
T2D-51A_GL0100553	MTRRNNLAAFSVAALGTMFFAGQSNACTRAVYLGPDDMIVTGRTMDWKEDPQSNLYLFPRGMEKRGGITDNTVTWTSKYGSVVTAGYDIGVCDGMNEKGLVANLLFLTESSYHRPNDNRPVMGLSIWTQYVLDNFATVDEAVNELSREIFRIDDPDLPNGAKSTLHLSISDATGNSAIFEYINGNLIIHEGRECQIMTNSPTYDKQLTLNDYWKQIGGLVMLPGTNRASDRFVRASFYIQALPQTGNFRQAVAGVFSVMRNVSVPLGISIPDQPNIASTRWRTVSDQKNKVYYFESTLSPDIFWINFKDLDFRAGAPVKKLTLTNGEIYAGNAAEKFQAGKSLHFLFGI
158802708-stool1_revised_C993593_1_gene38904	MKKRGLFIATLLLAGTLVSYTKACTRVVYIGQNGMVITGRTMDWKEDLKSNIYVFPRGIERSGADKGNTIHWKSKYGSVITAGYDIGTSDGMNEKGLVANLLYLAESDYYRPNDTRPVLGISIWTQYVLDNFATVDEAVKELRKETFRIDAPDMPNGAKSTLHLAISDASGNSAIFEYINGNLVIHEGKEYQVMTNSPSYEQQITLNNYWKQIGGLVMLPGTNRAADRFVRASFYINAIPQTDKQQEAVAGVFSVIRNVSVPLGISTPDQPNISSTRWRTVSDQKNKVYFFESTRTPNVFWINLKSLDFSEGAPVKKLNLANGEVYAGNAAKDLVTSPSFKFLFEPIYN
160400887-stool1_revised_C1516507_1_gene16011	MKRKTLFIATLLLAGTLVSYTDACTRVVYIGQNGMVVTGRTMDWKEDLKSNIYVFPRGIERAGADKGNTMHWKSKYGSVITAGYDIGTSDGMNEKGLVANLLYLAESDYYRPNDTRPVMGISIWTQYVLDNFATVDEAVNELRKETFRIDAPDMPNGAKSTLHLAISDASGNSAIFEYIKGKLVIHEGKEYQVMTNSPSYEQQITLNNYWKQIGGLVMLPGTNRAADRFVRASFYINAIPQTDKQQEAVAGVFSVIRNVSVPLGISTPDQPNISSTRWRTVSDQKNKVYFFESTITPNVFWLDLKGLDFTEGAPVKKLNLANGEVYAGNADKHMVTSPSFKFLFEAIYN
160765029-stool1_revised_scaffold21119_1_gene92755	MRCIKKWGIALAAITASAQFSPADACTRVVYQGKGNTVLTGRTMDWKEDSRSNLWIFPRGMQRNGEIGKNPLEWTSKYGSVVTSAYDICSTDGMNEKGLVANLLWLAESEYPQWDGKKPGLSIAAWVQYMLDNFATVDEAVDFVEKGTFEVVSDMMPDGTRMATLHLSISDDNGDNAIFEYVNGKLNIHHDKSYQVMTNSPVFDQQLALDEYWKNIGGTTFLPGTNRAADRFVRASFYINAIPKVEDTRMAVASVFSVIRNTSVPLGITTPDQPNISSTIWRTVSDQKNKVYYYESTIHPNIFWVDFKDVDFSEKAPVKMLDLVGGKTYAGNTADQFVVTEPFKFLGAH
908612.HMPREF9720_1021	MLMKTQFLTVFGAAALAVFPAEPEACTRAVYLGPDGMTVTGRTMDWREDPLTNLYIFPRGTARRGANTDDTVFWTSKYGSLSAAGYDIGITDGMNEAGLVANLLFLPESVYERPGDTRPVMGLSIWTQYVLDNFATVDEAVAELSKEKFRIDAPDLPNGVQSRLHLAVSDPSGDSAIFEYIDGRLVIHHGRQYQVMTNSPFYDQQLAILDYWRQIGGLTMLPGTNRAPDRFVRASFYINAVVKSPDPKIAVPAVMSVMRNVSVPYGISTPDKPHISSTRWRTVCDQKNRVYYFEPTLAMETFRVDLAKIDFGKGTPERVLKLVGGRTYTGDATAEFRRSDKPFVFLFGV
MH0008_GL0043968	MGFVKSMLALSLGLSAMGVMPAPACTRVMYTGLDSIVLTARSMDWKENIGTDLWIFPRGMRRNGEAGEHSLEWRSKYGSVIASAYNIATADGMNEKGLVANLLWLAESEYPVRDRMRPGLSISLWAQYVLDNFATVSEAVEALAQEPFALVSSYIPNMPDKFATLHLSLSDPTGDNAIFEYIGGRLVIHHDPSYRVMTNSPVFEQQLALNAYWSEIGGTTMLPGTNRAADRFVRASFYTQAIPVTDDVQLATAAIFSVIRNCSVPLGISTPGQPNISSTIWRVVANQRDRVYFFESVLSPGIFWVDLRDVDFSPDAPVRRLKLTGGAIYAGNAAADFEVSEPFAFEGV
MH0023_GL0012670	MFKQYDILYQAEEYLLLKESEADDMCTAATYKTKDFYFGRTLDYEFSYGDEITITPRNFPFKFRHTNECNSHFAMIGMAHIADGYPLYYDAMNEKGLCMAGLNFVGNAVYFEPKNGKENIAQFEFIPYILSHCDSVLQARKKLENLNITNTQFSDKLPCAQLHWIISDRNESLTVESTNDGLKVYDNPIGVLTNNPPFDIQMFMLNNYMSLSPKQPENNFGKSAELTTYSRGMGAIGLPGDLSSASRFAKVAFTKLNSVSGDSEGESVSQFFHILGSVDQQRGCCEVADGKYEITLYTSCCNADKGIYYYTTYNNHQICAVDMHKIDLDMAELTAYTPITEGKVLFQN
MH0147_GL0003276	MRPDKVAFGLSLILSVAALSRTDACTRVVYNGLDGTVMTARSMDWKEYPYTNLWIFPRGMSRSGETGNNSVHWTSKYGSVVASAYEICSTDGMNEKGLVANLLWLAESEYPKWDGQKPGLTIAAWVQYMLDNFATVDEAVAAVSKGGFEVVSDQMPDGSRLATLHLSISDTTGDNAIFEYVGGKLNIHHSKAYQVMTNSPVFDQQLALDDYWRTIGGTTFLPGTNRAADRFVRASFYIDAIPKVKDSREAVAAVFSVIRNCSVPLGISTPGEPNISSTRWRTLSDQKSKIYFYESTFYPNIFWVDFKDVDFSPGAPVKMLDLNHGKTYAGNTAAEFVATAPFHFLGIE
MH0376_GL0187630	MNKVMKKVAPALAVLAMAGNWMPADACTRVVYKGLDSLFVVARSLDWKTPIPTNIYVYPRGIEKQSSNLSNAIRWKSKYGAVYAVGYDGGITEGMNEKGLVINGLFCKTAVYEKMTADSDKPYMSLAVFVAWLLDNNATVPEVRAQLEKRDFRIQGATFDGGTVSTLHWGVTDATGQSMIFEFAGGDLKCYDMEDYRAMTNDPEWPDMKAIINYWEKIGGQNMMPGTVTSPDRCVRANYYAHHVEPVAQTDLGVSIARSVLVNSCVPYTYLIEGEPNLSSTQWRSYSDIRDLRYYFEIVTNSGYYYVDLGKIDLDRKQIYRLDTSKYTGIVGCANKYLERHKGFTPMY
T2D-123A_GL0126308	MKAYTILLGTGLLLAAGGPEYADACTRVVYEGTNRTVVTGRTMDWKEDPRSNLWIFPRGMERNGQAGSNSLKWVSKYGSVITSAYDICTTDGMNEKGLVANLLWLAESEYPARDGRKPGLSVAAWTQYVLDNFATVDEAVEALAKDDFDVASDLMPDGSRMATLHLSVSDAGGDNAIFEYIGGKLVVHHSKSYQVMTNSPVFEQQLALDDYWKTIGGTVFLPGTNRAADRFVRASFYINAIPKTEDTRTALASVFSVIRNTSVPLGISTPNEPNISSTRWRTVSDQKNLTYFFESTLYPNVFWVDFRDVDFAPGAPVKMLDLVSGKTYAGNAAERFRDAAPFEFQGIG
158458797-stool1_revised_C1330392_1_gene25118	MKTFGTFVIFALIGTVFAPSSEACTRVVYKGLSDCVITARSMDWKSEIDPNIWIFPRGMQRNGEVGPLSVQWTSKYGSIIASAWDIATTDGMNEKGLCANILWLAESDYPVFDPKGKTPGISISLWAQYVLDNFATVAEAVEHFRNEPFVIVSDYIPGTQKFTTLHLSISDAGGDNAIFEYIDGKLVIHHDPSYVVMTNSPVFEQQLALDDYWKGIPGTIALPGTNRAADRFVRASYYIDVIPRTDDIRTSIASVFSVIRNCSVPFGISSASEPNISSTRWRSVSDQKNLVYFFETALTPNVFWVTLKDFDLSEKGRVMKLDLSNYTTYNGKANKSFKPAKPFKFLGI
MH0002_GL0023651	MKNLFPIVLGAAALAFLPTESPACTRAVYLGPEGMTVTGRTMDWREDPLTNLYIFPRGTARRGANTDNTVFWTSKYGTLSAAGYDIGITDGMNEAGLVANLLFLPESVYERPGDTRPVMGLSIWTQYVLDNFATVDEAVAELSKEKFRIDAPDLPNGVKSRLHLAISDASGDSAIFEYVDGRLSVHHGREYQVMTNSPFYDRQLAILDYWQQIGGLTMLPGTNRAPDRFVRASFYINAVVKSADPKVAVPAVMSVMRNVSVPYGISTPDKPHIASTRWRTVCDQKNRVYYFEPTLAMETFWVDLSKIDFGQGTPERVLKLVGGRTFTGDATAEFRRSDKPFVFLFGV
MH0144_GL0053723	MSEKKTAAEAHLSEERTGAGGEIMCTAATYKTKDFYFGRTLDYEFSYGETVTVTPRNFRLEFRHMGVMERHFAFIGMAHVADNYPLYYDAVNEKGLGIAGLNFVGNAHYRECREGKDNIAQWELIPWIMAQCASVSEAKALLARINLTAEPFAPQLPTAQLHWIISDKSGSITLESVSDGIFVYDNPVGVLTNNPPFPIQLFNLNNYRGLSVDNPENRFSEQLELNAYSRGMGAIGLPGDLSSMSRFVRVAFTKMNSLSADDEKSSVSQFFHILGSADQQRGCCRLADGKYEISIYTSCCNADKGIYYYKTYDNHSIVGVDMNREELDGTALISYPLKTDMEFEILN
MH0192_GL0000004	MKTPFLTMLCAAALAVFPPQAEACTRAVYLGPDGMTVTGRTMDWREDPLTNLYIFPRGVVRRGANTDKTVFWTSKYGSLSAAGYDIGITDGMNEAGLVANLLFLPESVYERPGDTRPVMGLSVWTQYVLDNFATVDEAVAELSKEKFRIDAPDLPNGVQSRLHLAISDPSGDSAIFEYRDGKLEIHHGRQCQVMTNSPFYDDQLAILGYWRQIGGLTMLPGTNRASDRFVRASFYIDAVVQTSDPKIAVPAVMSVMRNVSVPYGISTPDKPHIASTRWRTVCDQKNRVYYFEPTLAMETFWVDLAAIDFSEGSGERTLTLAGGQTYAGDATAKFRKSAKPFVFLFGV
MH0247_GL0027432	MKTPVMTMLGAAALAVFPPQAEACTRAVYLGPDGMTATGRTMDWREDPLTNLYIFPRGTARRGANTDNTVFWTSKYGTLSAAGYDIGITDGMNEAGLVANLLFLPESVYERPGDTRPVMGLSIWTQYVLDNFATVDEAVAELEKEAFRIDAPDLPNGVKSRLHLAISDASGDSAIFEYRDGKLEIHHGRQYQVMTNSPFYADQLAILGYWQQIGGLTMLPGTNRASDRFVRASFYINAVAQSADPKIAVPAVMSVMRNVSVPYGVSTPDKPHIASTRWRTVCDQKNRVYYFEPTLAMETFWVNLAAIDFSKGSGERTLTLAGGQSYAGDATAKFRKSAKPFAFLFGA
T2D-22A_GL0044151	MKTKSLIALGAAALAFLPADTEACTRAVYLGPEGMIVTGRTMDWREDPLTNLYIFPRGAARRGAKSDNTVFWTSKYGSLSAAGYDIGITDGMNEAGLVANLLFLPESIYERPGDTRPVMGLSIWTQYVLDNFATVDEAVTELAKEKFRIDAPDLPNGVQSRLHLAISDASGDSAIFEYIDGRLTVHHGRQYQVMTNSPFYDRQLAILDYWQQIGGLTMLPGTNRAPDRFVRASFYINAVEKSADPKIAVPAVMSVMRNVSVPYGISTPDKPHISSTRWRTVCDQKNRVYYFEPTLAMETFWVDLSKIDFGKGTPERVLKLVGGQTYTGDATAKFRKSDKPFVFLFGV
HT8A_GL0058729	MSGLFLFSASLFGDNEFSKNEKLGGAMCTSIRFTDNSGHMYLGRNLDWSFDYGQQVRVMPRGFHIPYSFIDDATAAHAVIGMCIDYKNYPMFFDCGNDAGLAVAGLNFPGYAEYAEDPVDGKTNIAAYEFPLWVAATFSTVDEVEAALHDTVIVAKSAGEGLGVSLLHWIIGDRQRSIVVEMMADGLHVYDDPVDTLANQPTFPWHMENLRTYITATSDFPQTATWRGAELKPYGAGAGMRGIPGDCYSPSRFVKAAYLNANYPQKDSEAENVVRMFRSLEGVAMIEGASKMGDGKFEKTIYTGCFSARTGNYYYATYDDPSIRYVSLMDAEGASPDRLVVPEPRRS
159551223-stool1_revised_scaffold48272_1_gene58029	MKIPALTMLCAAALAVQSPQAEACTRAVYLGPDGMTVTGRTMDWREDPLTNLYIFPRGIERRGANSDNTVFWTSKYGSLSAAGYDIGVADGMNEAGLVASLLFLPESVYERPGDTRPVMGLSIWTQYVLDNFATVDEAVTELAKEKFRLDAPDLPNGVKSRLHLAISDASGDSAIFEYRDGKLEIHHGRQYQVMTNSPFYADQLAILDYWQQIGGLTMLPGTNRAPDRFVRASFYVNAVVQTSDPKIAVPAVMSVMRNVSVPYGISTPDKPHISSTRWRSVCDQKNRVYYFEPTLAMETFWVNLAAIDFSKGSGERTLTLVGGKNYAGDATAKFRKSAKPFVFLFGA
MH0308_GL0080710	MKKFFIAIAAFAATIFAVSTEADACSRILYVGTDSLRIVGRSLDWKTPIPTNLYVYPRGIAKVGIDRPGAVSWTSKYGAVYAVGYDSGITEGMNEKGLSVNGLFCKGTVYVNPRTDNRPPMSLAMFVAWMLDNFATTDEVVTELKKQDFTISGSTFDGGTVSTLHWGITDPSGRCAILEFDNGDVRVYEGQDMLAMTNDPQYPSMTAINDYWVKVGGINMLPGTVKSPDRFVRGYFFSGHVKKTSDKETGLSIIRSILDNVSVPYHYDIESEPNVSSTQWRSFSNLRDRIYYFDVVTNYGTFYVDLKKCDLRKGAPIMKFVSAKDPLSVGDITHKMERTKGFVPSY
V1.UC40-0_GL0144909	MKLSRFLLGAAAAAALWSAAPEAGACSRVLYVGNDSLRIVGRSLDWKNPIPTNLYVYPAGMAKKGHSLPGAVEWTSRYGAIYAVGYDGGVTEGMNEKGLVVNGLFCKGTVYDNASTDGRPPMSLAMFPAWMLDMCATTPEVVAMLERQDFNISGATFDGGTVTALHWAITDREGRSAVVEFDHGNIRIYQGQDIPMLTNDPTFPEMEAINKYWLNIGGTHMLPGTVSSPDRFVRGYFFDQHVEKTGEADLGFSIVRSILANLSVPYTYTAGEANLSATQWRGYSNLRDLRYYFDVVTNDGVFYIDLSKCDLRKGAPVLKLDVAHSRDYVGEANRHLFKTVPFTPMY
SZEY-10A_GL0102422	MDFRKTAIRKGAIMGACSSFTCSSTDGRHFLGRTYDEYGTIDANRVAVIPRGHSVALTFTGDERQATDYAVVGMDVAMFPTPLLTDGVNEHGLMGAMLYFPHYCKFNTRRADYDVNAGLLLPFVLGKAANLDEVEKLLKHVNVIDEPSTGMTLPHHYIFSDPSGEAIVAEPLEGGLKVYRHTMGVLTNSPDHNWHLTNLNNYLGTSNRAKPAQLVNGHEISEMGEGSGWFGLPGDYSPASRFVRLAFAKDCMPEPADETDAVTKMLNTFATVDVPMGIMYDPDEAAPHYEQTQCTIIMCAESKRYYFTSATNSRVCVVDLDEEISEGTTELKLIKPPLQQDILQLK
158458797-stool1_revised_C1348162_1_gene78557	MKRLITISIAAITILLSSAVKSQACSRVLYVGDDSLRIVGRSLDWKTPIPTNLFVYPRGIAKVGSDKPGAIKWTSKYGAVYAVGYDQGITEGLNEKGLCVSSLFCKDAIYVNEETQGRAPMSLAMFVAWMLDLNATTPEVVAKLKNQNFSISGATFDGGTVSTLHYGITDAAGRCAIVEFDKGNIRIYEGEDMPAMTNDPQFPAMTSINDYWLKIGGVNMLPGTVKSPDRFVRGYFFTNHVKKTSDSALGVSITRSIIANVSVPYEYTIESEPNVSSTQWRSFANLRDRTYYFDVVTNLGLIYIDLKKCDLRKGAHILKYEPAKHPEAVGDVTHHMSHNPGFTPAY
159571453-stool1_revised_scaffold19759_1_gene63224	MKKLVLFIIVFIAIGILKTEACTRAVYVGKDNTVVTGRTMDWNENMHSNIWLFPRGMERDGAVGGNSLKWKSKYGSIITSAYEFSSTDGMNEKGLVANLLWLPESMYEERDKNRPGLTIAAWTQYFLDNFATVDEAVAEVQRGNFQLVSDMMPDGSRMATLHLAISDATGDNAIFEFIDNKMNIYHGKEYVVMTNSPAYPLQLAMNSYWETIGGLAFLPGTNKSPDRFARASFYIGALPKTADQQIAIASVFSVIRNVSVPYGISLPGSPEISTTQWRTVSDSRNLVYFFESAITPNTFWVSLKDANFSVGAPVKKLSISEGQVYSGNTIKDFKEAIPFQFLRVGD
160400887-stool1_revised_scaffold14712_1_gene160164	MKKSILSLLGIVSLTAEQPAEACTRAVYLGPDGMTVTGRTMDWKEDPHTNLYIFPRGIARRGAKTDDTVFWTSKYGSLAAAGYDIGICDGMNEAGLVASLLFLPETVYSLPDDKRPVMGLSIWTQYVLDNFATVDEAVAAMSEDKFRIDSPDLPNGVQSRLHLAVTDASGDSAIFEYIDGRLSIHHGREYQVLTNSPTYDRQLAVNDYWRQIGGLVMLPGTNRSSDRFVRASFYINAVEQSADPKIAVPTVMSVMRNVSVPYGISTPDAPHIASTRWRVVADQKNRVYFFEPTLSMGTFHVNLADVDFSKGSPERVLVLSDGTTYTGDATSAFRPVSHPFDFLFGE
764285508-stool1_revised_scaffold41754_1_gene58070	MSSKLMFYFNRKMGLKNMCTGLSLVTKDNKHLFGRNLDVPATYGQAVHIVPRNYDWFNIVSDETYTSKYACIGMGIVVDRLPLLFDAVNEKGLAGAGLNFTHFAKFNEKAVDGKTNISGSTFLYWALSNFSNLDELKEALKQLIITNIPVKEGLPVAGLHWMFTDLSGKSIVIEYMEDGMHVYDNPVGALTNDPTFPWHLTNLCQYVTLDTKTPAPKQFGEYVAKPFGHGLNMCGIPGDASPAARFVRTVYFRDTVVEADDEVSGVSAFFQVLTGVTVIKGSEIDPNGDMNYTVYKSCMCQESGTYYYTDYKNRRISAVCLSKADLDGKEIISFEYQGKQDILFQN
159551223-stool2_revised_scaffold29933_1_gene114830	MKTLFITTLLVAGMLTTYTQACTRVVYLGKNGMVVTGRTMDWKEDLKSNIYVFPRGIERAGADKGNTIHWKSKYGSVITAGYDIGTSDGMNEKGLVANLLYLTESDYYRPNDTRPVMGISIWTQYVLDNFATVDEAVKELSKETFRIDAPDMPNGAKSTLHLAISDASGNSAIFEYIKGKLIIHEGKEYQVMTNSPSYEQQITLNNYWQQIGGLVMLPGTNRAADRFVRASFYINVIPQTDNQREAVAGVFSVIRNVSVPLGISTPAQPNISSTRWRTVADQKNKVYFFESTMTPNVFWINMKDLDFSEGASVKKLNLANGETYAGNAAKDMVNSPSFKFLFEVI
MH0246_GL0016135	MKTLFITTLLVAGMLTTYTQACTRVVYLGKNGMVVTGRTMDWKEDLKSNIYVFPRGIERAGADKGNTIHWKSKYGSVITAGYDIGTSDGMNEKGLVANLLYLTESDYYRPNDTRPVMGISIWTQYVLDNFATVDEAVKELSKETFRIDAPDMPNGAKSTLHLAISDTFGNSAIFEYIKGKLIIHEGKEYQVMTNSPSYEQQITLNNYWQQIGGLVMLPGTNRAADRFVRASFYINVIPQTDNQREAVAGVFSVIRNVSVPLGISTPAQPNISSTRWRTVADQKNKVYFFESTMTPNVFWINMKDLDFSAGTSIKKLNLANGETYAGNAVKDMVNSPSFKFLFEVI
MH0281_GL0041425	MKTLFIVTLLIAGMLTTYTQACTRVVYLGKNGMVVTGRTMDWKEDLKSNIYVFPRGIERAGADKGNTIHWKSKYGSVITAGYDIGTSDGMNEKGLVANLLYLTESDYYRPNDTRPAMGISIWTQYVLDNFATVDEAVKELSKETFRIDAPDMPNGAKSTLHLAISDTSGNSAIFEYIKGKLIIHEGKEYQVMTNSPSYEQQITLNNYWQQIGGLVMLPGTNRAVDRFVRASFYINVIPQTDNQREAVAGVFSVIRNVSVPLGISTPAQPNISSTRWRTVADQKNKVYFFESTITPNVFWINMKDLDFSAGAPVKKLNLANGETYAGNAAKDMVNSPSFKFLFEVI
MH0252_GL0048584	MKKRMTFIGILLLTSYLALPSQACTRAVYLGPDNMVITGRTMDWKEDLKSNIYLFPRGIKRAGADSGNTIHWTSKYGSVITAGYDIGTSDGMNEKGLVANILYLTESSYDRPNDTRPVMGISIWTQYVLDNFATVDEAVKELRKELFRIDAPDMPNGSKSTLHLAISDTSGNSAIFEYINGNLVIHEGRQCQVMTNSPTYEQQITLNNYWKQIGGLVMLPGTNRAADRFVRASFYINAIPQTADQREAVAGVFSVMRNVSVPLGISPPDQPNIASTRWRTVSDQKNKIYFFESTMTPNIFWVNFRDLDFSSDAPVKKLNLSNGEIYAGNAASQFKTSQPFKFLFE
MH0361_GL0082533	MKFRFFICIAAMMASLTASRADACSRILYVGEDSLRIVGRSLDWKTPIPTNLYVYPRGMAKVGNVGDNVVKWTSRYGSVYAVGYDGGVTEGMNEMGLVINGLFCKGTVYNNDSTAGRPGMSLAVFVAWLLDMNATTPEVVKVLKEHNFDISGATFDGGTVSALHWGITDAQGQSAIFEFDHGTIKIYEGEDMKAMTNDPSYPEMQAINEYWIKVGGENMLPGTVKSPDRFVRGYFFDGHVEKTGDSDLGLAIIRSILVNVSVPYTYRLEGEPNVSSTQWRSFANLRDRLYYFDIVTNPGIYYIDLKKCDLRPGAPVMKLDTSKSSVMIGDVTDSLKPADPFKPMY
MH0458_GL0042705	MKAKLIAAALVLAAAAGLQNTAEGCSRVLYVGNDSLRIVGRSLDWKTPIPTNLYVYPRGMEKQGHDLPGAIKWTSKYGAVYAVGYDGGITEGMNEKGLVVSGLFCKGTVYVNDTNNDRPPMSLSMFPAWLLDQCATTDEAVAMLREQNFTISGLTFDSGTVSTLHWGITDETGKSAMIEFTQGNLNIYEGQDIPVLTNDPNFPQMNAINDYWLAKGGTNTLPGTVSSPDRFVRAYFFDHHVEKTGDSDLGLSIVRSILYNVSVPYTYTAGEANVSSTQWRSFANIRDRLYYFDIVTNPGIFYVDLNKCDLRPGAPVMKIDTSKSKDYIGDVTSKLFKTQPFTPMY
V1.FI33_GL0092815	MNIFVNSGGFWMCTAITMQTMQGDIYFGRTMDFSFPLDPELYISPRGYEWNNMLKTHKITNRYRFIGIGQDISPLVFVDGVNEMGFAAAVLYFPGFASYDPAPDRTQGPGVISVASLELVNFLLGICKNVNQAVTVLDSIRIVGEEDSITNTVAPLHWILTDQTGACLVVEKTEDGLYLLDNPIGVLTNSPGFQWHMTNLRNYMNVSPYQEKEAVWDSVSLTPFGQGAGTLGLPGDFAPPSRFVRAAYLKSHVSVPSGREAAVITGFHILNNVSIPKGAVMTDLEIPSYTQYTAFMSLSDQEYFFNTYNNSQIGSAKLVPDHDSGSEIVSLGKLNRPVTFECRNC
N011A_GL0040450	MIYIFFLVSQWQIFNFGRRYRMCTAATYKTKDFYFGRTLDYEFSYGDEVTVTPRNHSFKFRHMGERKSHYAMIGMAYVADDYPLYYDAVNEKGLGMAGLNFVGNAKYQDEQPGRENVAQFEFIPWILSQCATVSEARKALEKMNLVGTPYSDKLPCASLHWIIADKDAAIVVECVEDGLHVYDNPVGVLTNNPPFPVQMFMLNNYMHVSPSQPENHFAKELPLATYSRGMGGLGLPGDLSSASRFAKVAFTKLHAISGETEAESVSQFFHILGSVEQQRGCCEVEPGKYEITIYTSCVNADKGIYYYTTYENHQIQAVDMHRENLDGDTLRRYPLINVEQIHVVN
NLF013_GL0054501	MIYIFFLVSQWQIFDFGRRYRMCTAATYKTKDFYFGRTLDYEFSYGDEVTVTPRNFCFRFRHMSEVKTHYAMIGMAYVADDYPLYYDAVNEKGLGMAGLNFVGNAKYQDVQAGRENVAQFEFIPWILSQCATVLEARKVLEKMNLVGTPYSEKLPCASLHWMIADKDAAIVVECVEDGLHVYDNPVGVLTNNPPFPVQMFMLNNYMHVSPSQPENHFAKELPLATYSRGMGGLGLPGDLSSASRFAKVAFTKMHAISGESEAESVSQFFHILGSVEQQRGCCEVEPGKYEITIYTSCVNADKGIYYYTTYENHQIQAVDMHRENLDGDTLRRYPLINEEQIRVVN
158742018-stool1_revised_scaffold13180_1_gene79088	MKILESLAALVVAATLFPASGDACTRAVYRGPDGMTVTGRTMDWKEELHTNLYVFPRGIERRGGNGDNVVRWTSRYGSIGAAGYDIGIADGMNEKGLVANLLFLPESSYERPGDNRPVLGLSIWTQYVLDNFATVDEAVEELRKERFRIDAPDLPGGVRSRLHLAVSDASGDSAIFEYIDGRLRIYHSPAYQVLTNSPAFDKQLAVNAYWKEIGGLVMLPGTNRSSDRFARASFYIDAVEQTADPSVAVATVFSVMRSVSVPFGISTPDKPYIASTRWRSIADQKQRVYYYEATLVPSIFWIDLSRLDLRPGTPVRKLPLSDGQVYTGEASAHLVDGSLTFLFEA
159510762-stool2_revised_C1045489_1_gene19173	VWQHNKEVIIMCTAAAYKTKDFYFGRTLDYEFSYGDEIAVTPRNYVFDFRHAGKLENHYAIIGMAHVAGDYPLYYDAINEKGLGMAGLNFVGNAAYAAADENSSCENGTCGIAKTKVAQFEFIPWILSLCATVADAKEKLNRILLVDTPFSSQLPVAQLHWIIADKNECIVVESMADGMHVYDNPVGVLTNNPPFPYQMAALNNYRGLSTKQPENTFAPGVELSAYSRGMGGLGLPGDLSSQSRFVRVAFTKQNSKSDDSENASVSQFFHILGSVDQQRGLCEVTEGKYEITLYTSCCNCDKGIYYYTTYDNSQITAVDMNRENLDEKLLIRYPVITEGKICWQN
MH0125_GL0097494	FEKILDDDERNEVKRKEKKIMCTAATYKTKDFYFGRTLDYEFSYGDEITITPRNYEFKFKEKEPIKNHYAIIGMAYVAENYPLYYDAINEKGLGIAGLNFVGNTHYNSKEEGKDNITQYEFIPWILSQCETVKQAKQLIEKMNFLNEPFNEQLPLAQLHWIIADKDEAITVETVKEGIKIYENPVGILTNNPPFDKQMFALNNYMNLSPKSPENKFAKNIDLDRYSRGMGAIGLPGDLSSQSRFIRASFVKMNSVSKDTENESVSQFFHILNSVDQQRGCCELDDGKYEITLYTSCCNTNKGIYYYTTYDNHQITAVDMHKENLDSEELIRYLLITEEQIKMQN
MH0174_GL0103326	MKYKYKYDNIRLIKLGGIIVMCTAITYKTKDFYFGRTLDYEFSYGDEITITPRNYEFNFRHTGKVDSHYAIIGMAHIAENYPLYYDAINEKGLGMAGLNFVGNAVYSDILEEKENVAQFEFIPYILSQCANIYEVKEKLSNINITNTRFSEKFPCAELHWIIADENGAITVEAMSDGLHIHDNEVGVLTNNPPFNQQMFLLNNYMGLSPKQPENLFAKGVNLQTYSRGMGAIGLPGDLSSASRFARVAFTKLNSVSGDTEMESVSQFFHILGSVDQQRGCCEVAEGKYEITLYTSCCNASKGIYYYTTYENHQINAVDMNKVDLESNKLVRYTPITNQQINFQN
V1.CD35-1_GL0009626	MKYKNKYDNIRLIKLGGIIVMCTAVTYKTKDFYFGRTLDYEFSYGDEITITPRNYEFNFRHTGKVDSHYAIIGMAHIAENYPLYYDAINEKGLGMAGLNFVGNAVYSDVAEEKENVAQFEFIPYILSQCANIYEVKEKLSNINITNTRFSEKFPCAELHWIIADRNGAITVEAMSDGLHIYDNEVGVLTNNPPFNQQMFLLNNYMGLSPKQPENLFAKGINLQTYSRGMGAIGLPGDLSSASRFAKVAFTKLNSVSENTEMESVSQFFHILGSVDQQRGCCEVADGKYEITLYTSCCNASKGIYYYTTYENHQINAVDMNKTDLESSELTRYTPITSQQINFQN
MH0203_GL0244007	MCTAVTYKTKDFYFGRTLDYKCSYGEEVVISARNHKFSFRHAGEMSGHYAMVGMATVAEGFPLYYDAINEKGLCMAGLNFVGNASYKKREEADCVDLIIKNAKQSSDGIIEVAQFEFIPYILGRCASVEEASDLLTRLLIVDTPFNSYFPPAQLHWIIASRERAITVEQVRKGEKICLKVYDNPIGVLANNPEFDKNLFLLNNYMGLSAENPKNNFSDRLGLKTYCLGMGAMGLPGDWSSQSRFVRAAFVKENSVSGDSEEESVSQFFHIMDTVAQPKGCNSMGEGKYEFTLYTSCCNADKGIYYYTTYENRRIMAVDMKKTDLDGREIIRCPLIKEQNIYVQN
O2.UC2-1_GL0075843	RNSLFLGGGELAAVEGGAKFMCTAATYKTQDFYFGRTLDYEFSYGDEITVTPRKYPFHFRHMGEVVSHYAMIGMAHVAGDYPLYYDTVNEKGLAMAGLNFVGNAVYQEVEEGRENVAQFEFIPWILSKCATVKEARESLNKMNLVGTPFSEQLPSAQLHWIIADENEAITVECMKDGMHIYDNPVGVLTNNPPFEQQMFQLNNYIGLSPKQPENRFSDKLNFNAYSRGMGALGLPGDLSSTSRFVRVAFTKMNSFSGVSEKASISQFFHILGSVDQQRGCCEVADGKFEITLYTSCCNTNKGIYYYTTYENHQISAVDMFGENLNEKELIKYPLIKGEQIYWQN
O2.UC28-0_GL0151629	MIKKILLLTLLLVGICVADSHACTRIVYHGDSSLYIVGRSLDWKTPIPTNLYVYPRGSRFVSSGKPGAFSWTSKYGCVYAVSYDAGITEGMNEKGLQVAGLFCKTARYSNKENHNRRPVSLAVFVAWLLDNNQSVEEVINQVKAQDFTLSGSDFDGGTETKLHFGVTDRNGAQAILEFTDGNLCIYRPDSIHAMTNDPEWPAMQAIVNYWRGVGGTNMLPGTVRSADRCVRASFFVDNVDKTADADLGAYITRSVMNNVSVPYLYTVNGEPNVSSTQWRSLSNLRDLRYYFDVATANGFYYIDLAKCDLRPGAPVLKLTTYECLNVCGEANRHLRKAKPFVPIY
MH0001_GL0008843	MVLKRLNYGNRNEEKRAITMCTAATYKTTDFYFGRTLDYEFSYGDEVAVLPRNYALTFRHMGVLKAHYAIIGMAYVVGDYPLYYDGINEKGLGMAGLNFVGNAVYQKIEEGRENIAQFEFIPWILAQCASVCEAREKLEKMNLVGTQFSEQLPAAQLHWMIADEKECIVVECMADGLHIYDNPAGVLTNNPPFPQQMFLLNQYMHLSPKQPVNAFSKQLPLEQYSRGMGALGLPGDLSSASRFARVAFTRLHAMSGESEKESISQFFHILGSVDQQRGCCEVADGKYEITLYTSCCNATKGIYYYTTYENHQITAVDMHRENLDGETLVHYPIVTGEHILWQN
O2.UC46-1_GL0083888	MVLKRLNYGNRNEEKRAITMCTAATYKTTDFYFGRTLDYEFSYGDEVAVLPRNYALTFRHMGVLKAHYAIIGMAYVVGDYPLYYDGINEKGLGMAGLNFVGNAVYQKIEEGRENIAQFEFIPWILAQCASVCEAREKLEKMNLVGTQFSEQLPAAQLHWMIADKKECIVVECMADGLHIYDNPAGVLTNNPPFPQQMFLLNQYMHLSPKQPVNAFSKQLPLEQYSRGMGALGLPGDLSSTSRFARVAFTRLHAMSGESEAESVSQFFHILGSVDQQRGCCEVADGKYEITLYTSCCNATKGIYYYTTYENHQITAVDMHRENLDGETLVHYPVVKGEHILWQN
MH0035_GL0016043	MSERPLKPLQYEHNYGGIYMCTAATYKTKDFYFGRTLDYEFSYGDEITVTPRNYVFNFRHMGELKTHYAIVGMAHIADEYPLYYDAFNEKGLCMAGLNFVGNAVYEEIDDSRENVAQFEFIPWILSKCATVNEARKLLDKMNLVGTQFNEAFAAAQLHWIIADENEAITVECVKEGLKIYDNKAGVLTNNPPFPQQMFLLNQYMSLSSKQPDNTFSKMLDLQQYSRGMGAIGLPGDLSSTSRFARVAFTRLNSISSDSEEESVSQFFHILGSVDQQRGCCEVADGKYEITLYTSCCNANKGIYYYTSYDNSQISAVDMNRENLEGSNLIKYPLLTKGQIMWQN
MH0168_GL0098095	MVLKRLNYGNRNEEKRAITMCTAATYKTADFYFGRTLDYEFSYGDEVAVLPRNYALAFRHMGTLKAHYAIIGMAYVVGDYPLYYDGINEKGLGMAGLNFVGNAMYQEVVEGRENIAQFEFIPWILAQCASVEEAREKLEKMNLVGTQFGEQLPAAQLHWIIADEKECIVVECMVDGLHVYDNPVGVLTNNPPFPQQMFLLNQYMHLSPKQPVNTFCEQLPLEQYSRGMGALGLPGDLSSTSRFARVAFTRLHAMSGESEAESVSQFFHILGSVDQQRGCCEVADGKYEITLYTSCCNATKGIYYYTTYENHQITAVDMHRENLDGETLVHYPVVKGEHILWQN
MH0182_GL0071042	MIALLTLFSFAYIVSIKACTRAVYLGEGGMVVTGRTMDWKEDPQSNIYLFPRGLQKRAALPGNKNTVTWTSKYGSVSTAGYDIGICDGMNEKGLVANLLFLTESSYYRPDDNRPVMGISIWTQYVLDNFATVEEAVAGLKDDTFRIDAPDLPNGAKSTLHLSVSDATGNSAIFEYIQGRLIVHEGKDCQVMTNSPTYDKQMTLNDYWKQIGGMVMLPGTNRASDRFVRASFYINVIPKTSDFKLAVPGVFSVMRNVSVPLGISVPDQPNIASTRWRTVSDQKNKVYYFESTLNPDVFWVDFKDLDFNVGAPIKKLWLTNGEIYAGNAAGQFKNSLPLPFLFGI
MH0006_GL0201110	MAPDDDPNNTTERTTYMCTAATYKTNDFYMGRTLDYDFSYGDEITVTPRNYSFTLRHGGKLENHYAIIGMAHVAGNYPLYYDAINEKGLGIAGLNFVGNATYKPVNPDSDKKQITQFELIPFILGTCASLKEAKEALKNMDLVDTPFSPQLPVGSLHWLIADETGSITVEAVKEGLMIYDNPAGVLTNNPPFPQQMFQLNNYMHLSPKQPVNTFSKDLPLNTYSRGMGALGLPGDLSSSSRFVRASYVKMNSRCNGDELSSVSQFFHILGSVDQQRGCCEVTEGKYEITLYTSCCNATKGIYYYTTYDNHQISAVDMHKTDLNGQELARFTPVTTEQIHFMN
MH0337_GL0075926	NQNKGVYVMCTAATYRSQDFYFGRTFDYEFNYGEEVTVTPRNYPFPLRHQNALTEHYAMIGIAHMAGDYPLYYDAVNEKGLGMAGLNFPGNAVYSKVQTGKDNIAQFEFIPWILGQCANVQEARVLLSHINLVDTPFNEKYPVSPLHWILADKEEAITIESVQEGLKIYDNPVGVLTNNPPFPIQMFRLNDYMSLSSESPTNRFSADLKLKPYSRGMGAMGLPGDLSSASRFVRVAFTKMNSLSGLSESESVSQFFHILGSVDQTRGCCQLDKGEYEITIYTSCCNADRGIYYYTTYENHQITAVDMYRENLDSDRPVHYPLVQGEHILLQNAAAGSAEENQ
MH0446_GL0174458	MQHREEQTMCTAITFQAGDFYFGRTLDHDQAYGEEVTITPRRYPFHFRHCEKISNHFAIIGMAHVENNVPLYYDATNEFGLCMAGLHFVGNASYSATRAAKKDNVASFELIPWILSQCRTVIDALRLIKRLQIRNTPFSPSLPPAELHWLIADKAQAIVLEPTKSGLKVYHDPIGVLTNNPPFPVQMTLLNNYMSVSPRPPKNEFCATLPLHAYSRGMGGIGLPGDLSSSSRFVRAAFTRCNAVSGKTEGENVSSVFHILNSVTQTKGCCVSENDTYEITLYTACCNAARGIYYYTTYNHLQVNAIDMHAETLNESTLYRFPLHTKPCIRHLNGRRTNELCK
764487809-stool1_revised_scaffold2989_1_gene130811	MKLRKFLMKYELYKRRKFMCTAATYKTKDFYFGRTLDYEFSYGDEVTITPRNYLFNFKKEGVLKNHYAMIGMAYVVEEYPLYYDAINEKGLGIAGLNFVGNAYYHEEIEGKYNVAQFEFIPWILGQCATVKEARRLVEKMNFIDIPFNDKLPLAQLHWIIADKEECIVVESVKEGIKIYDNPVGVLTNNPPFDKQIFTLNNYRNLSTKTPENTFAKGLELNQYSRGMGAIGLPGDLSSQSRFVRVAFIKMNSISGDGEKESVSQFFHILNSVDQQRGCCEVDKGKYEITLYTSCCNTNKGIYYYTTYNNHQITAIDMYKENLDGDKVIKYSLITDEQIKVQN
MH0056_GL0014226	MRKCSRIRSETKNGGKDMCTAATYKTNDFYFGRTLDYESSYGEEIVIMPRNFRLDFLSEGICEKHYAVIGTAHIAGGYPLFYDAVNEKGLCMAGLNFVGNAHYFKNKNGKSNIAQYEFIPWILGKCTSTDEAKELISNINITDTPFSEHMPVGQLHWIIADKNSAITVESVSDGIKVYDNPLGVLTNNPPFDEQMFRLNDYMHLSSRQPKNTFSDKLELKAYSRGMGAIGLPGDLSSQSRFVRVAFVKANSVSGKGETESVSQFFHILGSVDQPRGCCEVADGKYEITIYTSCCNADKGIYYYTTYDNHRISAVDMRKESLDGNELISYPMITEEKINCQN
MH0270_GL0183352	MILGQKSPTILEELNMCTAATYKTKDFYFGRTLDYEFSYGDEIIITPRNYPFVFRHTKTLENHYALIGMACCADNYPLYYDAINEKGLGMAGLNFVGNAHYQPLSDSEENIASFEFIPWILGQCATVKEVRSFLGRMNLCDTPFSDQFPSSSLHWLIADRSESITVECVADGMKIYDNPVGVLTNNPPFDMQLFQLNNYMQLSAKSPENHFSDKLNLNTYSRGMGALGLPGDLSSQSRFIRVAFTKMHAISDESEASSVSQFFHILGSVEQSRGCCEVAEGKYEITIYTSCCNADKGIYYYTTYDNHQISAVDMHKENLEAKELIRYSPLKEEQIYFQNGK
MH0399_GL0214286	MLAAPLFHAENVKEERAMCTAAAYQTKDFYFGRNLDYERTFGESVVITPRRWALPLRHGPVLETHYAMIGMAHLRDGFPLYYDAVNEKGLCIAGLNFVDSAVYHPVREGAENVAQFELIPWLLGRCATLAEARALLTRTNITGTAFCEGLPAARLHWMIADRTGCIAVESVADGLRVYDDPAGVLANEPPFPMQLFALNNYAQLSPEPPVNRFAPQLPLRTYSRGMGAMGLPGDLSSQSRFVRAAFVRANSVSGDSEAESVSQLFHILRAVEQQRGCCRLDGGACELTLYTGCCNADRGVYYYTTYDNSRITAVDMHRAELDGSVPVSYPLLTGPQIYRQN
V1.CD46-0_GL0065139	MCTAINFLNQQHENVFGRTMDFHYILDPRLAAFPAGATWENTLGRELTDRYAVAGISRHFKNLYVLFDGVNEKGLAGGALYFKGYADFPPFSQQSGKAQVPALDFLHYALGLCASLDDLRELLADITLVGVQDKLTGTVAPMHWIFTDLSGKSLVVEQTKQGLNAYENPVGVLTNSPDFPWQMTNLRSYIGAAPEQTEQADWGGFQMEPFGQAAGTSVLPGGYTPPARFVRTAFQKLHMVQPETMQEAIVEGFHVLEGVTLPNGVVKTANGTFDYTQYTSMIDLPNKVYYFKTYENPQIIQVDLKPVWASGEQTVQDLGSIQTPVFYGALYQYSADHQKIK
V1.FI23_GL0028631	TKIKCLIKEMFSMCTALTTQNSAGDVYFGRTMDFSYPLDPEFYIVPKGYQWKNLLNTHRIKNQYSFMGIGQNLSPVTLADGVNEMGFAAAVLYFPGYALYDPPAPSGSRQIAVASTELVKFLLSQCASTDQAASLLRAVRITGVKDPVTEIIAPLHWIMADSSGKCMVIETTSEGLKIMENPIGVFSNSPDFPWHMANLRNYMNMSPSQHTEQNWGAFPLKPFGQGAGTFGLPGDFTPPARFVRTAYLKSHTPIPDNREQAVNTCFHLLEGVSIPKGAVVTDRGTSDYTQYTACISLTGKEYFFKTYDNSHIVSVKLPENCGPDIRLLGKLSKPVRFQEWK
T2D-11A_GL0022903	MEYQDVMGCSCLTWRTEEGGTLWGRNFDLNALPPDTQVTFLPAGTSYAPGGSGEIDVRSRWGSVGVGTLVVPGLPMLYEGINQMGLMGGQLNYRGFAAYPACPRPGTAAIAPGGVVYHILSQCASVAEAAQMLEQDVTIAAISLMGTVPTVHWAFTDETGETLVAEPEKEGLRIYRDTLGVMTNSPGYPWQQTNLLNYTAVQDLERGTVTLADGLEPCFSGSGAQGLPGDWSSPSRFVRLAFLRRYACLGRSEEEGIARLMRLLQCAAFPLGAVRLEEEPPWEYTLYTAAASAKSRRFYWTTYENQRVRYVDLPRLAERGVPVRFPLGEGTDFQDVTDTGP
T2D-26A_GL0089693	MMLSAAALAVFPPQAEACTRAVYLGPGGMTVTGRTMDWREDPLTNLYIFPRGTQRRGANTDNTVFWTSKYGSLSAAGYDIGVADGMNEAGLVASLLFLPESVYERPGDTRPVMGLSIWTQYVLDNFATVDEAVAELSKEKFRIDAPDLPNGVQSRLHLAVSDASGDSAIFEYRDGKLEIHHGRQYQVMTNSPFYDDQLAILGYWQQIGGLTMLPGTNRAPDRFVRASFYINAVEQTSDPKIAVPAVMSVMRNVSVPYGISTPDKPHIASTRWRTVCDQKNRVYYFEPTLAMETFWVDLAAIDFSKGSGERTLTLAGGQTYAGDATAKFRRSARPFVFLFGV
MH0062_GL0047156	MIPYSNDNPSIERSFSMCTAATYQTRDFYMGRTLDYEFSYGDQITVTPRNYPFSFLHMPSLSHHYAMIGMACVMDDYPLYYEAFNEKGLGIAGLNFVGNAVYFDPKPEKDNIAQFELIPWILGTCASLAEAKESLSRINLISTPFKKNLPLAQLHWIIADASGAITVESTADGLHVYDNPVGVLTNNPPFPMQMFSLNNYLHLSPKQPANTFSNQLDLSTYSRGMGGLGLPGDLSSASRFARVAFVKQNSISGNSETESVSQFFHILNSVDQQRGCCEVADGKYEITLYTSCCNATQGIYYYTTYDNHQISAVDMHRENLDGETLRCFAPVTGEQIHMQN
MH0429_GL0190092	MKSILRLAAASIVLAAASFGSGDAMACSRVLYKGLDSLMVVGRSLDWKTPIPTNLYVYPRGMAKVGSDKPGAVSWTSKYGAVYAVGYDGGITEGMNEMGLVVNGLFCKGTVYNNADTEGRPAMSLAMFVGWLLDMNATTAECVEVLKAHNFSIGGATFDGGTVSALHWGITDASGASVIVEFDHGKINIYDMGDYRAMTNDPEWPAMTAIIDYWEKVGGQNMMPGTVTSPSRCVRANYFAHHVKPVGDPALAVAITRSIVFNASVPYTYMIEGEPNLSSTQWRSYANLRDRRYYFDIVTNNGLYYIDLMHLDLYPGAPVLKLDTDRFADLDGCANSRLRRS
DLM027_GL0042743	MTSVNPKLSYRKAQKMCTSICYSPSDHYFGRNLDYEIAYGQKVVIVPRNYEFEYRELPTQKSHYAFIGVSVVNDDYPLLCDAINEKGLGIAGLNFQGPNHYFPKMEGKKNIASFELVPYLLSNCETTDDVKKTLADASILNVSFSDNLPVADLHWILSDKTGKSIVVESTKSGLHVYDNPVHVLTNNPEFPDQLIKLSDYADVTPHNPKNTLVPNVDLNLYSRGLGTHHLPGGMDSSSRFVKVAFVLSHAPKGKDEAENVTNYFHILHSVEQPKGLDEVEDNRYEYTMYSDCMNLDKGILYFTTYDNNRINAVDMHKADLDAKDLICFDLFKKQDIEYMN
O2.UC34-0_GL0075771	MTSVNTKLSYRKAQKMCTSICYSPSDHYFGRNLDYEIAYGQKVVIVPRNYEFEYRELPTQKSHYAFIGVSVVNDDYPLLCDAINEKGLGIAGLNFQGPNHYFPKMEGKKNITSFELTPYLLSNCETTDDVKEILADASILNVSFSDNLPVADLHWILSDKSGKSIVVESTKSGLHVYDNPVHVLTNNPEFPDQLIKLSDYADVTPHNPKNTLVPNVDLNLYSRGLGTHHLPGGMDSSSRFVKVAFVLSHAPKGKDEAENVTNYFHILHSVEQPKGLDEVEDNRYEYTMYSDCMNLDKGILYFTTYDNNRINAVDMHKADLDSKDLICYDLFKKQDIEYMN
O2.UC34-2_GL0050814	MCTGIEIISNQGNPYWGRTQDFEQHFEYAGMKIPAGTKIESTYTPFTTEIATMGIAWATDVHAHPVILDGINEQGICGGSFYFDHWYRYASDEEIQAQGKVPLRGEELVTWILTHYCSLDEVKQRLNNEVGIVDAPGPMMGRSVPQHSVFQDESGRSIVVEPSATNGFAIYENKVGVFANAPTFDWHVTNLKMHLERSTHRHYSYDINEPIESIELDEWTSGLMGIPSDYKPETRFLRAAYAKLMSLPVDDDSAINEVFQLLTTVNNPKGVLRPVENGQVLVPWTQYTAAYDIRNRVLYAHTYDNRNVRMLEFGNPREWDKIHYFNFISRQTYEPFTEEN
T2D-11A_GL0047654	MKTSALTMLCAAALAVYLPRAEACTRAVYLGPDGMTVTGRTMDWREDPLTNLYIFPRGMERRGANTDNTVFWTSKYGSLSAAGYDIGVADGMNEAGLVASLLFLPESVYERPGDTRPVMGLSIWTQYVLDNFATVDEAVAELAKETFRLDAPDLPNGVKSRLHLAISDPSGDSAIFEYRDGKLEIHHGRQYQVMTNSPFYADQLAILDYWQQIGGLTMLPGTNRAPDRFVRASFYINAVAQSADPKIAVPAVMSVMRNVSVPYGISTPDKPHISSTRWRSVCDQKNKVYYFEPTLAMETFWIDFAAIDFSKGSGERTLTLVGGKGYAGDATAQFRKSAKPF
MH0090_GL0066374	MIENFDEIFMIGGKNMCTAATYRTKDFYIGRTLDYEFSYGDEITITPRHYPFPFRHMGLRENHYAMIGMAHVAADYPLYYDAVNEKGVGMAGLNFVGNAAYQSVKPDRENVAQFEFIPWVLSQCASMTEVRELLSRMNLTGTPFSEQLPAAGLHWIIADDSDCITVESMADGLRIHDNPVGILTNNPPFETQMFQLSNYMSLSPKQPQNTFAPELSLGTYSRGMGTIGLPGDLSSASRFVRAAFVKANSISGDSEAESVSQFFHILGSVDQPRGCCDVGEGKYEITLYTSCCNATRGIYYYTTYENHQITAVDMHRVELDGRELIRYEVIQGEQIRWEN
MH0177_GL0004516	MKTIDKYFFAGGKNMCTAATYKTKDFYFGRTLDYEFSYGNEIAITPRNYPFHFRHSDRVLDKHYAIIGMAHISDSYPLYYDAINEKGLGMAGLNFVGNAAYANPVSDKENVAQFEFIPWILSQCATLKEARRKLSCMNLTNTQFSENFPCAQLHWILADASGCLVIESMKDGFHIYDNPVGVLTNNPPFPQQMFQLNNYQSLSPRQPENTFAPGLELQSYSRGMGALGLPGDLSSASRFAKVAFTKMNSRSGDSELESVSQFFHILGSVDQQRGCCEVAENKYEITLYTSCCNAIKGIYYYNTYENHQINAVDMHRENLDTTALIRYPVLETQNILFQN
MH0203_GL0064623	MGHKSNKEALDMCTAATYQTKDFYFGRNLDYEFPYGEEVCIVPRSFPIPLRHLPALQTHYAMIGMAHVEDGFPLFYDAVNETGLCIAGLNFVGNAAYAEPTDGKTNVAQFELIEWLLGTCRNLEQARRALAGCNLVGTPFSGKLPTAQLHWLIADETGAIVLESMADGLHLYENPTGVLTNNPPFPMQLFALNNYAQLSPRPPVNRFSKDLSLREYSRGMGAIGLPGDLSSQSRFLRAAFTRLNAKSDDTEEASVSQFFHILTSVEQTRGCCELENGKYEITLYSSCCNAKTGVYYYTTYENRRITAIRLRAENLDAQTLFRFPLVQQQSICYLNGENA
MH0220_GL0009683	MHYNTHKEARAMCTAATYQTKDFYFGRNLDYEFPYGEEVCIVPRNFPVPLRHLPELTQHYAIIGMAHVEENYPLFYDAVNETGLCIAGLNFVGNAAYAEVQDGKTNVAQFEFILWLLGTCRDLAQARAAIANLNLVGTPFSAKLPSAQLHWMIADKTGCIVLESMADGLHVYENPAGVLTNNPPFPTQLFALNNYAQLSPKPPVNRFSKDLSLQTYSRGMGAIGLPGDLSSSSRFVRAAFTRLNAKSEDGEMASVSQFFHILTAVEQTRGCCELENGKFEITLYSSCCNADKGIYYYTTYENRQITAVSLFEEDLDARGLVCFPLIQTQSVRYLNGKHA
V1.CD45-0_GL0125135	LKTIDKYFFAGGKNMCTAATYKTRDFYFGRTLDYEFSYGDEIAITPRNYPFHFRHSDWVLDRHYAIIGMAHISDSYPLYYDAINEKGLGMAGLNFVGNAAYANPVSDKENVAQFEFIPWILSQCATLEEARQKLSCMNLTNTQFSENFPCAQLHWILADTSGCIVVESMKDELHIYDNPVGVLTNNPPFPQQMFQLNNYQSLSPRQPENTFAPELSLQSYSRGMGALGLPGDLSSASRFAKVAFTKMNSRSGDSELESVSQFFHILGSVDQQRGCCEVAEGKYEITLYTSCCNTTKGIYYYTTYENHQISAVTMHHENLDTDALIRYPVLAKQQIYLQN
MH0204_GL0012094	KHCRNLEKEADTMCTAATYKTKDFYFGRTLDYEFSYGEQVVVTPRNYEFTWRDAKPAAEKCNYAMIGMAHVAENYPLYYEAINEKGLGMAGLNFVGNAVYHEPKASCDNVASFEFIPWILGRCASVKEAREAVSSLCITNIPFSAGLPSSSLHWMIADADECIVVESMQDGIKVYDNPFGVLTNNPPFEQQCFQLNNYQGLSPKQPENTFAPGTPLQAYSRGMGALGLPGDLSSSSRFVRAAFTRLHSRSGDSEVESVAQFFHILGAVAQQKGCCEVEPGKYEYTIYTSCANASKGIYYYTTYENPQWNAVDMHRVDLDAKELYCYPLRMQGEVCWQN
O2.CD3-0-PT_GL0076559	MEVLIRYLNRSNAGMCTCIDFKTTDNYFGRNLDLEYRFNEKVVITPRGYEFKLKNGNVINTKSALIGMATVVNDYPLYAEASNESGLSMAGLYFPGNAKFFEPDASKLNLSPYELIPYLLGLYSTVSEVRGVFDNLNITNTAFMDNMPVTDLHWMISDGNDCIVVEQMQDGLKVYDNPLGVLTNNPPFDYHLINVNNYINLTPNCAKNRFSDKIDLRQYGQGMGALGLPGDTSPASRFVRAAFNKLNSSCKGDEEESVSQFFHILDSVAMVKGATVTAEGKNDITSYSCCINVSKGIYYYKTYTNNQITAVRMTDKEKNKKELSVYDLVEEQQIRYEN
543734.LCABL_04870	MCSSMTIKSLQGDIFWGRTMDYNTSFFHESPVGGVPGKIVSLPANKALPTQSAKWTTKYAAVGVGIDQSTALFDGVNSEGLAGDLQVLVECSWASADSLKQRGLKAIKGEEFVTLALTTCKNVDEVRALAGEYGLLDEPYEFGGQGVKIPLHYTFVDPSGKGIVVEPTDHGAFKLYDSIGAMTNSPEYGWHETNLRNYVSLNDNNYPKGSELGDYHIEPIELGTGYGMFGLPGDYTSPSRFLRAMFVSRNLDPFNSKDGIRVLYNAFKTVLIPQGLGRDPQHQVLTDYTQYWSGYDLTKKTIFVQDSDTLTMTTKTLDPTITDVTYEDLAKTEQFNQL
428126.CLOSPI_02101	MKASCSSFTCQSADGKHFLGRTYDEYGDISANKVSIIPRGYEISLTFMGNKENNKQIVKYAIVGMNVDMFDTPFLTEGMNEHGLMISLLFFPHFTQYNSKSNAEYDVNLGLLLPFVLGKCKNIEEAVALLQKINPVDEPESQMELPCHYLISDKTGESIVVEPLADGLKIYRNEMGVLTNSPTYEWHKINLRNYLGISNLAKETQVVNGYKIEELGEGTGYLGIPGDYTPVSRFVRLAFSKNYMPEPQNEIDAVNKMFNIFETVDVPEGVIYTPPLRTPYHEKTLCTSVMCSESLKYYFSTSTNCRICCVDLNKAMNNNSKELINIDIPFEQDILTLN
457421.CBFG_02982	MCTAITIRTAQGNTCFGRTMDFSYPLDPELYISPRGYEWNNLAATHRIRSRYSFIGAGQDLPPVIFADGVNEMGFGAAVLYFPGYAQYDTVDSGDGLKDPRPPIAAIELVSFLLGLCASVSQAATLLDTIRIVGQKDSVTNTVAPLHWILADQDGACMAVERTGDGLRLMDDPMGVLANSPDFQWHMTNLRNYMDLSPYQPQDADWGSVRLAPFGQGAGTLGLPGDFTPPSRFVRAAYLKSHSPIPSSQEEALNTGFHILENVSIPKGAVMTDRETADYTQYTAMIDLSARKYSFRTYDNSRTFSAYLEPGRDYGRKMVSLGRLNSPDVTDSWDFMST
476272.RUMHYD_00619	MRDREDIRMCTAIVFTGKKGEAFFGRTMDFSYPLHPQLFAVSAGYQWKGSLGQKMSSEIGFLAIGQEFENLRILVDGVNEKGVAGAALYFAGYADFEKTAPKDGKKTIRGSLDVLPDILGNCSCLEEVEDRARKLAIVGAADPVTGMVAPLHWMFTDRTGRSLVMEKTVWGLDLYENPVGVLANSPDFPWQLTNLRNYTGVTSTQKEEAEWDFLKLVPFGQGAGTFSLPGGYTSPARFVRTVFLKTHVKIPDSRQKIVPECFHIMESVSIPKGTVMTARGTADYTQYTAFMDLQSGDYYVKTYDNYQLLKVRMCEHLPKDGTYQKLGDLEIPMEYASM
MH0012_GL0071872	MLIENLGRIGGKYMCTAATYKTKDFYFGRTLDYEISYGDKIVITPRNYVFNLRCGDKLQSHYAMIGMACVMQDYPLYYDAVNEKGLGIAGLNFVGNAHYNKPVNGKDNIAQFELIPWILGKCATVKEARALLERLNLIDTPFAENLPVAQLHWIIADKTECITVESLKDGLKVYDNPVGVLTNNPPFNYQMFNLNNYMHLAVENRENTFSTELALNQYSRGMGAMGLPGDLSSQSRFVRVAFVKMNSISPDSELGSVSQFFHILGSVDQQRGCCKLGADKYEITLYTSCCNTDKGIYYYNTYENHQISGVDMHKEDLDGEKLISYMPITGEQISMQN
MH0024_GL0024233	MCTAATYQTKDFYFGRTLDYEFSYGDEVTVTPRNYPFTFRHIGPCVRHYAIVGMAHVAEQPAEFVPKDAATADYPLYYDAMNEKGLCMAGLNFVGNAAYQEIEESRENVAQFEFIPYILGKCADVGEARQALARMNLVGTTFNDVFPAAQLHWMIADKDDCIVVECTKDGLHVYDNPAGVLTNNPPFPTQMFLLNQYMGLSEKQPENTFGKDVPLSTYSRGMGALGLPGDLSSTSRFARVAFVRAHSLSGESEEESVSQFFHILGSVDQQRGCCEVAEGKYEITIYTSCCNADKGIYYYTAYDRHQITAIDMHRENLNDNALIRYTLREKDDIFWEN
MH0358_GL0128079	MCTAIVTQTAQGDIYFGRTMDFSYPLEPELYVVPKGYQWNNILNTHQVRNRYRFMGIGQDISPVIFTDGVNEMGFGAAVLYFPGYARYDAPNLKDRSRPPISALELAGFLLGLSPSVEEVASLLRTIQIVGTEDSVTGTIAPLHWLIADRTGKSMVIEKTADGLHLMDNPIGVLSNSPDFQWHLANLRNYMNASPVQKQTQTWGSLELSPFGQGGGSIGLPGDYSPPSRFVRTAFLKTHTPVPADREEAVTACFHIMESVSIPKGPVVTDRDTPDYTQYTAFINLSSKEYFYRTYSGSCITCASLPGIPDTDSGIKSLAVLNQPAAFRPLSAFQGAF
O2.UC59-2_GL0072455	TIDKYFFAGGKNMCTAATYKTKDFYFGRTLDYEFSYGNEIAITPRNYPFHFRHSDRVLDKHYAIIGMAHISDSYPLYYDAINEKGLGMAGLNFVGNAAYANPVSDKENIAQFEFIPWILSQCATLKEARRKLSCMNLTNTQFSENFPCAQLHWILADTSGCLVIESMKDGFHIYDNPVGVLTNNPPFPQQMFQLNNYQSLSPRQPENTFAPGLELQSYSRGMGALGLPGDLSSASRFAKVAFTRMNSRSGDSELESVSQFFHILGSVDQQRGCCEVAENKYEITLYTSCCNATKGIYYYTTYENHQISAVNMNHENLDSSTLIRYPVLTEQKIHFQN
V1.CD12-3_GL0016493	MCTAMVTQTSQGDIYFGRTMDFSYPLEPELYVVPKGYQWNNIMNTHQVRNRYRFMGIGQDISPVVFADGVNEMGFGAAVLYFPGYAQYDSPDPEDSSRPAVTALELTGFLLGLSASVEEAASILRTIRIVGAEDSITGTVAPLHWLVADRTGKSMVIEKTADGLHLMDNPVGVLSNSPDFQWHLTNLRNYMNLSSTQEQPQTWGSLELTPFGQGGGSFGLPGDYTPPSRFVRTAFLKTHTPIPAGREEAATTCFHIMESVSIPKGPVITGRNTPDYTQYTAFINLSSREYFFKTYGSSCITSASLPGNPDTQTGIKSLAALNQPAGFCQLPASQDAF
V1.UC13-3_GL0006836	SDFTFQSKKWEAVQCTGIRFTGTSGSMYFGRNLDWTQGYGERVVVTPPAAEVPAAFERPGDLDSAHAHAVIGMGIVAGGVPLYFDCGNDAGLAVAGLNFPQSARYAAHACSQPGAVNVAAYEFPFWIARNFSSLDEVRRALSKTTVVAKPVSSDLPVANLHWIVADATGSIVVECLEDGLKVWENDVDVLTNEPDFGWQRTNLRNYLVLTDAEPATATWDKAQLAPFGSGMGMQGIPGDYSGPARFVKAAFVNSHYPAQESEEANVTRLFRTLGSVAVPMGAARMADGSSEITLYTSCFSAETLTYYHATYDEPGIRAYPLSACDVSGSEPFFAPAA
MH0305_GL0078532	LLKLINSRRNKRAMCTAATYKTKDFYFGRTLDYEFSYGDEVVITPRNYPFHFRHIDAIESHYAMIGMAHVVNNDPLYYDAFNECGLAMAGLNFVGNAAYYDIEEGKDNIAQFEFIPWILGTCANLEEAKTALIHMNLTNTPYSEQFPLAQLHWIIADQSGAITVEAMEDGMHIYENNVGVLTNNPPFNIQMFLLNQYMNLSPKQPENLFAKDIDLDQYSRGMGAIGLPGDLSSSSRFAKVAFTKLHSVSGDSENESVNQFFHILGSVDQQRGCCDVNGKYEITLYTSCCNTQKGIYYYTTYDNHQISAVDMTKEDLNTKNLICYEVITGEHIQMQN
O2.UC1-2_GL0077630	MTLVSILIGGITMCTAATYKTKDFYFGRTLDYEISYGDQVVITPRNYPFDLRNGGQIKSHYAMIGMACVMQDYPLYYDAVNEKGLGIAGLNFVGNAHYNKPVEGKDNITQFELIPWLLGSCASVQEARQALEHLNLIDTPFADNLPLAQLHWMIADKTECITVESVADGLKVYENPVGVMTNNPPFPYQMFNLNNYLHLSVENRENTFSDALVLNQYSRGMGGMGLPGDLSSQSRFVRVAFVKMNSLSGDSEEESVSQFFHILGSVDQQRGCCKLGEDKYEITLYTSCCNTERGIYYYNTYDNHQISAVDLHREDLDSEKLIAYAPVKGEQIRMQN
MH0186_GL0059623	MLTALLAGPGVHPCSRVVFQGRDSLTVVGRTLDWRTPIPTNLYVYPRGMQKSGVPSGNTLHWTSKYGSVLAVSYDGGVTEGMNEMGLVMNSLFCKGTVYTTSHDDRLPVMSLAVLISYFLDNFATVAEVEKWLAETPFAIYGQSFDGGTAAALHWAVTDPSGMTLVMEYQDGKLNTYASRDYRVLTNDPPFERMLAIDEYWKQIGGEHMLPGTVRSADRFARASFFIDHIPADADYRTAAAAVFSVLGTVSVPLGYTVEGEPNLSSTQWRSVADTKNRIYYFGFASQFAAFWIDLKDLDLTPGAPVLKLDTSKETGLCFGVNDRLVRSEPFTPMW
MH0203_GL0248186	MMDASKRAGKEIHMCTAVRFSNEEGSVFLGRNLDWSCGYGENVRIMPKGFVIPWAFDESIPAKHAVIGMCVEFQNYPLFFDCGSDAGLAVAGLNHPGCAEYAPNPIEGKTNIAAYEFPTWVAANFETVDEVEAALANSLIIEKPLNEHFPVSYLHWIIGDATRSIVVESRADGLHVFDNPVDVLANHPNFEWHLTNLRTYITATPDMPAPATWGRAELAPFGAGAGMRGIPGDVYSPSRFVKVAYLNANYPTKSGESDNVVRMFHTLSNVSMAEGASAMSNGEFEKTVYTSCFSGATGRYYFNTYDDFTIRYASLEDAKRADNNALIECKLKRFE
MH0251_GL0077427	MQMCTAAVYKTKDFYFGRNLDYEFPYGEEVTITPRNYPFSFRFQGEMKQHYAMIGMAHVADDYPLYYDAINEKGLGMAGLNFVGNAVYGEPVFEKEEGIEKDNVAQFELPLWLLGQCASVKEARVLLSRINITNTPFNEKYPVSQLHWMIADREETIVVEAVADGLHVYDNPVGVLANNPPFPQQMFHLNDYRSLSPRQPENSFVPGLELTAYSRGMGAMGLPGDLSSASRFVRAAFVRGNSISGDSEAESVSQFFHILHSVEQQRGCCDVGGGKYEITIYTSCCNADRGIYYYTTYGNHQITAVDMHVEDLESEELVRYPLRDTEQICWQNRSR
MH0288_GL0075944	MGGMIMCTAATYKTKDFYFGRTLDYEFSYGDEIVVTPHNYEFDFRHAGKLEKHYAIIGMAHVAENYPLYYDAVNEAGLGMAGLNFVGNAFYGKAALEAGCGSDKTQVAQFEFIPWVLSLCKNVQEAKEKIKHVKLVDTPFNSQFPLAQLHWIIADKTGAITVESMQDGLHVYDNPVGVLTNNPPFEFQMAALSNYRALSPKQPENTFGQGIELTAYSRGMGAIGLPGDLSSQSRFIRVAFTKLNSKSGDGENESISQFFHILGSVDQQRGCCEVNDGKYEITLYTSCCNCDKGIYYYKTYDNSQITAVDMHRENLDSQKIIRYPAITEGKICWQN
MH0399_GL0106029	MVYYIKKGVDIMCTAATYKADDAYFGRTLDYEFSYGDEITITPRNYKFHFRHTEDIESHYAIIGMAHIAENYPLYYDAINEMGVGMAGLNFVGNAFYPEPNEDKISVAQFEFIPWVLSLCKNIEEVKELLKNAEIVCTPFSEKLPGAQLHWIIADKNSSIVVESTADGMHIYDNPVGVLTNNPPFPIQMFNLNNYMNLSPKQPEIKFSENIDLNAYSRGMGAMGLPGDLSSASRFVRVAFVKLNSKSGKDENEAVSQFFHILGSVDQQRGCCEVADGKYEITIYTSCCNLNKGIYYYTTYSNHQITAVDMHKENLESNELISYKPIATQQIMRQN
MH0434_GL0138866	KIKGGYFMCTAATYQTKNFYMGRTLDYEFSYGDEVTITPRNYPFHFRHAGTLSSHYAMIGMAHVAPDNGVDYPLYYDACNEKGVCMAGLNFVGNAAYADIIDTKENVAQFEFIPWILSQCASVSEAKEKLVQMNLVGTVFASHFPAAQLHWMIADKSENIVVESMADGLHIYDNPAGVLTNNPPFPMQMFALNNYAALSSRQPENHFSDKLSLQAYSRGMGALGLPGDLSSQSRFIRVAFTRLHSISGSSEIESVSQFFHILGSVDQQRGCCEVADGKYEITIYTSCCNADKGIYYYTTYDNHSINGIDMHHENLDSAELIRFAVLDAGGIHWQN
V1.UC38-0_GL0082334	PAFSVFFVSDLPSRRIDFSRFAENQADKSGRFWQSLRESFSLTRRVLMLHPVSSLSGLGAGCSAMSWETEDRRHLWGRNLDFNTLASDSRITYIPRGTSYATCEQRPESRFCSAYAAVGTGLLSVSLSPLLYEGINDQGLMGGQLYYREFACYEDFPRPGTAPIQPPVLVYHLLAQCATVAEVVHTLREELTLLDLPLLGAVPPLHWSFSDQTGETIVVEPDRDGLHIYRNTLGVMTNSPGYPWHRTNLLNYAGIRDLDHGAMELAGQQLTPCFSGSGAQGLPGDWSSPSRFVRLAFLKTYGVKGATESAGVGAMFHLLQSAAFPLGMVRVPQPES
471872.STRINF_01499	MNFLVIRRFLMCTAITYTTKDSYFGRNLDLDFSYNETVTICPRTYPFSFKHKGENKDHYAMIGMATVVADYPLFYEAVNEKGVGMAGLNFPENADYKEVAKGKDNVASFELIPWLLSQCDSVAQVKELCQNLNVTNEAFSDDFQPSPLHWLIADRNESIVLESVASGLKVYDNPTGVLTNNPTFDKQLFNLNNYRHLSPKVSDNLFSTEIQLDTYSRGMGGLGLPGDLSSMSRYVKVAFTKLNSVAEDTEASSVNQFFHILKSVEQQKGLCYVDESGKYEYTIYSSCINADKGIYYYTTYDNSQITAVDMHKENLDDSKLVTYPLVKDWQVNYQN
MH0058_GL0059775	RNSIRKKGKNMCTAATYKTKDFYFGRTLDYEFSYGDEVTITPRNFEFKFREVDDIKSHYAIIGMAFVTEDYPLYYDAINEKGLAIAGLNFVGNAHYKEKQEGKDNVAQFELIPWILSQCSNVNEARNLIEKMNVLNTPFSDKLPLASLHWIISDSTQSITVESVIDGIKIYDNPVGVLTNNPSFDKQMFALNNYMYLSPKSPENKFSKELDLSLYSRGMGAIGLPGDLSSQSRFIRVAYTKLNSFSKEDEKSSVSQFFHILGSVDQQRGCCDLGDDKFEITIYTSCCNVNKGIYYYTTYDNHQITAVDMHKENLDSNVLIRYPLIKEEQIRTQN
MH0111_GL0087268	MVKIIKKEVTMCTAATYKTKDFYFGRTLDYEFSYKEEVTITPRNYEFKFRNKETISNHYAIIGMAYVAENYPLYYDAINEKGLGMAGLNFVGNAHYNETEQEKDNIAQFEFIPWILSQCATTKEAKTLIEKINLLNVSFNAQLPLAQLHWIISDAEESITVEAVKEGIKVYDNPVGVLTNNPPFDKQLFALNNYMNLSNKSPKNTFSADLELQQYSRGMGAIGLPGDLSSQSRFVRVAFVKMNSVSGEDENESVSQFFHILNSVDQQRGCCQLDDGKYEITIYTSCCNATKGIYYYTTYNNHQITAVDMHKENLDGNQLIRYPLISGEHINFQN
MH0370_GL0042164	MCTAIKIYSDNGDIYFGRTMDFSFELNPELYYIPAKYQWRNVLNTHDIENKYNILGIGQDVSPVALSDGVNDHGFAVAALYFSGFAQYDGLKKDNTSIIPIAAFELVYFLLSQCASVKEAQELIKVIKIIGVEDSITHIAAPLHWIISDANNNCMVIEKTIDGLHAINNPIGVLANSPDFSWHMTNLRNYYNLSPYQFQEAIWNNIKLTPFGQGAGTLGLPGDYTPPSRFIRAAFQKTYTDIPIDRHQAVITCFRIMETVSIPKGVVITADQTSDYTQYTMFINLATREYYFKTYWNNQITRVEFPQYDEKDMKMLSLGPLNQTIEFKTRSIFL
MH0385_GL0150654	MCTAATYRSQDFYFGRTFDYEFNYGEEVTVTPRNYPFPLRHQNTLTEHYAMIGIAHMAGDYPLYYDAVNEKGLGMAGLNFPGNAVYGKAQADKDNIAQFEFIPWILGQCANVQEARVLLSHINLVDTPFNEKYPVSPLHWILADKEEAITIEAVQEGLKVYDNPVGVLTNNPPFPIQMFRLNDYMSLSSESPVNRFSGDLKLETYSRGMGAMGLPGDLSSASRFVRVAFTKMNSLSGTSESESVSQFFHILGSVDQTRGCCQLGKGEYEITIYTSCCNADRGVYYYTTYDNHQITAVDMYSENLDSDRPVHYPLVQGEHIFLQNAAAGITEENL
O2.UC2-2_GL0143248	MASVEGGAKFMCTAATYKTQDFYFGRTLDYEFSYGDEITVTPRNYPFHFRHMGEVTSHYAIIGMAHVAGDYPLYYDAVNEKGLAMAGLNFVGNAVYQEVEEGRENVAQFEFIPWILSKCASVKETRKALNKMNLVGTPFSEQLPSAQLHWIIADENEAITVECMKDGMHIYDNPVGVLTNNPPFEQQMFQLNNYVGLSPKQPENRFSDKLNFNAYSRGMGALGLPGDLSSASRFAKVAFTKMNSFSGTSEKESVSQFFHILGSVDQQRGCCEVADGKFEITLYTSCCNTNKGIYYYTTYENHQISAVDMFGENLNERELIKYPLIKGEQIYWQN
HT14A_GL0042842	AVLIQYVKLKRKEESTMCTALRFKQFFGRNLDYEFSYGEKITVSPRNYNFKFRHTNKQGKHYAIIGMAYIVGDYPLYYDAINEKGVGMAGLNFVGNTYFNAHVDGRDDITSFEFIPWVLSQCANIKEVKELLEHTNVVNTAFNSKLPPAQLHYMISDDTDSIVIECMKDGMHIYDNPTHVLTNNPPFKEQISRLNDYMYLTNKQPENTFSKDLNLAPYSRGFGAFGLPGDLSSPSRFVRVAFTRSNATSDENDLSQFFHILGSVEQQKGLCEVSEGEYEYTIYSSCCDLYNGIYYYTTYNGHQIIGVDMFKEDLDSDKIISYPMMEKEIISFQN
763678604-stool2_revised_scaffold30687_1_gene111885	MCTAATYKTNDFYFGRTLDYEFSYGDEITVTPRNYPFYFREKGELNFHYAIIGMAYVVEDYPLYYDAINEKGLGMAGLNFVGNADYKEKIEGKDNITQFEFIPWILSRCATVKEARELIRKINLLNVPFNDKLPLAQLHWIISDSEESITIESVKEGIKVYENPVGVLTNNPPFDKQMFALNNYMNLSAKSPEDKFAKGLNLQKYSRGMGAIGLPGDLSSQSRFVRVAFTKMNSISGEGEKESVSQFFHILNSVDQQRGCCDLGDGKYEITIYTSCCNTNKGIYYYTTYDNHQITAVDMYKENLDGNKLVRYPLIKEEQIKMQRSEERFSRNAET
MH0036_GL0016437	MCTAATYRSQDFYFGRTFDYEFNYGEEVVVTPRNYSFQLRHQNALTEHYAMIGIAHMVGDYPLYYDAVNEKGLGMAGLNFAGNAVYRKPREGRDNIAQFEFIPWILGQCATVQEARTLLTHINLVDTRFSEQFPTSQLHWILADRDEAITIEAVGEGLNIYDNPVGVLTNNPPFDKQLFRLNDYSYLSPDQPVNRFSEQLQLQPYSRGMGAMGLPGDLSSASRFVRVAFTKMNSVSGTSESESVSQFFHILGSVAQTRGCCRLENGKYEITIYTSCCNADRGIYYYTTYENHQITAVDMYRENLDGEIPVHYPLVQGEHILLQNAADTTEEKL
MH0193_GL0085806	MVKKKGATPMCTAATYQSAGFYFGRTLDYEVSYGNQIVITPRNYALRFRHTEDQPHHYAIIGMGLVAEDYPLYYDAMNEKGLCMAGLNFVGNAAYSAPSHDKENVAQFEFIPWLLGQCANLAEAKEKLQNLQLTDTLFNTAMPRAQLHWLIADRTGAVVVESMADGLHLYDNPVGVLTNNPPFPEQMRHLSLYQGLSPRQPENNAVPGAELPLFSRGMGAYGLPGDLSSPSRFVKAAFTRANAKSARSETAAVSQLLHILGSVEQQRGCCQVAEDKYEITLYTSCCSADTGTYYYTTYDNHRICAVRLSGAEADSATLQTYPLQQEQDILYQN
MH0277_GL0053982	MCTAITLESMQGENFFGRTMDFSYPIEAGLYVIPKNYEWYSTETMKNYIDNYSFICIGQKIDDMLGIFDGVNEKGFAAAALYFNGYAYYDLPIENKNPISSLDFIHYILGCCSTVDELKSLLKKISIIGQPDPVTRTSAPLHWIATDRSGKCVVIEQTKTGLKIINNPIGVMANSPDFGWHMTNLRNYMNVSVDQQKEVYWGNVSLTPFGQGTGSIPLPGGFTSPERFVRTAFLKTHSQVPKSRSEAIMTCFHIMNSVSIPKGIIITDRGTYDYTKYTAFINTNTCEYYFKTHENDQIMIASLRDYCMNITEATFIGSIIRLPILMECFELKS
O2.CD2-0_GL0010154	MKLNKGEELMCTSITFTTKNHYFGRNLDYEFSYGEEIAILLRNYSLSFRYLGEKKHHYALMGMAHIHNGYPLFYDGFNEKGLAIAGLNFVGNAKYNHPKGEGHDVAQYEFILYILSSFQSVEEVKESLKTLNICDTPFNEYYPCAELHYLIADKKESIVVEFQKDGTHVYENSIGVLTNNPPYNIQLALLDQYMGITSKDPEKNFSHEIDFKRYSRGMGTNFLPGGLSSTSRFVKVAFTKFNSICEEDEISSVNQFFHILDSVDQQRGCCELSSNKYEITIYSSCCNLDEGIYYYKTYGNHQINAVKLSNIDLESEKLFSYALEEKEHINYQN
O2.UC11-2_GL0041448	MEEIKMCTALTLSTKDGYNLFGRNMDLAYSFNQAVTLVPRNYEYRDRVTGEMRKNKYAILGMASVIDDYPAFADAFNEKGLGCAGLNFPGYFYAEENKVPEKKNIAPYDLMPWILSNFSTVDEVLNEIKNIELVAVPINEKTPIPTLHWIVADTNGKSIVIEKTKEGLKTYDNPIGVLTNSPTFDWHLTNLNEYMKTTPIQPENVKWVEKELKPLGVAMGTKGLPGGLSGVDRFVRIAYLKSKFQVAEDLLSGVSQFLHMLNNVAMPRGAVISEGSDDITLYSSCMCQQKGIYFYSTYNNNGVSAVDMNKEDLDAKEIKRFDYIDTLTVKYQN
O2.UC50-2_GL0182793	MEEIKMCTALTLSTKDGYNLFGRNMDLAYSFNQAVTLVPRNYEYRDRVTGEIRKNKYAILGMASVIDDYPAFADAFNEKGLGCAGLNFPGYFHAEENEVHGKKNIAPYDLILWILSNFQTVDEVLNEIKNIELVAIPINEKTPLPTLHWIVSDTNGKSIVIEKTKEGFKTYDNPIGVLTNSPTFGWHLTNLNEYMKTTPVQPENVKWGNKELRPLGVGMGTKGLPGGLSGVDRFVRIAYLKSKFSVSEDLLSGISQFFHMLNNVAMPRGAVISEGSDDITLYSSCMCQQKGIYYYSTYNNNGVSAVDMNKEDLDGKEIKRFEYLDKLNIIYQN
V1.CD10-0_GL0002273	MIGCSSFTLESQDNKHFLSRTMDFQIEMAEQILFIPRNKEIGFAHSNEETIETSYACLGMGAMEEGHPVLFDGINEKGLMGATLYFPGYADYSENIKKNQKGISPDMVIPTVLTQASNLEEIIDLFDKKFVIINDTNPTLGLTPPLHFIFSDSSGQSLIIEPRQGGLSIIKDSIGVMTNSPDYQWHETNLRNYLSFTPNQKESIELLGKTLKPFSQGSGTFGFPGDFTPPSRFVRTAYLKNYAEKPSNELAAITLCHHILESVSIPKGIVITEHGASDFTCYSAYMCSETLSYYFSTYGNQRIRKISLSESLKNEKEFKNFPIVNEEDILELN
158499257-stool1_revised_scaffold29438_3_gene55384	MLNITQHAEACTRAVYLGPDNMVVTGRTMDWKEDPQSNMFFFPRGIERRGGAIENSMKWTSKYGSVVTAGYDIGVCDGMNEKGLVANLLFLAESDYHRHDDNRPVMGLSIWTQYVLDNFATVDEAVAVLGKELFRIDDPDLPNGAKSTLHLSISDTTGNSAIFEYINGNLVIHHGRDCQVMTNSPTYDKQQTLDDYWKQIGGLVMLPGTNRASDRFVRASFYIDALPQTSNYRQAVAGVFSVMRNVSVPLGISVPSQPNIASTRWRTVADQKNRIYYFESTLSPDIFWVDFRNLDFSAGNKVKKLTLTNGEIYAGDVAARFQDSKPLAFLFGI
MH0159_GL0012555	MCTSIALFECNCFGRNLDLDRGFGEKVVIMPRRFPLHFHHASNLDRHHAMIGMAAVVDDHPLYAEAMNEHGLYMAGLNFPGNAHYEDAVPEGNTALAPDELIPWILGTCQNIEEAKEKLQSISLARIPFTRHDGQTLPLAPLHWHIADQHGALVLETMECENFLYEDPVGVLTNNPPFPFHQMNLNQYQHLSASPVQNKIAPALDLQRFGEGMGAFGLPGDCSSPSRYIRAAFYRLNSRCEDQERSRVAHFFHLLDTVAMPRGSVITEQGHEDITIYACCMSKATQTYYCKTYESAGICAVSMRPEMMVDKQLHIYDLCQQWSPIFIPEQRA
MH0372_GL0029092	MCTAMTLETAQGEVYLGRTMDFSVTLDPSLYFVPKGYRWGNLAATHTVRNQYSFIAVGQDASPVVFVDGVNEKGFGAAVLYFPGYAYYDPLDSGQDTRPPIASIELMHFLLSQCTDVDDAAEILRTIRIVGMEDPVTESVAPLHWIMADKSGRCAVIEKTKEGLFVMDNPIGILTNSPDFSWQITNLRNYSNLSPWQMQDKKWCGVQLPPFGQGAGGFGLPGDYSPPSRFVRTAFQKSHADSCSTPEEAVITGFHLMENVSIPKGVVMTDRNTADFTQYTAFIRLSTQEYFFTTYNNRQITRAAMPGIREEEPAIRSLGKLIRPITFDEFPG
MH0433_GL0088563	MCTAVSFVQGGDLYFGRTLDLDRSFGEQVVVVPRNYSLRFRMSGALDSHYAMIGMALVREDYPLYYEAANEAGLAMAGLNFPGNARYAAPVEGWDNVASFEFLPWILGQCATVDQAEGLLARLNLTDASFREDLPPAPLHWMIADSRRTIVVEAMEDGIHIHPNPVGVLTNNPPFPFQMHHLRQYLNLTREEPVNRFAPALDLAPDCLGMGAVGLPGDLSSPSRFVRAAFGRANALPGETEEERIAQFFHVLNTVAQTRGLARAGRDSFEYTVYTCCCNVSRGIYYYTTYENQQVTAVDLNQIDLESERLSAWPVRRTQQIFRERAPGSLGG
O2.CD3-0-PT_GL0194780	MCTAITYQTKDHYFGRNLDLDYVYQETVTITPRRYPLRFRQMGTLDRHYAMIGMAYVLGDYPLYYDATNEAGLSMAGLNFPGNAVYRPEEPGRDNVTPFEFIPWVLGRCATVAEARVLLDRLNLWGVPFRPELPLAPLHWMISDRSGSITVESVKEGLQVYDNPAEVLTNNPPFDYQMTNLSNYLNLTPWEPENHFSSQLDLTTYCKGMGALGLPGDLSSVSRFVRAAFTRLNAVSGPSEAESVSQFFHILGSVAQSRGCVRLGEDQYEITVYSSCCNTDRGIYYYTTYGNHQITAVDLHGESLEGTRLVSYPLVTGQQIRVQNGSKTWKSL
V1.CD20-4_GL0139807	MMSKEESSMCTAATYKTKDFYFGRTLDYEFSYGDQIAITPRNYPLHFRHAGDMENHYAIIGMAHVAGDYPLYYDAINEKGVGMAGLNFVGNAVYANVQSGVDNIAQFEFIPWILSQCSSIVEVRKLLGQINIVNTPFSEQFPLAQLHWIISDEKESITVESMADGMHIYDNPVGVLTNNPPFPQQMFQLNNYMHLSPKQPENNFSNGIELNAYSRGMGALGLPGDLSSSSRFVRVAFTKVNAFSGESEEESVSQFFHILGSVDQQRGCCEVSDGKYEITLYTSCCNATKGIYYYNTYENHQISAVDMHREDLESQKLICYPVIQGEKINFQN
V1.CD21-4_GL0061512	MCTAIAVQTPQREVYFGRTMDFSYPLDPELYFIPKGYEWRNLLNTHKIRNQYSFMGIGQNISRVFFADGVNEMGFAAAVLYFPDYAAYDPIAAPDSKGISVAAIELVGFLLGLCASVDHAASLLRTIRIVGVEDSITHSIAPLHWILTDKSGKCMVAEKTASGLHLMDNPMGVLSNSPDLPWHLTNLRNFMNVTSVQTPEKEWDSVSLTPFGQGGGTFGLPGDFTPPSRFVRAAWMKSHTPIPENKQEAVNTCFHIMNSVTIPKGAVMTSRGTPDYTQYTAFMNLSTQEYFFRTYDNSRVTAARLPAAAGRDSRAVSLGRINKPSVFDRREV
V1.UC14-1_GL0070708	MCTAITVQTPQREVYFGRTMDFSYQLEPELYFIPKGYEWKNLLNTHKIRNQYSFMGIGQDISRIIFADGVNEMGFAAAMLYFPGYAVYDPIASPDSRGLSITALEVVSFLLGMCHSADHAASLLRSVRIVGAEDSVTHSIAPLHWIMADQSGKCLVAEKTADGLHIMENPIGVLANSPDLPWHLTNLRNYMNVTPDQPPERVWDSVKLTPFGQGGGTFGLPGDYTSPSRFVRTAWLKSHAPIPADRQAAVNTCFHIMNSVTIPKGAVMTSRGTPSYTQYTAFIDLSAKEYFFKTYDNSRITSAKLPSASGGDLKALPLVSLNKPSQFDRLEV
HT14A_GL0036779	MCTAINMQSLHGDIYFGRTMDFSYPLDPELFVVPKGFEWNNLLETHTIRTQYSFMGIGQDISPIIFADGVNEMGFAAATLYFPGYAHYDDADSRDPSKVTMAALELVNFLLSECASVEEAAAMLPSIQIVGVKDAVTSSIAPLHWIMADRSGKCMVVEKMADGLHIMDNPIGVLANSPDFKWQMTNLRNYIGTAVTQQQEAEWDSVKLTPFGQGAGTAGLPGDFAPPARFVRTAFQKSHTPLPSNREEAIVTCFHIMENVSIPKGTVITNRDTADYTQYTAFIDLNAQEYFFKTYYNNQIVSAKLPETLDSTKEILTFGKLVRPITFDSWNS
1042403.BALAC2494_00268	MGMTPIRISPPGISEGTAMCTAVRFDDGQNNMYFGRNLDWSEDYGEKIVFAPHDYHYAPAFNAEDKNHPVIGIGIIVEDTPLYFDCMNDAGLAVAGLNFAKYCKYATEAVNFTTNVAAYEFPLWVTRNFTSVDDVQEALKNVTIVGKPINDRFPVATLHWIIADNTRSIVVECTEDGMHVYDDDVDVLTNQPPFPQQIEHLDNYAYVSPRTGKSVKWGSSELETNQDSNSSQGLPGGYGSMARFVRAAYNNTHYPTQSGENANVNRLFKTLSTAAVIEGTAISANGEFEKTLFSDCYSTATQTVYLKKYDDMAVHSYAVKDFDASSNQLQSK
MH0016_GL0037299	MCTAATYKTKDFYMGRTLDYEFSYGDEVTVTPRNYPINFRFMGVRNNHFAMIGMAHVADDYPLYYEAFNEKGLGMAGLNFVGNAAYNEPDQGALNGESNIKNVAVFEFIPWILSQCATVDEARENLQFINLTNTQFNDMFPCANLHWIIADKESCITVESMSDGLHIYDNPVGVLTNNPPFNIQMFNLNNYMGLSAKQPESNFSDRLEFNRYSRGMGALGLPGDLSSLSRFVKVAFTKMNSVSGDDEKSSVSQFFHILGSVDQQRGCCQLDDNKYEITIYTCCCNTTKGIYYYTSYDNHQICAVDMHNENLDGDKLVRYPLITDGEIRAVN
MH0298_GL0165059	MCTAATYKTKDFYMGRTLDYEFSYGDEVTVTPRNYPINFRFMGVRNNHFAMIGMAHVADNYPLYYEAFNEKGLGMAGLNFVGNAAYNEPDLSGLNRESNVENVAVFEFIPWILSQCATVDEAKENLQFINLTNTQFNDMFPCANLHWIIADKESCITVESMSDGLHIYDNPVGVLTNNPPFNIQMFNLNNYMGLSARQPESNFSDRLEFNRYSRGMGAIGLPGDLSSQSRFVRVAFTKMNSVSGDDEKSSVSQFFHILGSVDQQRGCCQLDDDKYEITIYTCCCNTTKGIYYYTSYDNHQICAVDMHKENLDDDKLVRYPLITDGEIRAVN
MH0104_GL0081655	CKILGGIMCTATTYKTKDFYFGRTLDYEFSYGDEITITPRNFKFNFRKMGEMNSHYAIIGMAYVIEDYPLYYDAINEKGLGIAGLNFVGNAVYHDEKEGKDNVTQFEFIPWILGQCSSVDEAKKLIQNMNFLKEPFNDRLPLAQLHWIIADSNKAITVESVADGIKIYDNPVGVLTNNPPFDKQMFNLNNYMHLSNKSPENTFSSRLDLKNYSRGMGAIGLPGDLSSQSRFVRTAFVKMNSVSGDGELESVSQFFHILNSVDQQRGCCDLGNNKYEITIYTSCCNATKGIYYYTTYDNHQITAVNMNKENLEEDKLIRYPIIKEEQIKLQN
MH0143_GL0050077	MCTAATYKTKDFYMGRTLDYEFSYGDEVTVTPRNYPINFRFMGVRNNHYAMIGMAHVADDYPLYYEAFNEKGLGMAGLNFVGNADYNEPDLIGLNGESNIENVAVFEFIPWILSQCATVDEAKERLKFINLTNTQFNEMFPCANLHWIIADKESCITVESMSDGLHIYDNPVGVLTNNPPFNIQMFNLNNYMGLSARQPESNFSDKLEFNKYSRGMGAIGLPGDLSSQSRFVKVAFTKMNSVSGDDEKSSVSQFFHILGSVDQQRGCCQLDNDKYEITIYTCCCNTTKGIYYYTAYDNHQICAVDMHKENLDDDKLIRYPLITDGGIRAVN
MH0188_GL0120225	MCTSIALFQGGGYFGRNLDLEYSFGEQVVIMPRLFPLHFHRLPSLDSHFSMIGMANVAEGYPLYAEAVNEKGLYMAGLNFPGNAHYEADVPEGFDAVAPYELIPWILGTCGTLAEAREKLARFRPLAVPFSISQPAPATLPLAPLHWHLADRTGALVLEATKDGVFLYDDPVGVLTNNPPFPFHQMNLNRYQGLSPLPAENRFSTDVSLQSFGQGCGAIGLPGDASPTSRYVKAAFHKLNSPEGKTEEERVSQFFHILDSVSMVRGSVITPEGRCDITTYSCCVSAEKGIYYYKTCENSRISAVRLFGENLGTQDLKLFPLCAGQDIRFMN
MH0200_GL0160142	MCTAAAFRSKDFYFGRTLDYEFSYGDQVVILPRSYPLHYLEQETQSRHYAMIGMACVMEDTPLFYDAVNEKGLAIAGLNFVGNACYHPHAPGKENIAQFELIPWLLSQCACVAEARKHLECLNILDTPFRPGLPAAQLHWLIADREGSLTVESVAEGLMIYENPVGVLTNNPPFPMQMQNLANYRHLSPDPVEATFGPGLSLPQYSRGMGALGLPGDLSSQSRFVRVAFTKLNSRCGESEEESVSQFFHILGSVDQQRGCCHLGEGKYEITLYTSCCNTDRGIYYYTTYDNHRIIGVDMHREDLEGGSLIRYAPVTKERIPIQNAPKGDGV
MH0200_GL0187842	SISLRKNKMCTAVSYKVNDLYFGRTFDYEASYGEEIVFMPRKYPFNFRYAGNMQEHFAIIGMAHMAENIPLYYDAMNEKGLCMAGLNFVGNACYSHKHTDGDNILQSEFIPWILGQCTSVKEARQKLDRICMLSESFNDKLPVSSLHWIISDKEENITVEFMKDGLHIYDNPVGVLTNNPPFETQMFLLNQYMGLSASQPDNRFSGKVPLELYSRGMGAIGLPGDLSSTSRFARAAFVKLNSIAGESENECVNQFFHIMDTIIQPRGCCEVKNGEYEISIYTSCCNAAKGIYYYKTYDNSRIAGIDMHKEDFDGTKCVCYKPDKTDIFIQN
MH0274_GL0128744	MCTAINFLNQQHENVFGRTMDFHYILDPRLVAFPAGSTWENTLGRELTDRYAVAGISRHFKNLYVLFDGVNEKGLAGGALYFKGYADFPPFSQQSSKAQVPALDFLHYVLGLCASLDDLRELLADITLVGLQDKLTGTVAPLHWIFTDLSGKSLVVEQTRQGLNAYENPVGVLTNSPDFPWQMTNLRSYIGAAPEQTEQADWGGFRMEPFGQAAGTSVLPGGYTPPARFVRTAFQKLHMVQPETMQEAIVEGFHILEGVTLPNGVVKTANGTFDYTQYTSMIDLPNKVYYFKTYENPQIIQVDLKPVWASGEQTVRDLGSIHVPVRYGTME
MH0365_GL0018146	NIIGGNKMCTAATYKTNDFYFGRTLDYESSYGEEIVIMPRNFPLNFVNMGRIATHYAVIGTAHVAQDYPLFYDAANEKGLAMAGLNFVGNAFYRDDIDGRDNVAQFEFIPWILCQCANVTEARTLIEKINITKTQFSPQMPSGQLHWIIADKNDCIVVESVKEGIKVYNDPVGVLTNNPTFDMQMFRLNDFRGLSPKQPENTFSDKLDLKSYSRGMGAMGLPGDLSSQSRFVRAAFVKMNSRSAPDEQSSVSQFFHILNSVDQQRGCCEVAEGKYEITIYTSCCNTDKGIYYYTTYNGHQISAVDMHKEDLDSAKLIAYPMITNEIINFQN
O2.UC48-0_GL0167537	MKIGMHAILRGKELAMCSGIRFTDDKGNMYFARNLDWNCGYGQKVTVTPRGYERRYAFGVESRQDYAVIGPCIVIGGVPLYFDCANEKGLAIAGLNFPGYAQFEADAVEGKTTLAAYEFPLWVASNFATVDEVEEALADVAIVAKPVNDQFPVALLHYLIGDKDRSIVVEYMADGMHVHHDDVDVLTNQPTFDWHVEHLRSYMNLSPEYVADVQWGKQKLAPYGSGGQLVGLPGSSYSPDRFVRVAYLNSHYPQKSGEADNVSRMFHTLAGVAMIDGEAKMENGEFETTVYTGGISMATKTYYMNTYENPAIEAYPMDKADLDGSELYVFA
MH0053_GL0021933	MCTAATYQTKDFYMGRTLDYEFSYGEEITITPRNYPFDFRYDGRRESHYAIIGMAHIADRYPLYYDAVNEKGLGMAGLNFVGNAVYAQPEEGRRNVAQYEFIPWVLSQCATLDEAKGLLEEMNLTGTPYSDRLPAAQLHWIIADRSGAITVESVADGLKIYENPVGVLTNNPPFEQQMFGLNAYMHLSPKQPENQFAKQIDLKPYSRGMGAIGLPGDLSSSSRFVRVAFVKLHAVSGTGEPESVGQFFHILGAVDQQRGCCEVAEEKYEITIYTSCWNAQKGIYYYTTYTNHQITAVDMHRENLDSKELIHYPMLQEESICLQNGKPFRN
MH0345_GL0049180	MCTAITLKTSENHHLVGRNFDIHPMNDLSVALVPREFEYVNRVTNEEMKTKYAVLGMGLFYENHILFCDGVNEKGLSCLMLQLSKFSTWSHKIRKDKVNIAPYDVAFWVLSNFSTISELMEGLKQLNIVALPDDQTALSTEIHWLVSDTSGQSIVIERTRDKLTVYNNKVGVLANSPTFDWHLNNLDCYINVKSEQPEETKWGQQMLSPYSNGFGTIGLPGDFSSPSRFVKAAFLRNHVNVGEGDESAISECFHILDNFVVPRGVVETPKRKECHLTKYSACLCLETQLYYYKTSSNQQIQVIDLNKENLDAKGLKLFPYPTRLTVHDQN
MH0451_GL0053908	MIGGKNMCTAATYRTKDFYIGRTLDYEFSYGDEITITPRHYPFQFRHMGMRESHYAMVGMAHVAADYPLYYDAVNEKGVGMAGLNFVGNAVYQSVKSDRENVAQFEFIPWVLSQCASMKEVRELLSRMNLTGTPFSEQLPAAGLHWIIADAGDCVVVESMADGLHIHDNPVGVLTNNPPFETQMFQLNNYMGLSPKQPQNTFAPELPLGTYSRGMGAMGLPGDLSSASRFVRAAFVKANSVSGDSEAESVSQFFHILGAVDQPRGCCDVGEGKYEITLYTSCCNATKGIYYYTTYENHQITAVDMHRADLDGENLTRYEVIQGEQIRWEN
O2.UC15-1_GL0149415	MEENNMCTAATYKTKDTYFGRTLDYEFSYGDELTITPRNYPMQFRHAGKSDENYAILGMAHVVGDYPLYYDAINEKGLGMAGLNFVGNAVYQDLSEEKENVAQYEFIPWILRQCATVQEAKECLSHMNLVGTPFHESLPTAQLHWIIVDANAAITVECMADGLHVYDNPAGVLTNNPPFQQQMFQLNQYMHLSPRQPENHFSDKLELQAYSRGMGALGLPGDLSSTSRFVRVAFTKLHSISGDSENESVSQFFHILNSVDQQRGCCEVAEGKYEITLYTSCCNLNKGIYYYTTYENHQISAVDMHVENLDATELIRYTPITGEQIHWQNK
T2D-105A_GL0081575	MKERFYMCTAATYQTKDFYMGRTLDFEFSYGEKIAIMPRNYPLQYRHGLKNIEHYAMIGMAHVVEDYPLYYDAVNEKGLGMAGLNFVGNAFYHDVEEGAVNVAQYEFIPWILSQCASLNEAKKLIQTMNLVNTPYNEQLPVASLHWIIADQSGCITVESVEEGLKIYENPVGVLANNPSFDKQLFNLNNYMSLSPKQPQNLFSKELDLQTYSRGMGALGLPGDLSSMSRFVRVAFTKMNGQSRDNERDSVNQFFHILGSVEQQRGCCEVADGKYEITIYTSCWNSQKGIYYYTTYNRRQITAVNMHKVNLDAQQLTTYPMLDDEEFYEQN
764143897-stool1_revised_scaffold20682_1_gene127585	MCTASTYKTKDFYMGRTFDYEFSYGEEIVVTPRKYVFDFRHTDKLTTHYAMIGMAFVADGYPLYYDAVNEKGLGMAGLNFVGNAVYEDAAVNVKTNEVQVAQFEFIPWVLGQCGSVTEARKKIAGMKLTGTPFSDRLPAAQLHWMIADKNDCIVVEAMEDGLHVYDNPVGVLTNNPPFPLQLFALNNYAGASRRQPENTFAGTLKLDAYSRGMGGMGIPGDLSSQSRFVKVAFTKLNSISGESEKESVSQFFHILGSVDQQRGCCEVDEGKYEITIYTSCCNATKGIYYYTTYDNHQISAVDLHEEDLDADWLIRYPMITECEIHWQNKN
765620695-stool1_revised_scaffold38284_1_gene61450	KHGGNNMCTAATYKTEDFYFGRTLDYECSYGEEIVIMPRNFRLQFLNMGVCESHYAVIGTAHIAKGYPLFYDAVNEKGLCMAGLNFVGNARYFKDIPDKDNVAQYEFIPYILAKCADVNDAKELISKINITDTPFDEQMPAGQLHWIIADRNSAITVESVSDGIKVYDNPIGVLTNNPPFDEQMFRLNDYMHLSRKQPQNNFSDKLELKTYSRGMGAIGLPGDLSSQSRFVRVAFVKANSVSGKGETESVSQFFHILGSVDQQRGCCEVKDGEYEITIYTSCCNADKGIYYYTTYDNHRISAVDMRKENLDGNELISYPMITEEKINYQN
457396.CSBG_00337	MCTALTLETKEGYHLFGRNMDIEVSFNQSVALVPRNFTYKNRATNEMENTKYAMIGMGTIIDEHPCYAEAMNEKGLACAGLNFPRYSYWEEDVVDGKINIVPYDLILWALGNFECIEDLRGHLENLNLVARPVNENVPLPALHWIIYDAKGECLVVEKTKGGLSIFENKIGILTNAPTFDWHMTNLTQYMGVSSHQPSEIKWGDVELKALGQGAGGRGLPGDFSSPSRFVKATFLRSNAVVGDDYISAINEFFHILNSVAMVKGSVVTPQNLNDITQYTSCMLQEKGIYYYNTYNNSTINAIDMNKENLDAKEIKIFEYRDKPFVNFENR
MH0058_GL0031800	MCTAATYKTKDFYMGRTLDYEFSYGEEITITPRNYEFDFRHAGKLKTHYAIIGMAYVAGGYPLYYDAVNEKGVGMAGLNFVGNAAYEKVILDDESDAIQVAQFEFIPWILSQCSSVIEARTKLSQMRLTGTPFSEQLPAAQLHWIIADKDNCIVVESMKDGLHIYDNPVGVLTNNPPFPMQMFELNNYAGVSRKQPESTFAEVLKLDVYSRGMGGMGIPGDLSSQSRFVKVAFTKLNSISGSGEIESVSQFFHILGSVDQQRGCCEVADGKFEITIYTSCCNATKGIYYYTTYDNHQITAVDMRKENLDASELIRYPIITAGEVRWQNK
MH0089_GL0082369	MCTAATYKTKDFYMGRTLDYEFSYGEEITITPRNYEFKFRHAGQLKSHYAIIGMAFVAGGYPLYYDAVNEKGVGMAGLNFVGNAAYEEVILDDESDAIQVAQFEFIPWILSQCSSVIEARTKLSQMRLTGTPFSEQLPAAQLHWIIADKDDCIVVESMKDGLHVYDNPVGVLTNNPPFPMQMFELNNYAGVSRKQPESTFAEVLKLNAYSRGMGGMGIPGDLSSQSRFVKVAFTKLNAVSGSDEMESVSQFFHILGSVDQQRGCCEVADGKFEITIYTSCCNATKGIYYYTTYDNHQITAVDMRKENLDASQLIRYPIITTGEVRWQNK
MH0247_GL0101467	MCTAITYQPRELYMGRSLDYEASYGEEIVMLPRRFPLRFRHGGGSEQGYAILGTAHVADGYPLYYDAVNEKGLGIAGLNFVGNARYAAPQDGRQNVAQFEFIPWLLRQCATLAEARQLLQDVNLTGTPFSLHFPAAQLHWLLADTTGALTLEPTAAGLQIYENPVGVLTNNPPFPQQLFALNNYMHLSPRQPENTFAPDVPLQAYSRGMGALGLPGDLSSGSRFVRAAFTKLHSVCGESEADCVGQFFHIMETVSQTRGCCEVAPGEFERTIYTSCWNAARGIYYYTTYGNRRITAVDLHREPLDGTALRRYPMLTAEDILVQNGGAGA
MH0277_GL0004608	MCTSLSIKSNEGHNFFGRNMDLAYDFNQSVLIIPRNHQFKDKVTKDMVKTKYAIIGIGAIIDNHPAIADAMNEKGLACAGLNFDGYSYVEEEIVPGKKNIAPYDFIHWVLANHETVDEVKDAIKDLELVKVPINEKTPLPTLHWMIVDKTGKSIVVEKTKEKFAVHDNTVGVMTNNPTFDWHITNLNEYMYITPNHPKDVKWSNQELTPLGVGAGTLGIPGDFESVSRFVRIAYIRAHMPSIENDTTAVTQFFHMLDYVKMVKGGVITRDGMEDLTRYSSCMDQEKGIYYYRNYNNNRINAIDMHKEDLDATEIKVFPYLETQDINYQN
MH0277_GL0052641	MCTALSIKADNGENFFGRNMDLAYEFNQCPMIIPRNYEIENKVTGEYLSNKYAIMAMGTIIDNHPALADGMNEKGLACAGLNFTGYGYFEEKPVEGKINIAPYDFIGWILSNHSTVDEVREELSNLELVNVPINDKTPVSILHWMITDKSGKSIVVEKTKDKFAVYNNPVGVMTNNPTFDWHLTNLNEYVKLSPDNPSDTSWSDKKLSPLGIGAGTLGIPGDFASVSRFVRIAYIRANMPSIENDIKAITQFFHMLDYVKMVKGGVITADGLEDLTLYSSCMDQEKGIYYYKNYNNSRINAVDMNKEDLNAKEIKKFEYLTNQDINYQN
MH0333_GL0051709	MCTAAVYKTKDFYFGRNLDYEFPYGEEVTVTPRNYPFHFRFLGEMEHHYAMIGMAHIADNYPLYYDAVNEKGLGMAGLNFVGNAVYGEPVTDGTKENVAQFELPLWLLGQCATVKEVRALLSKIQITNTPFNEKYPVSQLHWMIADREETIVVEAVADGLHIYDNPAGVLTNNPPFPQQMFRLNDYRGLSPRQPENTFAPGLDLTAYSRGMGALGLPGDLSSASRFIRAAYVRANSLSKDSESASVSQFFHILHSVEQQRGCCDVGGEKYEITIYTSCCNADKGIYYYTTYENHQITGVDMHAENLDGAELARYPLVQGEQICWQNRRK
O2.UC16-2_GL0017254	MCTAACFKDKDCYFGRNLDYEFSYGEQIVVTPRNFEYGFRYTDEPSYKYAIIGMAHVSDGYPLYYDAMNEKGLGMAGLNFVGNAYFNPVVENKTNVCSFEFIPWILCQCETVEEAIHLINEMNLCDTPFSASFPPASLHYMISDSNKTITVEIMRDGVHIYDNPVGVLTNNPPFDKQMFNLNNYMYLSTKQPENTFSKDVNLSTYSRGMGALGLPGDLSSASRFVRVAFTNMNVTKGLNEQENVSQFFHILGSVEQQKGLCEVAEGKYEYTIYTSCCNLNKGIYYYSTYHGHTIKAVDMHKTDLNNKDLTCYPMIDEEVFFEQNRVDKK
O2.UC23-2_GL0022781	MEENNMCTAATYKTKDTYFGRTLDYEFSYGDELTITPRNYPMQFCHAGKIDKNYAILGMAHVLGDYPLYYDAVNEKGLGMAGLNFVGNAVYQELSEEKENVAQYEFIPWILRQCATVQEAKDCLNHMNLVGTPFHESLPTAQLHWIIADANEAITVECMADGLHVYDNPAGVLTNNPPFPQQMFQLNQYMHLSPKQPENHFSDKLKLQAYSRGMGALGLPGDLSSTSRFVRVAFTKMNSISGNSENESVSQFFHILNSVDQQRGCCEVVEGKYEITLYTSCCNLNKGIYYYTTYENHQISAVDMHAEKLDAAELIRYTPITGEQICRQN
O2.UC27-2_GL0088510	KGEQFMCTAATYKTKDFYFGRTLDYEFSYGDEITITPRNYTFEFRHMEKLSSHYAIIGMAHVAGDYPLYYDAVNEKGLGMAGLNFVGNAVYNEVENGKENVAQFEFIPWILSKCATVQEAKECLKKINLVKTPFSEMLPCAQLHWIIADKEEAITVESMADGLHVWDNPAGVLTNNPPFDQQMFMLNNYMHLSPRQPENHFSESLGLKTYSRGMGALGLPGDLSSASRFARVAFVKDHSFSGDSEEESVSQFFHILGSVDQQRGCCEVEPGKYEITLYTSCCNCDKGIYYYTTYENHQISAVHMHHEDLDGTVPVRYPVLQGEKICLQN
V1.UC10-2_GL0000397	MCTAATYKTKDFYFGRTLDYEFSYGDEIVLTPRAFPLDFRHTARRDTHYAILGMAHVADGYPLYYDAMNEKGLCAAGLNFVGNAVYTAVLPGRENIAQFELIPWLLGSAASVAEARTLLAGATITYTPFSDKFPPAQLHWLIADRNEAITVESTATGLHIYDNPAGVLTNNPTFDMQMFRLNDYMQLSPKQPENRFSDALALRTYSRGMGALGLPGDLSSASRFVRAAFVRAHAVSGEDENASVSQFFHILGAVEQPRGCCEVAEGKYEITIYTSCCNADRGIYYYTTYDNSRISAVDMHAENLDAKTLALFAPVTESQILYQNRHSSK
V1.UC55-4_GL0028449	MCTALAYKTKDFYFGRTLDYESSYGEEIVITPRQYPFAFRNGAKRNEHYALIGMAHVAGGYPLYYEAVNEKGLGMAGLNFVGNACYGKEKEGKDNIASFELIPWILGQCSTVKEVRELLEKINVTNLAFHESFPVSPLHWMIADEKETITVEAVEEGLFVYDNPVGVLTNNPPFPQQMFQLNNYMHLSPKQPKNLFSERLKLQTYSRGMGAMGLPGDLSSASRFVRAAFTKLNAIATQKEEDSVGQFFHIMGTVEQSKGCCEVKEGAYEYTIYTSCCNASKGIYYYTTYFNHQINAVDMHEEDLDGKKVVVYPVLQEETIHYQNKTQKD
SZEY-10A_GL0002170	MCTALTLQTQDGYNLFGRNMDIEFSFSQSILLIPRNFNYTDNITGKTQKSKYAIIGMGTLLGTYPALADGLNEKGLACAGLNFPGYVHYEENVLEDKINLAPYDVIFWILNNFDSIEALKKELPHINIVKKPFNESTPLPTLHWIVVDKKGACIVIEKTKEKLSIYDNAIGVLSNAPTFDWHMTNLRQYINVDPHQPIATSWNNQELSPLGQGLGSFGLPGDFSTVSRFVRIAFLKSKIGNPINELNGISEFFHMLNNVSMVTGSVITPQEKNDITLYTSCMSQQKGVYYYTTYNNSRINAIDMNKEDLDGDQVKVFPYLDTQDINYQN
158337416-stool1_revised_C1277064_1_gene6256	MCTALNISSKEGKYFFGRNMDLAYTFNQEVIMIPRSYEFKDIVSGNIITNNRAILGMGTIIDNHPTIADGMNENGLAAAGLNFAGYAFFEKELSKEKTNVTPYDFIQWILSNHDTVEEVKKSIENIELVDIPINEKTPCPTLHWMVSDKSGKSIVIEKTKEKFAFYDNTVGVMTNNPTFDWHLTNLNEYMFITPNNPKDTEWSNQELTPLGIGAGTLGIPGDFASVSRFVRIAYIRANMPEINNDINAVTQFFHMLDYVKMVKGGVITPEGLEDLTLYSSCMNLEDCIYYYKNYDNNRINAIDMKKEELEGKDLIVYKYLTTQDIYYQN
764285508-stool1_revised_scaffold26604_1_gene113697	MCTAITLKTQDGLHALGRNLDIVALLDVAVILIPRSYAFTHTIMSLKKKNKYAMVGMSTTFENHVLLVDGMNEKGLACAVLELPKYASWSKALDKDKINVAPYDFVYWILANFQSLEEVKDGLKNVNLVNESLEGKEVSVDVHWIVTDRTGQSIVIEKTKGNFRIYNNKVGVLTNAPTFDWHLINLNRYMNIQVTNPHKVKWGHQELSFDSEGFGGIGLPGDVSSSSRFVKAAFLRNHIRVEKGEDALITSTFHILSNVAVIKGTAVTCHQQYLKTQCTSCMCLETGVYYYNTYNNNQINAIHLFDENLDASEVKVFPYQDKLVVQKQN
702450.CUW_2211	MCTALSLTAKDGSHLFGRNMDIEYSFNQSILLTPRRFDYKNRATGEMNQTKYAIIGMGTIIDEHPCYAELFNEKGLAAAGLNFPNYAHWDEKAIEGKTNIPPYDLVLWVTSNFETVKEVKEALKDVVLVDVPVNEQTPIAPLHWMICDKTGESIVVEKTVNGLSVMDNKVGVLTNAPTFDWHLTNLTQYMGLTSTQPKDITLGEQELHPLGQGLGAFSLPGDYSSPSRFVKAAFLRNNIDYANVNYSGISEFFHILNGVAMVRGSVVTPQHLNDITLYTSCMDQERGIYYYNTYTNHTISSINMHNEDLDAKEIKSFKFNDEFAVNLQN
MH0058_GL0054744	MENFMCTAATYLTKDFYFGRTLDYEFSYGEEIAVTPRNYPFHFRHTENLEKHYAIIGMAHMAGDYPLYYDAVNEKGVGMAGLNFVGNAYYHKEESGKKNVASFEFIPWVLAQCATLDEVRELIADLNIVDTPFSENLPSGMLHWIISDKSGSITVESMKDGLHIHENPVGVLTNNPPFEQQMFMLNNYMGLSPKQPENHFADKLDLNMYSRGMGALGLPGDLSSASRFARVAFTKMNAVSDDSEEESVAQFFHILGSVDQQRGCCEVSDGKYEITIYTSCCNASRGIYYYTTYSNSQITAVDMHREDLDGSVPVHYPMLTKQQIQWQN
MH0088_GL0002120	MEEMLMCTAVTYQTKDHYFGRTLDLEYSYQETVTVTPRNFPFHFRNGKTLSSHGAIIGMATVMDGYPLYYEAANEWGLAVAGLNFPENAHYFPTDPEKINIAPFELIPWLLGQCKTLSEVRRCLSEINLWKENFADQLPLSPLHWMISDKDVSITVECVKSGLTIYENPVGVLTNNPCFDYHMIHLTEFINLTCYSPENRFGQVELRPYCKGMGAIGLPGDLSSASRFVRAAYVKLNSVSGDSELESISQFFHILGSVEQQRGCVRLDDGSYEITGYTSCINTDRGIYYYTTYENQCISAVDMHRCDLDGNTLYSYPLTKEQMINFQN
MH0137_GL0063552	MVDSMCTAATYRTKDFYFGRTLDYECNYGEEVTITPRNYPFAFRHMGEMKSHYAIIGMAHVAENYPLYYDAINEKGLGMAGLNFVGNAKYQEVEQGRENVAQFEFIPWILSQCSSVEEAKEKLGRMNLVGTTFNVYFPAAQLHWLIADKEEAITVECMADGLHVYDNPVGVMTNNPPFPTQMFLLNNYMGLSPRQPQNQFSDKLPLNTYSRGMGALGLPGDLSSASRFAKVAFTKMHAISGESENESVSQFFHILGSVDQQRGCCEVAEGKYEITLYTSCCNADKGIYYYTTYENHQITAVDMHRENLDGSDLVHYPLIQGEQIRWVN
MH0188_GL0193973	MIPDDRKENGGLIMCTCITYDNGSFYFGRNLDLDGSFGETVTVTPRNFTLYFRRAGRMERHYAMIGMAAEQDRFPLYAEAVNEKGLCMAGLNFPGNAYYQEAGTDGLELASYEVIPWLLGKYASVAEAEESLEKMRIVDLAFSKQMQPAPLHWMLADRKRCVVLEAVREGLKIYENPFGVLTNNPPFEYHRMNMDNYLNLTAESPENRFSDRLDLKPRSQGMGAVGLPGDASSVSRFVRAAFLKWNSAAPADEASSVSQFFHILDGVTMVRGTVITGEGKYDLTTYSCCVNAQTGTYYYKTYDDSRIRKEVLQEYDLDETRLLHGASE
MH0197_GL0186595	MILKMCTAVTYKTKDFYFGRTLDYEFSYKEEVTITPRNYPFYFKEKEEVAEHYAIIGMAYISENYPLYYDAINEKGLGMAGLNFVGNAHYNDSVAGKENIAQYEFIPWILSQCETTQQAKELIQKINLTNKPFSAQLPLAQLHWIIADKEEAITVEAVQDGIKIYDNPVGVLTNNPTFDKQMFALNNYMSLSVKSPTNNFASKLNLNQYSRGMGAIGLPGDLSSQSRFVRVSFVKMNSISEEIENKSVSQFFHIMNSVDQQRGCCELDDGKYEITIYTSCCNATKGIYYYTTYDNHQISAVDMHKENLDGKELICYSLIKNEQINFQN
MH0260_GL0004887	MCTAATYKTECFYMGRTLDYEFSYGERVTITPRNFPFEFRNAGLCSSHYAMIGMAHISGGYPLYYDAVNEKGLGMAGLNFAKTAEYPDADNSRCIAQFEFIPWILATCATLEEARKALCEIKLVGTPFSADFPAAKLHWIIADKTGAIVVEPHRDGLKIFDDPAGVLTNEPSFDQQMFHLNDFMHLSPKQPVNSFSDKLDLGLYSRGMGAIGLPGDLSSMSRFVRAAFTRANSVSGSSEEESVGQFFHILGSVEQVKGCCEVADGKFEYTIYTSCWNADRGIYYHTTYNDRQINAVDMHSADLDGNRLYSCPVQNTETIRTLKATPHN
MH0266_GL0027629	MKKTLLLAVCGACALTAAPPASDACTRAVYLGPDGMILTGRTMDWREDPRTNLYVFPRGIERRGALTDRTVFWKSKYGSVSAAGYDIGIADGMNEAGLVASLLFLPESDYTRPNDTRPVMGLSIWTQYVLDNFATVPEVVAELRKERFRIDAPDLPNGVASRLHLAVTDASGDTAVFEYVGGELRIYEGRQYQVLTNSPTYDLQLAVNDYWREIGGTVMLPGTNRSSDRFVRASFYINAVEQSADPKIAVPAVFSVMRNVSVPYGITTPDKPNIASTRWRSVCDQKRKIYYFEPTLETEIFWVDLSTVDFREGAPEMKLPLTGDERYSG
MH0402_GL0021595	MCTAATYKTKDFYIGRTLDYEFSYGEEVTVTPRNYPFRFRHAGELKSHYAIIGMAFVAGGYPLYYDGVNEKGLGMAGLNFVGNAVYQDALPDAPAETDQVAQFEFIPWILAQCATVDDARTKLATLRLLKTPFSEQLPAAQLHWIIADRDECIVVESMADGLHVYDNPVGVMTNNPPFPSQMFALNNYPGVSRTQPDASFAGVLPLQAYSRGMGGLGIPGDLSSQSRFVKVAFTKLSSLSGDDERSSVSQFFHILGSVDQQRGCCEVAEDKYEITIYTSCCNATKGIYYYTTYDNHQIHAVDMHHENLDGSELRRYPIELEGEVKWMN
MH0419_GL0180050	MCTSIAFPERELYGRNLDLEYHFGEKVVVTPRSHAFAFRHIEPLERHYAMIGMASVAEDTPLYAEAVNEKGLYMAGLYFPGNARYFDAPEAGRLNVAPWELIPLILGSCASLREARAKLERVRLLAEPFAPGYPLAALHWQIAARDGSLIVEPMADGLHFYEDRPGVLTNNPPYPYQLMNLNNYRRLSVETGANSFCPGLELNAYGQGMGAIGLPGDASPMSRFVRMSFLKCHADMGEERPEEISRFFHLLDAVAMVKGSVVTPEGRLDETIYSCCADAREGVYYYKTYDSCCVHAVRMGGETLEGAELGVFPLESRPQFRFAGQPGS
O2.UC30-0_GL0018490	MCTALSLLTFKKEHLFGRNMDLEYTFGQRPVVVPRNYEYVDKVSGENKKIKYAITGMASVMDNHPLFAEAINEEGLGCAGLNFPDAYWEEDTKEGMENMPPYDLILWITGNFATLEELRPYLDKINLVARPFAENVGLPTLHWMVTDKTGKAIVIEKTKEGFKVYENKVGVMTNAPSFDWHITNLRQYMNATPVQPTSANWSDLELTPLGSATGGIGLPGDFSSPSRFVRVAFLRAQILMEDIENDGIIEFFHILNNVAMVKGSVITKDGKDEITQYSSCMNLEKGLYYYKSYNNNQINMLDMHKEDLDGSEMKIFPYNDVQVVNLLN
V1.CD7-0-PN_GL0024972	MCTALSFQVDNNHYFGRNLDLELSYGQQVVITPQNFSFKFREVANLDHHFALIGVASVVDNYPLYFDAANDHGLAMGGLNYPDNAYYADSISGKDNVASFELIPWILGQCATVDEAKKLLANINITNQQFSQQLPPSPLHWLISDHSDSIVVESDRDGVHVYDNPVGVLTNNPSFPKQLFNLNNYRTISADTLPNQFSAQVSLDDYSRGLGTRNLPGGMDSESRFVRAAFNKYNATWEQHDEVANITELFHVMHSVEQQSGLDQVATNPAKFEYTIYTVGYNLDKGLLYYTTYTNNQINLVNMNKVNLKGDSLTAYPFVNDQAINNVN
NLM032_GL0092005	RKKQMCTAATYKTKEFYFGRTLDYELSYGDEITITPRNYEIKFRHQKAIKNHYAIIGMAYVTENYPLYYDAINEKGLCIAGLNFVGNAHYNEPADNKDNITQFEFIPWILSQCTTVKEAKKLIENMNFISEPFNENLPLAQLHWIISDSTESITVESVKEGIKIYNNPVGVLTNNPPFDKQMFELNNYMNLSPKSPENKFSKDLDLQQYSRGMGAIGLPGDLSSQSRFVRVAFVKMNSVSGDTEKESVNQFFHILNSVDQQRGCCQLDNGKFEITIYTSCCNATKGIYYYTTYDNHQISGIDMHKENLDSTELIRYELIKDEQIKIQN
NOM026_GL0040793	MCTALTLKTKDGYNLFGRNMDLAYSFNQAVTLLPRNYEYRDRVTGNMKKNKYAIIGMASIIDDYPAFADAMNEKGLGCAGLNFPGYFHVEEKAIPGKNNLAPYDLILWILSNFKTVDEVLDEIRNVELVAVPINEKTPLPTLHWIVADTNGKSIVIEKTKESLKVYENPIGVMTNSPTFDWHLTNLNEYMKTTSIQPEPVKWGAKELKPLGVGLGTNGLPGGCSGVDRFVRIAYLKSRLSETEDLMTGISQFFHMLNNVAMPKGAVISDGLDDITLYTSCMCQQKGIYYYSTYNNNGISAIDMNKEDLDAKEVKQFEYLDKLHITYQN
SZEY-81A_GL0007567	MCTALTLRTKDGYSLFGRNMDLSYSFNQAVTLVPRNYEYRDRVTGNMKKTKYAILGMASVIGDYPAFADAFNEKGLGCAGLNFPGYSYIEEKTVPGKKNLAPYDLIIWILSNFETVDEVFRELRNVELVAVPIDEKTPLPTLHWIVADKSGKSIVIEKTKEGLKAYENPIGVMTNSPTFDWHLTNLNEYMKTTPIQPEPIKWGDKELKPLGVGLGSNGLPGGFSGVDRFVRIAYLKSTFSEAEDLMTGISQFFHMLNNVAMPKGAVISDNLDDITLYTSCMCQQKGIYYYTTYNNNGISAIDMNKEDLDAGEIKRFEYLDKLNIKYQN
T2D-68A_GL0060035	MCTAATYTGKDHYFGRNLDLEYSYNEQVTVMPRSFPLKFRHADTLTEHFAMIGMAYVVGGYPLYYDATNECGLSMAGLNFPGNADYKPLDEDADDGVVNITSFEFIPWILSQCSDVFDARAYLDRINLIDENFSDQLPNSPLHWIIADQKCSIVVECVKDGLKVYDNPVGVMTNNPTFDYQLFNLNNFMQVSKEPSQNTFADGLELDQYSRGMGGIGIPGDLSSASRFVKVAFTKMNSLPTDTESASISQFFHILGSVDQQKGCVHLGGDKYEYTIYSSCCNMDRGIYYYTTYENSQISAVDMNKEDLDSEQLITYPLIEGQQIHFQN
159753524-stool2_revised_scaffold1257_1_gene10597	MCTAATYKTKDFYFGRTLDYEFSYGDEVTITPRNYNFKFRHTDKVQQKYAIMGMAHVVNDYPLYYDGINEKGLGMAGLNFVGNATYMDVESADNDTDKVCQFEFIPWILGQCESVDEAKKMLNRISLVNTPYSEQLPVAQLHWIIADKTKSITVESMADGLHVYDNPVGVLTNNPPFPQQMFQLNNYMNLSPKQPENTFAKDLNLKTYSRGMGALGLPGDLSSASRFAKVAFTKMNSKSGDGEEESVSQFFHILNSVDQQRGCCEVDEGKYEITLYTSCCNATKGIYYYTTYDNHQITAVDMHRENLEGTMLTRYPLITGEHINWQNH
435591.BDI_0767	MCTRVVYSGTNGMVATGRTMDWKTDMHSNLWVFPRGMERNGETGKDSLKWKSKYGSIITSAFEIASTDGMNEKGLVANLLWLPEAQYPARDKNKPGLAITIWVQYMLDNFATVEEAVSFINEDTFQVVSDKMPDGSRLATLHLSISDATGDCAIFEYIGGKLTVYHSKEYKVMTNSPTYNKQLALCEYWKSIGGLSFLPGTNRASDRFARASFYIDAVLKTDDEKIAIACVFSVIRNASVPYGISTPESPEISTTQWRTVSESKNLIYFFESSLTPNTFWVRLRDMDLSEGAPVLKLSIANGETYHGNTSKDFKPAQPFKFMGVKDLI
MH0010_GL0019368	MCTAATYKTKDFYMGRTLDYEFAYGEEVTVMPRNYPLHFRYMGDMSEHFAIIGMAHVADNYPLYYDAVNEKGLGMAGLNFVGNAVYAEPDAEADEKENVSQYEFIPWVLSQCSSVKEVRSLLMRINLVGTPYSEMFPAAQLHWIIADENEAITVESVKEGLKVYDNHVGVLTNNPPFDIQMLMLADYAGLSPKQPVNTFASGVNLNMYSRGMGAMGLPGDLSSRSRFARVAYTKMNSRSGDSENESVSQFFHILGSVEQQRGCCEVADGKYEITIYTSCWNAAKGIYYYTTYENSQISAVDMNREDLESSGLKRYPLVNGQHINYQN
MH0012_GL0142971	MCTAISWKNDDFYMGRTLDYECSYGEEITFTPRQYPFRFRYDGELSAHYALLGTAHVAQDYPLYYDAVNECGLGMAGLNFVGNAVYAPVCAGKRNVAQFELIPFILSQCATLTEARGLLQTINLTGDPFSAQFPTASLHWMIGDRSGTMVLESMRDGLHIYDNPAGVLTNNPPFDWQMTNLSNYMALSPAQPEQRLGSGSDLRLAAYSRGMGALGLPGDLSSASRFVRAAFSRANALAPQTEASSVVQMFHLFGTVEQIRGCCEVEKGKYEITIYTGLWNADKGIYYYTTYENSQVHALDMHRENAEGNALVRYPMQRNGDFCLQNQ
MH0047_GL0030417	MVEYRKGKKSMCTSLKLKYKDNYVFGRNLDLEYHFNEGVIAIKETYLMKYKFLKEETVNKKIMGIGSLIDNYPLFAEAMNEDGLCIAGLNYPGNAYYHEDTQENKINLAPYELINYLLINAKTVDEVKKLSQNIHLVAKSFKEGLPLSYLHYLISDKDKSIVLEPDKDGIKIYDNPYEVLTNNPSFPFHLENIKQYGNLSNKYYLNNLTSKSDLKPYCIGLNAHGLPGDSSSPSRFIKTLYLKERMEETLSINDNLVNEAFHIFASVGVIKGAALTSENKSEITIYTSVLDPINFVYYYKTYEEMSIKKIEYSSIDFKDTKITYFKL
MH0100_GL0042973	MCTAATYRTKDFYFGRTLDYEFSYGEEIVITPRNYEFNFRHMGQAEEHYAIIGMAHVAGDYPLYYDAINEKGIGMAGLNFVGNAVYAEVTEEKENVASFEFIPWVLRQCATMDEVRALLAKMNLVGTPFAEQFPASKLHWIIADENEAITVESVADGLHIYENPVGVLTNNPPFAQQMFMLNNYIGLSPKQPENSFAKDVPLSTYSRGMGALGLPGDLSSASRFARVAFTRMNAVSGDSEAESVSQFFHILGSVDQQRGCCEVAEGKYEITIYTSCCNATRGIYYYTTYDNHRIMGVDMHAEDLDGTTLTCYPMIEEGQVSWQNGQY
MH0147_GL0062073	MCTAATYKTKDFYFGRTLDYEFSYGDEVTVTPRNYKIPFRYMGEMESHYALIGMAYVAEDYPLYYDAVNEKGVGMAGLNFVGNAVYQEIDEAEDGKENVCQYELIPWILSQCASVREVRELLSRMNLVGTPFSEQLPAAQLHWIIADEKEAITVESMKDGLKVHENPVGVLTNNPSFEQQMFQLNNYMHLSPRQPENHFSEKLNLTAYSRGMGAMGLPGDLSSASRFAKVAFTKMNAKSGDSELESISQFFHILGSVDQQRGCCEVADGKYEITLYTSCCNASKGIYYYTTYENHQITAVDLYREELDGTKLSRYPLITGEQIRWQN
MH0149_GL0055186	MCTAVTYKTKNHYFGRTLDLEHSYKETVTVTPRNFSFSFCREKSLQQHYAMIGMAFVVDNYPLYYDATNEKGLSMAGLNFPGNADYKPEADGKDNIAPFEFIPWILGQCATVVETREKLERINLVKINFRDDMPLAELHWIISDREESITVECTGDGLKVYDNPVGVLTNNPGFDIQMFHLNNYMNLSVEPPVNNFSQKLKLEPYCRGMGAMGMPGDLSSESRFVRAAFTKMNSVSGDSESESISQFFHILGAVSQQRGCVRIGEGEYEMTIYSSCCNTDRGIYYYTTYENNQITGVDMHRENLNGSRLAAYPLVQGQQVRMQNGCK
MH0188_GL0054418	MCTSFTYYNNDFYLGRNLDLDCGFGEEVVITPREYRFQFRHEPTIEKHSAMIGMATIVEGYPLYAEAINEHGLGICGLEFKGNAKYFDLMDGKDNIAPFEIIPWILSNCVTAKEARSYFEKMNIINEDFAPNLPLSPLHWLIADKDDCFVVESTKDGLMIYDNIFGTLTNNPSFPYHLSNMMNYLNLTPKYPENRFSKRLDLEPFANGMGALGLPGDASSPSRFVKTVFLKENMTSSGTEEVNVQQYFRVLNQVSMIKGSVITKENREDYTVYSACMNATKGIYYYQTYENMHINSVCMHDENLDSSVLIAYKLDKTINFLKSNSKA
MH0389_GL0109595	MENMCTAVTYKTKDFYFGRTLDYDFSYGGEVVITPRKYPFSFRNMGVLETHYAMIGMALVEDDYPLYHEAVNEKGLGMAGLNFVDNAVFSDEMPGKDNVATFEFIPWILSECATVREARKRMEKLNLTKESFSEKFPAAKLHWIIADRDEAITVEAVKEGIKIYDNPAGVLTNNPPFEEQMFMLNNYMHLSPKTPENLFSKELSLHVYSRGMGALGLPGDLSSMSRFVRTAFVKMNSVSGDSEEESVSQFFHILGAVDQQRGCCDVGEGNYEITLYTCCCNADKGIYYYTTYDNHQITAVDMHREDLDGSLLVRYSVIKEEQIKRQN
O2.CD2-0-PT_GL0091896	MIMCTAATYKTKDFYFGRTLDYEFSYGDQIVITPRNYAFNFRHVNDMKNHYAIIGMAHVAEDYPLYYDAMNEKGVAMAGLNFVGNAVYSAIKPDVENIAQFEFIPWILSQCSSLVEVRELLERINIVNTPFSEQLPLAQLHWIISDENESITVESMSDGLHIYDNPVGVLTNNPPFPQQMFQLNNYMYLSPKQPRNTFCENLALDAYSRGMGGLGLPGDLSSSSRFVRVAFTKVNAISGESEEESVSQFFHILGSVDQQRGCCEVADGKYEITLYTSCCNVTKGIYYYNTYENHQISAVDMHVENLDSDKMICYPVIQGERINYQNK
O2.UC30-0_GL0035755	VIKMCTAATLKTKDFYFGRNLDYDFSYGEQVVILPRNYPLSFRHEGNARNNYAIIGMACVIEDYPLFYDGMNEKGLAIAGLNFVGNAVYNKVTSGKTNIAQFEFIPYILRNYSSVKEVREALKNLVITNTPFNEQFPPSQLHYIIGDKDETIVVEAMKDGIKVYNNPVGVLTNNPPFDKQLFNLNNYMSLSEKDPKNTAFSNVNLGTYSRGMGAIGLPGDLSSMSRFVKVAFTRNHSICKEDEESSVTQFFHILHSVEQQKGCCEVKPNEYEITIYSSCMNTQKGIYYYTTYDNNQINSINMNKVDLNSSSLYKYPLASKQNINEQN
SZEY-06A_GL0043600	IMCTRVVYSGKNGMVATGRSMDWKTEMHSNLWVFPKGMERNGETGANSLKWTSKYGSVVTSAFEIASTDGMNEKGLVANLLWLPETEYPVRDQSKPGLAITAWVQYMLDNFATVDEAVAFIDENTFQVVSDLMPDGSRLATLHLSISDATGDCAIFEYTGGKLTVYHSKEYKVMTNSPTYNKQLALNEYWKSIGGLSFLPGTNRPSDRFARASFYINALPQTDDVRIAIASVFSVIRNTSVPYGISTPEFPEISTTQWRTVSDSKNLLYFFESSLTPNTFWVNLRETDLSEGAPVLKLSIANGETYHGNATKEFKPAQPFRFMGVKG
195102.CPE1092	MCTHIHISSVKNNLYWGRTLDTSFNPFDVDSKVTIVPRNFTLKTQSKPWKTKYAFLGINLCGSTLFFDGVNEKGLAGGLLFLKACTWDKKENIEKQGLIAINSGEIVTWILSNFESVSDIKNNISKVVVTSDDIPSLGELGKGNPITAHYTFTDKMGESVVLEPTNHGHFRVFDNTVGVMANDPTFDWHMTNLANYIQVQGFNKQQNNLNSKTVITPISNGTGMLGLPGDYTSPSRFVRVAYLRNLIGDITDEEAPARLFSILNSVWVPKDVERFYEDKKDSDFSSYMCAYDQNLGKLYLRVFNHIDTMEFSLENVKEDELVTYSVQ
MH0002_GL0066375	MCTSATYKTNDFYFGRTLDYEFSYGEVVAITPRNYPINFHFIGEVKNHYAMIGMAHIANDYPLYYDAVNEKGLGMAGLNFVGNAKYYDVDEDKENVAQYEFINYILSQCASVKEAKEKLKNINITATQFNDNYPLAQLHYIIADKESCIVVETMEDGMHIYDNKVGVLTNNPPFPQQMFMLNNYMGLSPKQPENTFSQNEKLDFTQYSRGMGALGLPGDLSSASRFARVAFVKMNSKSSPEENSSVSQFFHILNSVDQQRGCCEVAEGKYEITIYTSCCNCDKGIYYYTTYDNHQITAIDMHKENLDSDTLVSYPLITTENIKYQN
MH0003_GL0010727	MCTAATYQTKDFYMGRNLDYEFSYGEEVTVTPRNYPFAFLHGGTMESHYAMIGMAFVAEGYPLYYDAVNEKGLGMAGLNFVGNAVYRDAVRGKDAAYVAQFELIPWILGRCGSVREAKAALSGMVITGTPFSPQLPTAQLHWMIADREACIVVESTEDGLHIYDNPVGVLTNNPPFPMQLFALNNYAGVSSSQPESVFAGVLGLDLYSRGMGGMGLPGDLSSQSRFVRAAFTRLNALSGPGERESVSQMFHILGSVEQQRGCCQVADGAYEMTLYSACWNADRGIYYYTTYDNRQITAVDMHREDLDGDRLIRYPAVTEGEIRQQN
MH0003_GL0099444	MCTAITYQTKQLYFGRTLDYECSYGEQVTVTPRNYPFDFRHAGPVHTHYAMIGMAHVADGYPLYYDAVNEKGLCMAGLNFVGNAVYAQPKPDRTNIAQFEFIPWLLGRCASVQQARTELSRLNLTGTPFSAALPAAQLHWLIADEREAVTVESTADGLHVYENPIGVLTNNPPFGEQLFNLNNYMHLSPRQPENRFSQALPLRPYSRGMGALGLPGDLSSMSRFVRAAFTKLNAVSDDTEQGSVSQFFHILGAVEQQRGCCEVADGQYERTIYTSCCNAHSGVYYYSTYDNRCLTAVDLHRENLDGSALIAYPLITEQQILWQNRR
763860675-stool1_revised_scaffold49809_1_gene88131	MCTAATYKTKDFYFGRTLDYEFSYGDEITVTPRNYPFEFRYMGRKDNHYAMIGMAHVAGDYPLYYDAINEKGLGMAGLNFVGNATYQEVDESGDRDNVAQYEFIPWILGSCASVGEARVALDRMNLTGTPFSEQLPTAQLHWIIADRNGAITVECMADGLHVYENPVGVLTNNPPFPQQMFLLNQYMGLSPKQPVNTFAPEVGLNTYSRGMGAIGLPGDLSSTSRFARVAFVKQNSLSGDSEAESVSQFFHILGSVDQQRGCCEVAPDKYEITIYTSCCNADKGIYYYNTYEGHQINAVDMNRENLDGTELARYPLIQRENINWQN
MH0007_GL0020932	MCTAATYKTKNFYFGRTLDYEFSYGDEITVTPRNYPFEFRYMGRKDSHYAMIGMAHVAGGYPLYYDAINEKGLGMAGLNFVGNAAYQEVDESGDRDNVAQYEFIPWILGSCASVGEARVALDRMTLTGTPFSEQLPTAQLHWIIADRNGAITVECMADGLHVYENPVGVLTNNPPFPQQMFLLNQYMGLSPKQPLNTFAPEVGLNTYSRGMGAIGLPGDLSSTSRFARVAFVKQNSLSGDSEAESVSQFFHILGSVDQQRGCCEVASDKYEITIYTSCCNADKGIYYYNTYEGHQINAVDMNRENLDGAELARYPLIQRENINWQN
MH0015_GL0039768	MCTAATYKTKDFYFGRTLDYEFSYGDEITVTPRNYPFEFRYMGRMDSHYAMIGMAHVAGDYPLYYDAINEKGLGMAGLNFVGNAAYQEADESEDRDNVAQYEFIPWILGSCASVGEARVALDRMTLTGTPFSEQLPTAQLHWIIADRNGAITVECMADGLHVYENPVGVLTNNPPFPQQMFLLNQYMGLSPKQPVNTFAPEVGLSAYSRGMGAIGLPGDLSSTSRFARVAFVKQNSLPADSEAESVSQFFHILGSVDQQRGCCEVAPDKYEITIYTSCCNADKGIYYYNTYEGHQINAVDMNREDLDGAELARYPLIQGENINWQN
MH0105_GL0003801	MCTAATYKTKDFYFGRTLDYEFSYGDEITVTPRNYPFEFRYMGRKESHYAMIGMAHVAGDYPLYYDAINEKGLGMAGLNFVGNAAYQEVDESGDRDNVAQYEFIPWILGNCASVGEARVALDRMNLTGTPFSEQLPTAQLHWIIADRNGAITVECMADGLHVYENPVGVLTNNPPFPQQMFLLNQYMGLSPKQPVNTFAPEVGLNTYSRGMGAIGLPGDLSSTSRFARVAFVKQNSLPADSEAESVSQFFHILGSVDQQRGCCEVAPDKYEITIYTSCCNADKGIYYYNTYEGHQINAVDMNRENLDGAELARYPLIQGENINWQN
MH0416_GL0150617	MCTAATYKTKDFYFGRTLDYEFSYGDEITVTPRNYPFEFRYMGRKDSHYAMIGMAHVAGDYPLYYDAINEKGLGMAGLNFVGNAVYQEVNESGDKDNVAQYEFIPWILGSCASVGEARVALDRMNLTGTPFSEQLPTAQLHWIIADRNGAITVECMADGLHVYENPVGVLTNNPPFLQQMFLLNQYMGLSPKQPVNTFAPEVGLVTYSRGMGAIGLPGDLSSTSRFARVAFVKQNSLPADSEAESVSQFFHILGSVDQQRGCCEVAPDKYEITIYTSCCNTDKGIYYYNTYEGHQINAVDMNKENLDGTELARYPLIQGENINWQN
MH0418_GL0151343	MCTAATYKTKNFYFGRTLDYEFSYGDEITVTPRNYPFEFRYMGRRDHHYAVIGMAHVAGGYPLYYDAINEKGLGMAGLNFVGNAAYQEVDESGDRDNVAQYEFIPWILGSCASVGEARVALDRMNLTGTPFSEQLPTAQLHWIIADRNGAITVECMADGLHVYENPIGVLTNNPPFPQQMFLLNQYMGLSPKQPMNTFAPEVGLVTYSRGMGAIGLPGDLSSTSRFARVAFVKQNSLSGDSEAESVSQFFHILGSVDQQRGCCEVASDKYEITIYTSCCNADKGIYYYNTYEGHQINAVDMNREDLDSSSLARYPLIQGENINWQN
MH0010_GL0005334	MCTRVVYSGTNGMVATGRSMDWKTDMHSNLWVFPRGMERNGETGENSLKWVSKYGSVVTSAFEIASTDGMNEKGLVANLLWLPEAKYPARDKSKPGLAITAWVQYMLDNFATVDEAVAFIDEDTFQVVSDMMPDGSRLATLHLSVSDATGDCAIFEYTDGKLTVYHSKEYKVMTNSPTYNKQLALNEYWKSIGGLSFLPGTNRPSDRFARASFYVNALPETDDVRIAVASVFSVVRNASVPYGISTPENPEISTTQWRTVSESKDLMYFFESSLTPNTFWVNLREMDLSEGAPVLKLSISNGETYHGNTSKEFKPAQPFKFMGVRG
MH0012_GL0008187	MCTAITYQTKQLYFGRTLDYECSYGEQVTVTPRNYPFDFRHAGPVHTHYAMIGMAHVADGYPLYYDAVNEKGLCMAGLNFVGNAVYAQPKPDRTNIAQFEFIPWLLGRCASVAQARTELSKLNLTGTPFSAALPAAQLHWLIADQKEAVTIESAADGLHVYENPVGVLTNNPPFEQQLFNLNNYMQLSPKQPENRFSESLPLHCYSRGMGALGLPGDLSSMSRFVRAAFTKLNAVSDGTEQGSVSQFFHILGAVEQQRGCCEVAEGQYERTIYTSCCNADMGVYYYSTYDNRCLTAVDLHREDLDGSTLAAYPLVTEQQILWQNRR
MH0086_GL0020006	MCTAATYKTKDFYFGRTLDYEFLYGDEITVTPRNYPFEFRYMGRKDNHYAMIGMAHVAGGYPLYYDAINEKGLGMAGLNFVGNAVYQEADESGERDNVAQYEFIPWILGSCASVGEARVALDRMNLTGTPFSEQLPTAQLHWIIADRNGAITVECMADGLHVYENPVGVLTNNPPFPQQMFLLNQYMGLSPKQPVNTFAPEVGLVTYSRGMGAIGLPGDLSSTSRFARVAFVKQNSLPADSEAESVSQFFHILGSVDQQRGCCEVAPDKYEITIYTSCCNADKGIYYYNTYEGHQINAVDMNREDLDSSSLARYPLIQGENINWQN
MH0086_GL0027921	MCTAATYKTKDFYFGRTLDYEFSYGEQVVVTPRNYEFTWRDEKLAGKKCKYAMIGMAHVAQNYPLYYEAVNEKGLGMAGLNFVGNAVYHEPKSAGDNVASFEFIPWILGRCASVKEARDAVHSLCITNIPFSAGLPSSSLHWMIADVDECIVVESMKDGIKVYDNPFGVLTNNPPFEQQCFQLNNYQGLSPKQPENAFAPGIPLQAYSRGMGALGLPGDLSSSSRFVRAAFTRLHSKSGDSEGESVAQFFHILGSVAQQKGCCEVEPEKYEYTIYTSCVNASKGIYYYTTYENPQWNAVDMHRVDLDAKELYCYPLRMQGEVCWQN
MH0143_GL0120855	MCTGLFLKTNNSYFGRNLDLNYSYDEEVTITSRNFDFKFRYLENISKHYAIIGMAFNLDNYPLFYEASNEKGLAIAGLNFPNNTYFNKVVNKSKINLCQFEFIPYLLSTCKDVKEVVTKLKKINVVDTPFKEGLLPAPLHYLISDLNDNSITVELDKDGLKIYKNKYGVLTNNPPFKFQVFNLNNYVNVTNKVVTNRFNKKLRFETYCVGLGGIGLPGDNSSMSRFVRTVFNKFNLVCDNDELSSINGFFKILDNVSQIKGVAKADKSSYEMTLYSSCINLNEGIYYYKTYLNHQISAIKLFNHDLDNDKVYRYPLINKENINYQN
MH0166_GL0020256	MTMCTAATYKTADFYFGRTLDYEFSYGDEVTVTPRNYPLTFRHASAVSTHYAIIGMAHVAGDYPLYYDAFNEKGLCMAGLNFVGNASYQKPQEDHDNIAQFEFIPWILSQCASVKEARVRLAQMVLTDTPFNEQFAPAQLHWILADKNECIVIEPMADGLHIYDNPVGVLTNNPPFPQQLFSLNNYMNLSPKQPQNTFSADLPLTTYSRGMGALGLPGDLSSASRFARVAFTKSNARSGASELESVSQFFHILGSVDQQRGCCEVSDGKYEITLYTSCCNADKGIYYYTTYENHQITAVDMNRENLDGETLSRFPLVQGEQIRWEN
MH0169_GL0092333	MCTAATYQTECFYMGRTLDYEFSYGERITITPRNYPFHFRHDGDLDHHYAMIGMAHIAGGYPLYYDAVNEKGLGMAGLNFARSAEYPEVGEGRCVAQFEFIPWVLSRCAGLSEARKLLGEISLVGTPFSAQFPAAKMHWIIADKSGAIVVEPFADGLRIHEDPAGVLTNEPPFEQQINRLCDYMSLSPKQPQNNLGIPLECYSRGMGALGLPGDLSSTSRFVRAAFTRANSISGKSEEESVGQFFHILGSVEQVRGCCEVAEGKYEITIYTSCWNADRGIYYHTTYNNRQISAVDMHSADLDGCRLYSCPIQDREQIRVCNAEPVE
MH0211_GL0178237	MCTAATYKTKDFYMGRTLDYECSYGEEVTITPRGYTFVMRHGQPYQTKYALIGMAHVAGEYPLYYDAINEKGLGMAGLNFVGNAFYTEPAEGKDNVAQFELIPWILGQCTSVKEARVLLERICITNTSFHESMPVSSLHWIIADQDEAITLESVREGIKIYDNPVGVLTNNPPFDRQLAGLNRYMGLSAKQPKNTFGGANELPLQAYSRGMGALGLPGDLSSESRFVRVSFVKMNSLSGDSESESVSQFFHILGSVDQQRGCCEVKEGAYEITIYTSCCNASKGIYYYTTYENHQITAVDMNKEDLNAKKLIRFPLVCGEQIRWQN
V1.CD8-0-PN_GL0044332	MCTAATYKTKDFYMGRTLDYECSYGEEVTITPRNYEFIMRHGQPYQTKYALIGMAHVAGEYPLYYDAINEKGLGMAGLNFVGNAFYTEPTEGKDNVAQFELIPWILGQCTSVKEARVLLERICITNTSFHESMPVSSLHWIIADRDEAITLESVREGIKIYDNPVGVLTNNPPFDRQLAGLNRYMGLSAKQPKNTFGGANELPLLAYSRGMGALGLPGDLSSESRFVRVAFVKMNSLSGESESESVSQFFHILGSVDQQRGCCEVKEGAYEITIYTSCCNASKGIYYYTTYENHQITAVDMNKEDLDAKKLIRFPLVCGEQISWQN
MH0247_GL0179511	MCTAATYKTKDFYFGRTLDYEFSYGDEITVTPRNYPFEFRYMGKRDSHYAMIGMAHVAGDYPLYYDAVNEKGLCMAGLNFVGNAVYQKPDMSGGRDNVAQYEFIPWILGNCSSVGEARVALDRMNLTGTPFSEQLPSAQLHWIIADRNGAITVECTADGMHVYENTVGVLTNNPPFPQQMFLLNQYMGLSSRQPVNTFAPELGLNAYSRGMGAIGLPGDLSSTSRFARVAFVKQNSLSGDGEAESVSQFFHILGSVDQQRGCCEVERDKYEITIYTSCCNADKGIYYYNTYEGHQINAVAMNREDLGGTKLVRYPLLQGENFNWQN
MH0274_GL0028905	MCTRVVYSGTNGMVATGRSMDWKTEMHSNLWAFPRGMMRSGEAGENSLKWTSRYGSVVTSAFEIASTDGMNEKGLVANLLWLPETKYPLRDKNKPGLAITAWVQYMLDNFATVEEAVSYIDEDTFQVVSDMMPDGSRLATLHLSISDAVGDCAIFEYVGGRLTVYHNKDYKVMTNSPTYDKQLALNEYWKTIGGLSFLPGTNRAADRFARASFYINALPKTDDERKAVASVFSVVRNASVPYGISTPESPEISTTQWRTVSESKSLRYFFESSLTPNTFWVDLRDLDFSEGAPVLKLSIANGEMYHGNTAKEFKIALPFKFMGVRG
MH0303_GL0035242	MCTAATYQSNDFYFGRNLDYEFSYGEHIVILPRKYPLHYRHADSIEEHYAIIGTAFVLENTPLYYDAINEKGLGIAGLNFVGNAAYKDYDANCTKDQIAQFEFIPWILSQCASVREVKERLNNLSLLAEPFNSHLPSAQLHWFIADKEACIVVESMSDGLHVYDNPIGVLTNNPPFPYQMFALNNYPGLSCHQPSPTFADQLALDSYSRGLGGLGIPGDLSSQSRFVKVAFTKLNSLSLEGELESVSQFFHILDSVAQQKGCCEVEKDKYEITLYSSCYNADKGIYYYTTYDNHQITGIDMHKENLDGTEFIAYPMQTKGEITWQN
MH0389_GL0040691	MCTAATYKTKDFYFGRTLDYEFSYGDEITITPRNYCFNFRHIGEVKTHYAIIGMAHIANDYPLYYDAFNEKGLCMAGLNFVGNAEYSQVNKENGKDNVAQFEFIPWVLSKCASVKEAETLIDNMNLVGTTFSEQFPAAKLHWIIADKNQAITVESVETGLMVYNNEIGVLTNNPPFPMQMFLLNQYMGLSEKQPENTFASELNLQKYSRGMGAIGLPGDLSSTSRFARVAFVKAHSVSADTEEESVSQFFHILGSVDQQRGCCLVAEEKYEITIYTSCCNADKGIYYYTTYNNHQITAVNMYKEDLDSCKLIRYPLIERESVMWQN
MH0415_GL0172875	MCTAATYKTKHFYFGRTLDCDQTYGEEVTIAPRNFSFRFLFQGEMKTHYAMIGMAHIQDRYPLYYDAMNEKGLCIAGLNFVGNAVYFPEKDGFVNLAQFELIPFLLGKCASVDEAESWLKRINLTPHTFKGFSLAELHWIIADKNRAITVECEKDGIKIHDNPIGILTNNPPFPTQMFLLNNYMMLTNASPSNRFSDQIDLKPYSHGMGALGLPGDGSSSSRFIRAAFHKVHSVSGKSEEESVNQFFHLLGSVEQVRGSSRTERNLYETTEYTSCCSADRGIYYYTTYSNHQITAVNLFREDLEEKKLISFPLVRTEWVRYENERP
MH0448_GL0210586	MCTAATYKTYNFYFGRTLDYEFSYGERITITPRNYPFRFMCGKEINEHYAIIGMAHIAEDYPLYYEATNEVGLSMAGLNFVGNAVYALPVDNDEKDNIAVFEFIPWVLTQCSSVKEAEVLLRRLNLTDTPFNSKLGTAQLHWIIADQDSTLTVESVQDGLKIYPNPVGVLTNNPPFPEQMQRLNDYMSLSPKQPENKFAPDVDLAHYSRGMGAIGLPGDLSSGSRFVRAAFVAQNSKSLAGEKESVSQFFHILGSVEQQRGCCEVADKKYEITIYTSCCNATKGIYYYKTYDCHTIHAVDMRREDLSSSSLISYPAVQSVNFSFQN
O2.CD1-0-PT_GL0127894	MEMCTAATYKTKDFYMGRTLDYEFSYGDEITVTPRNYPFHFRHMEELENHYAIIGMAHVADDYPLYYDAVNEKGLGMAGLNFVGNAVYQEIQEGRENVAQFEFIPWILSQCASVEEAKKMLAEMNLVGTVFAPQFPAAQLHWILADKYACITIECVREGLKVYDNPAGVLTNNPPFEQQMFLLNQYMHLSPKQPENHFSEQLPLQTYSRGMGALGLPGDLSSTSRFAKVAFTRAHAVSGDSEAESVSQFFHILGSVDQQRGCCEVAEDKYEITIYTSCWNAQKGIYYYNTYENHQITAVDMHRENLDGTTLARYPLIQKGEIRWQN
O2.CD3-0-PT_GL0084887	MCTAITYKTKDFYFGRNLDHMESYGEEVVITPRNYPFRFRREGEMDCHYAMIGTACVRENQALYYDVVNETGLCMAGLNFVGNAVYRPQQAHMKNVAQFELIPWILGQCASVDEARDVLRQTNLLDISFDGNTPPAELHWIIADRSRCVVLEVTSEGADIYENPACVLTNNPPFPAQMLGLNNYMHLSAGDPVNKFAPDLPLTIYSRGMGAIGLPGDLSSQSRFVRAAFAVKNSVSGESEEESVGQFFHILDSVKFIRGCCDLGGDIYDITLYSSCCNADKGIYYYTTYENRSITAVDMYGEDLSGREIVRFPMRQKQQITAVNLR
O2.CD3-0-PT_GL0106432	MCTAITYQTKDNYFGRNLDLDFSYHEEVTICPRNYPLSFKYETKQDTHLAIIGMATVVGDYPLFYDATNEKGLSMAGLNFPENADFKPAKDGKTNVASFEFMLWILSQCESVSEVRQQCENLNLTDDAFSSDYPVSPLHWMIADSKESIVVEPVKDKVAIYDNPIGVLTNNPTFDKQLFNLNNYRHLSPKVSDNLFSKVLDLDVYSRGMGGIGLPGDLSSMSRFVKVAFTKLNAVADCSEASSVNQFFHILKSVEQQKGLCYVDESNGYEYTIYSSCVNVDKGIYYYTTYENSQITAIDMHQENLDSSRLIRYPLQKEWNVLYQNR
O2.UC21-2_GL0018843	MCTAATYTAGDHYFGRNLDLELSYGEKVTITPRNFPLTFRKMPTLEHHYALIGMATTVDNYPLYFDATNEKGLSMAGLNYPGNADYKPYAEGKDNVSPFEFVSWILGQCATLAEAKVLLDKINLVKIDFSEQLPLSPLHWLMAETASEKTLTIECDRDGLHVYDNPVGVLTNNPQFDKQLFNLNNYQFLSPQQPENKFSQDLELDNYSRGLGTRGLPGGMDSMSRFVKVAFTKLNAPKGETENENVGNFFHILHSVEQQKNLDGVENNQFEFTIYSSCVNADRGIYYYTTYDNNQINAVDMHKVDLDGKELVDYALANEQNINWQN
V1.CD7-0-PN_GL0020313	MCTAATYTAGDHYFGRNLDLELSYGEKVTITPRNFPLTFRKMPTLEHHYALIGMATTVDNYPLYFDATNEKGLSMAGLNYPGNADYKPYAEGKDNVSPFEFVSWILGQCATLAEAKVLLDKINLVKIDFSEQLPLSPLHWLMAETASEKTLTIECDRDGLHVYDNPVGVLTNNPQFDKQLFNLNNYQFLSPQQPENKFSQDLELDNYSRGLGTRGLPGGMDSMSRFVKVAFTKLNAPKGETENENVGNFFHILHSVEQQKNLDGVENNQFEFTIYSSCVNADRGIYYYTTYDNNQINAVDMHKVDLDGRELIDYDLANEQNINWQN
V1.FI11_GL0111942	YMCTAVTYKTKDFYFGRTLDYEFSYGEEITVTPRNYIFDFRHIGQLKSHYAIIGMAFVSEGYPLYYDAVNEKGLGMAGLNFVGNAAYKASVCGEKDIAQFEFIPWILSQCATVSEARAKLDGINLTGTPFSSQLPAAQLHWIIADKDEAITVESMKDGLHIYDNPVGVLTNNPPFDMQMFALNNYAGLSSRQPDNTFADKLKLNAYSRGMGAMGLPGDLSSQSRFIRAAFTRLNAISSDTEEESVSQFFHILGSVEQQRGCCEVTDGKYEITIYTSCCNAAKGIYYYTTYDNHQITAVDMHKENLDGTELIRYPIITKGEVRWQNR
V1.FI17_GL0140997	MCTSIAFSQYALYGRNLDLECGFGEQVAIAPRNQAFSFHHREPLREHYAMIGMASMAGNTPLFAEAANEKGLYIAGLNFPGNAHYFPEADARQLNLAPYELIPLLLGACATLAEARALLETVRLVAIPFAPGYPLSPLHWHIADSTGSLVVESMADGLHIYENPVGVMTNNPPFPYHLMRLNDYQALSPRQPENRFAPALDLRCYGQGMGAIGLPGDASPMSRFVRAAFLKSHAVFEEDAQARVEQFFHILRAVGMVRGSVITPEGKFDETTYSCCIDAANGMYYYTTYFNSRVTAVSLFDEPLNGSTARAFPLERAPQFHYVNRA
V1.FI17_GL0164077	MCTCITYENGDFYFGRNLDLESSFGEKVVVTPRNHPFRWREMEREEGPHFAMIGMGAVAGDTPLYAEAVNEKGLAMAGLNFPGNACYSPRTEEGRYNVATFELIPWLLGTCASVSQAEELLHKANIRDTAFAPQIPPAPLHWMIADQERCLVAEMVEEGLKLYDDPAGVLTNNPPFPYHQMNLANYLNVTAAHPGSRFSAGLDLAPYAEGMGGLGLPGDASSPSRFVKAAFLKWNSAGEKDEGANVSQFFHILDNVSMVRGSVVTASGAYDITTYSCCVNTRTGVYYYKTYDNSRIRAVDLHREDLEGSALAVYELEDKPEIRYQN
V1.UC26-4_GL0121397	MCTCIIYENGDFYFGRNLDLESSFGEKVVVTPRNHPFHWREMEREEGPHFAMIGMGAVAGDTPLYAEAVNEKGLAMAGLNFPGNACYSPRTEEGRYNVATFELIPWLLGTCASVSQAEELLHKANIRDTAFAPQMPPAPLHWMIADQERCLVAEMVEEGLKLYENPAGVLTNNPPFPYHQMNLANYLNVTAAHPGSRFSNGLDLAPYAEGMGGLGLPGDASSASRFVKAAFLKWNSAGEKEEGANVSQFFHILDNVSMVRGSVVTASGAYDITTYSCCVNTRTGVYYYKTYDNSQIRAVDLHREDLEGSALAVYELEDKPEIRYQN
SZEY-29A_GL0006791	MCTRVVYSGKNGMVATGRSMDWKTEMHSNLWVFPKGMERNGETGANSLKWTSKYGSVVTSAFEIASTDGMNEKGLVANLLWLPETEYPVRDQTKPGLAITAWVQYMLDNFANVEEAVAFIDENTFQVVSDMMPDGSRLATLHLSISDATSDCAIFEYTGGKLTVYHSKEYKVMTNSPTYNKQLALNEYWKSIGGLSFLPGTNRPSDRFARASFYINALPPTDDVRIAVASVFSVIRNTSVPYGISTPEFPEISTTQWRTVSDSKNLLYFFESSLTPNTFWVNLRETDLSEGAPVLKLSIANGETYHGNATKEFQPAQPFRFMGVKG
T2D-42A_GL0068512	MCTRVVYSGKNGMVATGRSMDWKTEMHSNLWVFPKGMERNGETGSNSLKWTSKYGSVVTSAFEIASTDGMNEKGLVANLLWLPEAEYPIRDQSKPGLAITAWVQYMLDNFATVDEAVAAIDENTFQVVSDMMPDGSRLATLHLSISDATGDCAIFEYIGGKLTVYHSKEYKVMTNSPTYNKQLALNEYWKSIGGLSFLPGTNRPSDRFARASFYINALPQTDDVRIAIASVFSVIRNTSVPYGISTPEFPEISTTQWRTVSDSKDLLYFFESSLTPNTFWVNLREIDLSEGAPVLKLSIANGETYHGNATKDFKPAQPFRFMGVKG
T2D-31A_GL0029786	MCTSIIYDSNGQHYFGRNLDLEISFGEHPVITPRNYVFKYRKLPNRKATYAMIGMAIVKDNYPLYFDAANEKGLGIAGLNFDGPCHYFPESAEKENMTPFELIPYLLSQYASVDEVKDALENVNLVDINFSKKLQLSPLHWLIADKTGKSIVVESTVSGLHVYDNPVHVLTNNPEFPSQLTNLANYANISPAQPKNTVVPDADINLYSRGLGTHHLPGGMDSASRFVKVAFVRAHAPEGKDEASSITNYFHILHSVEQPKGTDEVGPNSYEYTIYSDGTNLETGTFYYTNYENNQINAIKLSNENLDSDKLIDYELLEKQHINYQN
T2D-57A_GL0105329	MCTAATYQTKDFYMGRNLDYEFSYGEEVTITPRNYPFVFRQAGAMESHYAMIGMAFVAEGYPLYYDAVNEKGLGMAGLNFVGNAVYSDGGGGKDAVYVAQFELIPWILGRCGSVREAREALAGMVLTGTPFSPQLPAAQLHWMIADREACIVVEATADGLHIYDDPVGVLTNNPPFPMQLFALNNYAGVSSRQPEGVFAGALGLDLYSRGMGGMGLPGDLSSQSRFVRAAFTRLNALSGPGERESVSQMFHILGAVEQQRGCCQVADGAYEMTLYSACWNADRGIYYYTTYDNRQITAVDMHREDLDGNGLVRYPVLTEGEIRRQN
226186.BT_1259	MCTRVVYSGSNGMVATGRSMDWKTDMHSNLWVFPRGMKRNGETGENSLEWTSRYGSVVTSAFEIASTDGMNEKGLVANLLWLPETEYPVRDKNKPGLAITAWVQYMLDNFATVEEAVAYIDEDTFQVVSDMMPDGSRLATLHLSISDATGDCAIFEYIGGKLTVYHSKEYKVMTNSPTYNKQLALSEYWKSIGGLSFLPGTNRAADRFARASFYINALPETDDERIAVASVFSVVRNASVPYGISTPESPEISTTQWRTVSESKNLRYFFESSLTPNTFWVNLKDFDLSEGAPVFKLSIANGEMYHGNTAKNFKTALPFKFMGVKG
289380.CPR_1155	MCTHIHISSVNNNLYWGRTLDTSFNPFEVGSKITIVPRNFTLQTESNPWKTKYSFLGINLCGSTLFFDGVNEKGLAGGLLFLKACTWDKKENIEKQGLTAINSGEIVPWILSNFESVSDIKNNISKVVVTPDDIPSLGELGKGNPITAHYTFTDKMGESVVLEPTDHGHFRVFDNNVGVMANDPTFDWHMTNLANYLQVQGFNKQQNHLNSKTVITPISNGTGLLGLPGDYTSPSRFVRVAYLRNLIGDVTDEEAPARLFSILNSVWVPKDVERFYEDKKESDFSSYMCAYDQKLGKLYLRVFNDIDTKEFSLENVKENELVTYSI
339860.Msp_0760	MCSAANYTTKNHYFGRNFDYEISYNEQVMITPRNYPLKFRKINDITTTHYAIIGISAGINEYPLYYDATNEKGLSMAGLNFAGYTKYHEYDSNKLNITPFEFIPYILSKYESVDDVKEALENINLVNINYSDKLPLSPLHWIISDSESSITVECLKDELKVYDNPLGILTNNPPFDLQMFNLNNYRRVSNKTPSNDFLKDYNLDVYSRGMGGMGIPGDLSSMSRFVKLAFTLTNSLSDDSEESSVNQFFHILASVEQQNGCTFIESPDKYEYTIYSSCVNTSCGIYYYRTYGNSQINAVNMHNENLDTDKLITYPLVNKEKFNFQN
411459.RUMOBE_00028	MLMCTAATYKTKDFYFGRTLDYEFSYGDQITITPRNYPFSFRHAGTKQTHYAIIGMAHVAGGYPLYYDAINEKGVGMAGLNFVGNAAYANVKPDVTNVAQFEFIPWILSQCASVAEVRTLLSHMNLVNTPFSEQFPLAQLHWIISDETASITVESIADGLHIYDNPVGVLTNNPPFPQQMFQLNNYMHISSKQPVNTFADDLTLTAYSRGMGALGLPGDLSSASRFARVAFTKMNSISGDSETESISQFFHILGSVDQQRGCCEVTEGKYEITLYTSCCNATKGIYYYTTYENHQISAVDMHRENLDGTTLICYPVIQGEQIHFQN
525326.HMPREF0514_10808	MCTSIIYTANGQHYFGRNLDLEISFGEHPVITPRNYVFKYRKLPNRKATYAMIGMAIVKDNYPLYFDAANEKGLGIAGLNFDGPCHYFSESAEKDNVASFELIPYLLSQYTSVEEVKNALKNINLVDINFSEKLQVSPLHWLIADKTGKSIVVESTVSGLHVYDNPVSVLTNNPEFPEQFANLANYINISPAQPENTLIPDANINLYSRGLGTHHLPGGMDSASRFVKVAFVLAHAPKGQNEAKSITNYFHILHSVEQPKGTDEVRPNSYEYTIYSDGTNLETGTFYYTNYENNQINAIKLEHENVDGEKIINYDLLEKQEIHYQN
MH0047_GL0025935	MCTAATYKTKDFYFGRTLDYEFSYGDQIVITPRNYSFHFRHVGDMEHHYAIIGMAHVAEDYPLYYDAMNEKGVAMAGLNFVGNAAYSEVQSNVENIAQFEFISWILSQCASLVEVRELLDRINIVNTPFSEQLPLAQLHWIISDENESITVESMSDGLHIYDNPVGVLTNNPPFPQQMFQLNNYMYLSPKQPENTFCENLALDAYSRGMGGLGLPGDLSSSSRFVRVAFTKVNAISGESEAESVSQFFHILGSVDQQRGCCEVADGKCEITLYTSCCNVAKGIYYYNTYENHQISAVDMHVENLDNNKLICYPVIQGERINYQNK
MH0074_GL0034895	MCTAATYKTKDFYFGRTLDYEFSYGDQIVITPRNYAFNFRHVGDMKNHYAIIGMAHVAEDYPLYYDAMNEKGVAMAGLNFVGNAVYSEVQPDVENIAQFEFIPWILSLCASLAEVRKLLNRINIVNTPFSEQLPLAQLHWIIADENESITVESMSDGLHIYDNPVGVLTNNPPFPQQMFQLNNYMYLSPKQPKNTFGGNLALDAYSRGMGGLGLPGDLSSSSRFVRVAFTKVNAISGESEEESVSQFFHILGSVDQQRGCCEVTDGKYEITLYTSCCNVIKGIYYYNTYENHQISAVDMHAEDLESNKLICYPVIQGERINYQNK
MH0102_GL0105733	MCTAATYKTKDFYFGRTLDYEFSYGDEITIMPRNYEIKFSEEGTIKKHYAIIGMAYVVENYPLYYDAINEKGLAIAGLNFVGNAQYNKRQKGKNNIAQYEFIPWILSQSATVKEAKKQLEEINITDTQFNSQLPVAQLHWIIADSQEAITVEAVKEGIRIYDNPVGILTNNPTFDKQMFALSKYRNLSARNKENTFAKGLDLKEYSRGMGTIGLPGDLTSQSRFIRAAFVKMNSISPETEKESVSQFFHILNSVEQPRGCCELENQKYEITIYTSCCNASKGIYYYTTYDNHQITAIDMHKEDLEIKELIRYTPIKEEQINYQNE
MH0189_GL0117998	DMCTALTYKTKDFYFGRNLDYEHGYGQSIIVVPGNYPIPFRHMKDLDHHYALIGMGIMTAGYPNYFDAMNEKGLAMAGLNFVGNAVYHPVDEAKDNVAQFELVNYILCTCANIEEAKEALKNLNVDNEKFSDQMPDAYLHWMIADENGCLVVESMKDGLHVHENPYGVLTNNPPFEIQSFLLNQYMSLSAQQPGNTFSKEFDLNTYSRGMGGLGLPGDLSSTSRFAKCVFTRTNSTKEESEEASVSQFFHIIHSVEQQKGCCEVRKGEYEYTIYSSCMNTNKGIYYYTTYNDTTIHAIDMHRCNLDGNEIVSYPFMDEAKIEYQN
MH0198_GL0187259	MCTAATYKTKDFYFGRTLDYEFSYGEEITITPRNYKLNLKNMGIMETHYAMIGMAHIAENYPLYYDAINEKGLGMAGLNFVGNADYKEVIDGKDNITQFEFIPYILGKCASVKEARVLLGKINITNIPFNEKMTLAQLHWIIADKNEAITVESIKDGIKIYDNPVGVLTNNPPFDKQMFNLNNYMNLSPKSPKNNFSDKLNLNMYSRGMGAIGLPGDLSSQSRFVRAAFVKTNSLSGETESESVSQFFHILGAVEQQKGCCEVTDGKFEYTIYTSCCNGDKGIYYYTAYENHQITGVDMNKENLNSDKLICYPLIQGEQIKIQNQ
MH0203_GL0245656	MCTAATYKSKDFYFGRTLDYEFSYGDQIVITPRNYSFHFRYIGDKKKHYAMIGMAHVAENYPLYYDAMNEKGVAIAGLNFVGNAVYSEVQSDVENIAQFEFIPWILSQCASLAEVRELLDRINIVNTPFSEQLPLAQLHWIISDENESITVESMSHGLHIYDNPVGVLTNNPPFPQQMFQLNNYMHLSPKQPENTFGENLALDAYSRGMGGIGLPGDLSSSSRFVRVAFTKIHAISGESEKESVSQFFHILGSVDQQRGCCEVADGKYEITLYTSCCNVTKGIYYYNTYENHQISAVDMYAEDLDGNNLICYPVIQGEQINYQNK
MH0212_GL0156089	MCTAATYRTKDFYFGRTLDYEFSYGEEITVTPRNYPFSFRYLPEKREHYAIIGMAHVEEDYPLYYDAVNEKGLGMAGLNFVGNAVYGEVREGKENVAVFELIPYILSQCENTEEARELLGKIQITDTRFKEQLPNGRLHWIIADEKEAITVESVTEGLKIYENAPGVLTNNPPFPMQMFQLNNYMQLSSRQPENLFSDQLSLETYSRGMGALGLPGDLSSASRFVRVAFTKLHARSGEGEADSVGQFFHILGSVEQTRGCCELENGKYEITIYTSCCNATKGIYYYTTYTNRQITAVDMHREKLDGTELIRYPMLEEEQIRLQNA
MH0287_GL0140216	KQNKKAKQKKQKLKETKHKNSKQRRKKMCTAATYKTKDFYFGRTLDYEFSYGDEITITPRNYEIKFREQEPIKSHYAIIGMAYVAENYPLYYDAINEKGLGIAGLNFVGNAKYNKSQQGRSNIAQYEFIPWILSQSATVEEAKKQIENINITDTQFNSQLPAAQLHWIIADSKEAITVEAVQEGIKIYENPVGILTNNPTFDKQMFTLSKYRSLSAKSKENTFSKGLDLKEYSRGMGTIGLPGDLTSESRFVRAAFVKMNSISGESEKESVSQFFHILNSVEQPRGCCELENQKYEITIYTSCCNASKGIYYYTTYDNHQITAIDM
MH0293_GL0035067	MCTSIAIKTQDFYFGRNMDLDYEFGNGIVITPRNYPFEFKKAGSLRRHYALIGMAEIYEGYPFYAEAANEKGLCIACLNFPGYAFYSAVEEAHSVNISPFELVSWLLGRCGSVKEARELLSDINIIDIPFSGRLPLSPLHWHIADSESSIVLESTKGGIRIYDNPAGVLTNNPPFDFQMTNLCQYLNLITENPSNGLSIRMGLKPFGHGLGSRGLPGDYSPASRFVKASYLSMNSVCRDTEQGSVAQFFHLLDSVAMVRGSVKTTGGNDYITTYSCCINADKGIYYYKTYGNNQLTAVDMNREDLNADALIKIPLVLSQQILRAN
MH0309_GL0094728	MCTSIAMKNGDFYFGRNMDIDYDFGERVVVTPRYYPFKFRFENVSEKHFALIGMASVIDNYPLYAEAANEKGLCMAGLNFPDNAYYTESCDNNKYNISVFELIPWILGKCSCIKEAKQLIEKTNIIDEAFKNEIPSAPLHWHISDKNKSIVLECMKNGVRVYDNPVNVLTNNPPFDFHLTNLSQYVNLTVALPESHLCRTAHVKPFGKGFGSFGLPGDFSPASRFVKTAYLLTNSVCENEENKSVSQFFHILDSAAVVNGSIEADSDKPYFTTYSCCINADKGIYYYKTYWNNQISSVEMNNVNLDTNCLAEVPIIKSQQIKKIN
MH0357_GL0171457	MCTAISYKSGSTYFGRNLDYEFSYGEEVVIIPRNYPIKYKYKEENSSHYAVVGMAHIENNFPLLYDGINEHGLGMAGLNFVGNCHYEEFKENKDNIASFEFILYILSTCKNVKEVKEKLRTINVTNDSFSPQLPPSQLHYIVSDADESIVIENRIGGIKVFEHTIGVLTNNPPFEYQMAALNNYRSLSNKDPINTFSKDIDLSLYSRGMGAIGLPGDLSSQSRFVRVAFTKFNSTTSNNNIENVNQFFHIMHSVEQQNGVCEVKEGKYEYTIYTSCCDLNKGIYYYTTYKNHQINAINMHDVDLNATGLFKFKLIEEEPINYQSK
MH0373_GL0130521	MCTAITYKTKDFYFGRTLDLDFCYHEEVTITPRKYNLKFKYTQNMPVHYAMIGMAYVPGDYPLYYDAVNEKGLCIAGLNFVGNACYANEPQEGKINLAQFEFIPYILGRCATTDEAEECVKNIHLLKHCYDEKLGVAELHWIIADKQRTITVEYMEAGLKIYENKVGVLTNNPPFDVQIFNLNNYMSISPKTPKNLFSSKLDLKTYSRGMGALGLPGDLSSLSRFVRAAFTKINSAVADTEDKSVNQFFHILGSVEQQKGCCIVGDDEYEITVYTACCNADKGIYYYTTYENHSITSVNMYNVDVEGSNLFRYPLIRWEKISFQN
MH0389_GL0021910	MCTAIVYSAGGDHYFGRNLDLEYSYDETVTITPRNHPICFRRAKTLHQHYALIGMAYVTDGYPLYYEAINEKGVGMAGLNFPGNAYYKPEEDGCDNITPFEFIPWVLGQCADISEAKELLKRINLVNIAFSDKLPLSPLHWMVCDKDSSIVVEQTVEGLKVYDDPVGVLTNNPTFDYHLFNLNNYMQLSIDPPKNSFSNKLELNTYSRGMGAMGLPGDLSSVSRFVKAAFTKLNSVSGAAELESISQFFKILGSVEQQRGCVRLGESYEYTLYSCCCNLERGVYYFTTYENSQISAVDMFAEDLEGSAPISYELPVKQNIRFLNK
MH0407_GL0202969	MCTAATYCTKDFYFGRNLDLEYSYRESVTVTPRNFPFRFRYAGECRTHFALIGMAYVAENYPLYYDATNEKGLSMAGLAFWDSAYYAPEQDNGAKQAASYEFIPWVLGQCENLMQARELLAGLRVTNAAFRPELPPSPLHWMIADRSGAIVVEATKDGVKIYDNPAGVLTNEPPFDWQMTNLRNYLTLTPGIPKSTFAENLPLTPYSKGMGALGLPGDLSSASRFVRAAFVRGNSLSSEDEGESVGQFFHILRSVEQPRGCCRLEKGKCEITIYSSCCNADKGIYYYTTYGNSQITAVDMHRENLDGAELISYPLIEVQQIRWMN
O2.CD1-0-PT_GL0075470	MCTAITYTTKDNYFGRNLDLDFSYNETVTICPRNYPFSFRHQGENNSHFAMIGMATVVADYPLYYEAVNEKGLGMAGLNFPENADYKEVAEGKDNLASFELIPWFLSQCQSVAEVKKLCQNLNVTNEAFSDDFQPSPLHWLIADRNEAIVLESVASGLKVYDNPTGVLTNNPTFDKQLFNLNNYRHVSPKVSDNLFSTEITLDTYSRGMGGLGLPGDLSSMSRYVKAAFTKLNSVAEDTEVSSVNQFFHILKSVEQQKGLCYVDESGKYEYTIYSSCINTEKGIYYYTTYDNSQITAVDMHKENLDNNKLVTYPLIKDWQVNYQN
O2.UC2-1_GL0007692	MCTAATYKTKDFYFGRTLDYEFSYGDEITITPRNYSFHFRHSDKVLNSHYAIIGMAHVAGDYPLYYDAINEKGLGMAGLNFVGNAVYAEPVSEKENVAQFEFIPWILSQCATLEEARQKLSVMNLTNTQFSEMFPCAQLHWILADASGCIVIESMKDGLHIYDNPVGVLTNNPPFPQQMFQLNNYQGLSPKQPKNTFAPGLELQSYSRGMGALGLPGDLSSASRFAKVAFTRMNSTSGESEAESVSQFFHILGSVDQQRGCCEVADGKYEITIYTSCCNATKGIYYYTTYENHQICAVNMNHENLDTDSLIRYPVLAEQQIHFQN
O2.UC34-0_GL0034167	MCTSIVFSPKDHYFGRNLDLEITFGQQVVITPRNYDFKFRKMPELKQHYAMVGIALNAGGYPLYFDAANEKGLGMAGLNYPGNATYYDVKDGKDNVASFEFIPWILGQCATVEEAKKLLAKINIADINFSEKMVASKLHWLIADKTGTSIVVETDKDGMHVYDNPVGCLTNNPQFPKQLFNLNNYADVSAAMPKNNFSDQVKMDGYSRGLGSRNLPGGMDSESRFVRVAFNKFNAPTSDSEEENVDTYFHILHSVEQQKGLDQVGPDAFEYTIYSDGINLDKGIFYYTTYTNKQINVVDMNKEDLDSSDLITYDMLTKGKFNHQN
O2.UC35-0_GL0161022	MCTAATYKTRDFYFGRTLDYEFSYGDEIAITPRNYPFHFRHSDRVLDRHYAIIGMAHISDSYPLYYDAINEKGLGMAGLNFVGNAAYANPVSDKENVAQFEFIPWILSQCATLKEARQRLSTMNLTNTQFSENFPCAQLHWILADASGCLVIESMQDGLHIYENPVGVLTNNPPFPQQMFQLNNYQSLSPRQPENTFAPGLELQSYSRGMGALGLPGDLSSASRFAKVAFTKMNSRSGDSELESVSQFFHILGSVDQQRGCCEVAKGKYEITLYTSCCNTTKGIYYYTTYENHQINAVDMHRENLDTTVLIRYPVLAKQNICFQN
O2.UC4-2_GL0022534	MCTSVSVISEDGTHVMGRTMDWYDLYVKPMYVPRGYQWKSAFDNKKYINKYAIVGGGFQDNNYIDLSDGVNECGLMAQKLTFSNGAQLVDDKHGDKIQLEAYEFVTYILGNFSSVTEVEENIEKIELMSNVINNTKHGGSELHFSLSDESGRNIVVEPSQHPMRIIDNPLGVVTNMPKFERQLAKLENYMEFTDEFKENSIKYGKFHVTTGKLGGKKTPPGSYSPSQRFIRASYLKELVDMPKTRDEAVSLAFGILDTVSIPKSKAHRPTYTVYRAVAVSEDRTYYYQANGQATVSGIKLDEELVQNTEPIVFNVSNIWNPQMLS
O2.UC47-1_GL0085339	MCTAATYKTKDFYFGRTLDYEFSYGEEVVITPRNEPFPFRYMAEMPHHFAVIGMACVAQEYPLYYDAVNEKGLGMAGLNFVGNACYAASPAKGKDNIAVFEFIPWVLGQCATVKEAGALLAKANLVGLPFNEQMPAAQLHWLIADREGAITVESVREGLRIYENPVGVLTNNPPFEQQMFGLNNYMRLSPKTPENLFSSELPLSAYSRGMGGLGLPGDLSSQSRFVRAAFTRMNSVSGCTEKESVSQFFHILGSVEQQRGCCDVGDGKYEITLYTSCCNASKGIYYYTTYENRQITAVDMHHEALASTGLVRYPLIQEQQVKMQN
V1.CD11-0_GL0019515	MCTSILYSPKDNYFGRNLDYEIAYGQKVVITPRNYQLDYRHLPTQDTHYAMIGVSVVANDYPLYCDAINEKGLGIAGLNFTGPGKYFAVDESKKNVTSFELIPYLLSSCETIEDVKKLLSETNITDESFSKDLPVTTLHWLMGDKSGKSIVIESTETGLHVYDNPVNTLTNNPVFPAQVETLANFASVSPAQPKNTLVPNADINLYSRGLGTHHLPGGTDSNSRFIKASFVLAHSPKGNDEVENVTNFFHILHSVEQAKGTDEVEDNVFEFTMYSDCMNLDKGILYFTTYDNNQINAVDMNNEDLDTSDLITYELFKDQAIKFEN
V1.CD17-0_GL0000125	MCTAATYKTKDFYFGRTLDYEFSYGDEITITPRNYPFHFRHSDKVLDNHYAIIGMAHVAGDYPLYYDAINEKGLGMAGLNFVGNAVYAEPVSGKENVAQFEFIPWILSQCATLEEARQKLSTMNLTNTQFSKNFPCAQLHWILADASGCIVIESMKDGLHIYDNPVGVLTNNPPFPQQMFQLNNYQGLSPRQPQNTFAPGLNLQSYSRGMGALGLPGDLSSASRFAKVAFTKMNSRSGETESESVSQFFHILGSVDQQRGCCEVTEEKYEITLYTSCCNATKGIYYYTTYENHQISAVNMHHENLDTTTLIRYPVLTEQNINFQN
V1.CD18-0_GL0023231	MCTAATYKTKDFYFGRTLDYEFSYGDEITITPRNYPFHFRHSDKVLDSHYAIIGMAHVAGDYPLYYDAINEKGLGMAGLNFVGNAAYAEPVSDKENVAQFEFIPWILSQCATLEEARQKLSSMNLTNTQFNENFPCAQLHWILADASGCLVIESMQDGLHIYENPVGVLTNNPPFLQQMFQLNNYQSLSPRQPENTFAPGLELHSYSRGMGALGLPGDLSSASRFAKVAFTRMNSRSGDSELESVSQFFHILGSVDQQRGCCEVTENKYEITLYTSCCNATKGIYYYTTYENHQISAVNMNHENLDSTTLIRYPVLTEQKIHFQN
V1.CD40-0_GL0092201	MCTSILYSPKDHYFGRNLDYEIAYGQKVVITPRNYEFEFTDLPAQKSHYAMIGVAAVADNTPLYCDAINEKGLGVAGLSFAGQGKYFPEATNKKNIASFEFISYLLATYETVDQVKESLTNANISNVSFAKNTPASELHWLVGDKTGKSIVVESDEKGLHIYDNPVNALTNAPLFPEQLTNLANYASVVPGEPDNNFLPGVNLKLYSRSLGTHHLPGGMDSESRFVKVCFALNHAPKDSDEVENVTNFFHILESVEQAKGMDQVGPNSFEYTMYTSCMNLEKGILYFNCYDDSRISAVDMNKEDLDSSDLVVYDLFKKQDISFIN
V1.CD6-0-PT_GL0065557	PMCTAATYKTKCFYFGRNLDYERGFGEQVVITPRLFPLPMRHLPDLTRHYAMIGMASVQDDYPLYYDAVNEKGLCMAGLNFVRSAVYGPCAAGKANVAQFELIPWLLGRCATAAEARDLLAESRITDDAFLPGLPPARLHWLLADREQCFAVEQTAEGLRVYEDPAGVLTNEPPFPMQLFRLNDYAQLSPQPPENRFSPALPLETYSRGMGAMGLPGDLSSPSRFVRTAFTRLNSRSGDGEAESVSQLLHILGAAAQQRGCCVLEDGACELTLYTSCCNADTGVYYYTTYDAAQLCAVDMHRADLDGTALACQPLDTAWRVHYQN
V1.CD7-0-PN_GL0004071	MTSKWKESIMCTGVRFSDAEGNMYFGRNLDWSFSYGETILVTPRAYKYDYVFGAEAKAEPNAVIGVGVVMADKPMYFDCANENGLAIAGLNFPGYASFAHEPIDGTINVATFEFPLWVARNFNTVDEVEEALKNVTLVSQIVPGQQESLLHWFIGDGTRSIVIEQMADGMHIHHDNVDVLTNQPTFDFHMENLRNYMCAGNEMAEPTTWGKAELTAWGAGVSMHGIPGDVSSPSRFVRVAYTNTHYPQQADEQSNVSRLFHTLGSVQMVDGCAKMANGKFERTLFTSGYSAKTKTYYMNTYDDPAIRSYAMADFDMDSSELITAE
DLF012_GL0012590	MCTAATYKTKDFYFGRTLDYEFSYGDEITITPRNYPFHFRHSDKVLNSHYAIIGMAHVAGDYPLYYDAINEKGLGMAGLNFVGNAVYAEPVSDKENVAQFEFIPWILSQCATLEEARQKLSSMNLTNTQFNENFPCAQLHWILADTSGCIVVESMKDGLHIYDNPVGVLTNNPPFPQQMFQLNNYQSLSPRQPENTFAPGLELQSYSRGMGALGLPGDLSSASRFAKVAFTKMNSRSGDSELESVSQFFHILGSVDQQRGCCEVAKGKYEITLYTSCCNTTKGIYYYTTYENHQINAVDMHRENLDTTVLIRYPVLAKQNICFQN
DLM012_GL0006436	MCTSIIFSPQDHYFGRNLDLEITFGQQVVVTPRNYAFNFRKMPEMKHHYAMVGIALDAGNYPLYFDAANEKGLGMAGLNYPDNATYYDEVANKDNIASFEFIPWILGQSATVADAKVLLKKINIVNLNFSDKMQASPLHWLIADKTGVSIVVETDKDGMHVYDNPVGCLTNNPQFSCQLFNLNNYADVSPAMPKNNFSKEVNMNGYSRGLGSRNLPGGMDSESRFVRVAFNKFNAPVGKSEEENVDNYFHILHSVEQQKGLDQVGPNSFEYTIYSDGTNLDKRIFYYTTYTNQQINVVDINKEDLDAKELIKYDMLTKPTFNHQN
DLM013_GL0062282	MCTAITYQTKDHYFGRNLDLEYVYRETVTITPRNYPFRFRQMGTMERHYAMIGMAYVLGDYPLYYDATNEAGLSMAGLHFPDNAVYRPEEPGWDNVGSFEFIPWILGQCATVQEARALLDRLSLWDTPFSSELPPSPLHWMISDRNSSITVEPLADGLRVYDNPVETLTNNPPFDYQVKNLSNYLNLTACVPENRFCTQLNLTPYSKGMGAMGLPGDLSSASRFVRAAFTRMNSVAGDSESESVSQFFQILRSVAMARGCVRLGGDSYEITVYSSCCNTDRGIYYYTTYENSQISAVDLHGEDLDGTRLVSYPLITGQQIRMQNR
DLM027_GL0012819	MCTSIIYTAGDSYFGRNLDLEISFGQEVVVTPRNYPFSFRKMPSLDHHYAITGMALVEDGYPLYFDGANEEGLGMAGLNFDGPCRYFPEDPAKDNVTPFEFIPYILGQCKNVTEARKLLSNLNLVKIDFSAKLHLSPLHWLIADKSGEAIVVESTAEGLNVYDNPVGVLTNNPEFPKQLLNLSNYQSISPAYPENTLIPEVKLNTYSRGFGSRFLPGGMDSESRFVKEVFTKAHAPKGKSEIENITNYFHNLHAVEQQKGLDQVAPGQFEYTIYSDGINLTTGTFYYSTYGNNQINAVKLEKDRLDQTELLQYPLQSEQAINFQN
DOF008_GL0047115	MCTSIIFSPRDHYFGRNLDLEVTFGQQVVITPRDYVFKFRDMPKIDHHYAMVGIALNADSYPLYFDAANEKGLGMVGLNYPDNAIYYDVKEGKDNIASFEFIPWILGQAATVAEAKKLLSTINITKKNFSDKMQASPLHWIIADKTGVSIVVETDADGMHVYDNPVGCLTNNPQFPKQLFNLNNYADVSAAMPKNNFSDQVKMDGYSRGLGSRNLPGGMDSESRFVRVAFNKFNAPTSDSEEENVDTYFHILHSVEQQKGLDQVGPDAFEYTIYSDGINLDKGIFYYTTYTNKQINVVDMNKEDLDSSDLITYDMLTKGKFNHQN
NOM002_GL0058094	MCTAATYKTKDFYFGRTLDYEFSYGDEIAITPRNYPFHFRHSDQILDKHYAIIGMAHISDSYPLYYDAINEKGLGMAGLNFVGNAAYANPISDKENIAQFEFIPWILSQCATLEEARQKLSCMNLTNTQFSESFPCAQLHWILADASGCIVVESMKDGLHIYDNPVGVLTNNPPFPQQMFQLNNYQSLSPRQPENTFAPGLELQSYSRGMGALGLPGDLSSASRFAKVAFTKMNSRSGDSELESISQFFHILGSVDQQRGCCEVSKDKYEITLYTSCCNATKGIYYYTTYENHQISAVNINHENLNTDTLICYPVLTGQNICFLN
T2D-31A_GL0026772	MCTSILYNAGDHYFGRNLDLEVSFGQEVVVTPRNYQFNFRRVPSMGHHYAIIGMALVKDNYPLYFDGANEEGLGMAGLNFDGPAHYFPLEEGKDNVSPFELIPYILGQCKNVAEARELLKKLNLVNINFSDQLQLSPLHWLIADRSGKSIVVESTVTGLHVYDNPVNVLTNNPEFPGQLTNLANYQGISPTTPPNQLAPDVNLAAYSRGLGSHMLPGGMDSASRFVKEVFTLHHAPIGKNELENVTNYFHCLHAVEQQEGLDEVVPGKFEATIYSDGINLSTGTFYYTTYQNNQINAVQLHHTDLNRQELALFPLQTEQVLHFQN
T2D-31A_GL0100046	MCTSINVITQDGYHVLGRTMDWDDLLVSPIFTPRHYQWASVFDHRVHENPYAIIGGGSITERRTDVSDGVNEFGLMAQKLTFKNGARLVDERHPDKVQLAAFELIFYLLGHFKSVADVAAHLDRIELMSDVNADVPFGYSEQHFVLSDPTGRCVVIEPSEHPLKLIDNPLGIMTNMPKFDHQLERLQDYLDFTPDFLNGTLAPNTFHVTTGKLSGKKTPPGAYTPKGRYVRAAYMKELADQPASKDEALATTWHLLDSVTVPKSKAHRPTFSVYRAATVAEDRTYYFQSYHQAQVTSVKLTDDLLKRATPLVFDTADVWAPVKLN
T2D-63A_GL0085715	MCTGLRYVNGDFYFGRNLDLDYHFGEEIVITPRNYEITYKNEPSQKSHYAFIGVAMVLDNYPLYADAINEKGLGIENLNFPQFSKYADEIKEGALNLPPYELVPWVLAQFSTVKETKAALKNLNMVDIPFKPNVPNTTLHWFIADKDEAIVVEIIDGKTVIYDNPVGVLTNSPSFDYHLMNLHNYRHLSSKQPHNSYSPDWDAKPFGEGFGAIGLPGDWSPASRLVKATFVKEHSVCPQDDVANVTQFFRILDSVAFVQGCTTSDQNTHDITVYSSCGNTATGDYYYKTYTNNQISKVSMSKVDLESTKLFVYPMEDKQQFRQVN
764062976-stool2_revised_C1072161_1_gene106116	MCTAATYKTKDFYFGRTLDNEVSYGEEVTITPRKYVFAFRHMGKMEAHYAIIGIAHVSDGYPLYYDAVNEKGLGMAGLNFIGNAVYKTVSKEKDNVAIFEFIPWVLCQCGTVDEVKKILEKINLIDTPFRADMPAAQLHWIIADKDEAITVECMADGLHIYDNPVGVLTNNPPFDMQVFLLNNYRNVSPKPTKSRFAENLELHAYSRGMGAIGLPGDSSSASRFVKAAFTRMNSVSGDTEAESISQFFHILGAVEQQRGCCVLEDGSYFVTLYTSCCNADKGIYYYTTYENHQITAVDMHRENLDSADLIRYPLISGEQIHWINR
272621.LBA0892	MCTSIIFSPKDHYFGRNLDLEITFGQQVVITPRNYTFKFRKMPSLKKHYAMIGISLDMDDYPLYFDATNEKGLGMAGLNYPGNATYYEEKENKDNIASFEFIPWILGQCSTISEVKDLLSRINIADLNFSEKMQASSLHWLIADKTGTSLVVETDKDGMHIYDNPVGCLTNNPQFPKQLFNLNNYADVSPKMPKNNFSDKVNMAGYSRGLGSHNLPGGMDSESRFVRVAFNKFNAPIAETEEENIDTYFHILHSVEQQKGLDEVGPNSFEYTIYSDGTNLDKGIFYYTTYSNKQINVVDMNKEDLDSSNLITYDMLDKTKFNHQN
272621.LBA1078	MCTSICYNPNDHYFGRNLDYEIAYGQKVVIVPRNYEFKYREMPSQKMHYAFIGVSVVNDDYPLLCDAINEKGLGIAGLNFQGPNHYFPKIEGKKNIASFELMPYLLSNCENTDDVKEILDNANILNISFSANYPAADLHWILSDKAGKSIVVESTNSGLHIYDNPVNVLTNNPEFPDQLIKLSDYADVTPHNPKNTLVPNVDLNLYSRGLGTHHLPGGMDSSSRFVKVAFVLAHTPQGKNEVENVTNYFHILHSVEQPDGLDEVEDNRYEYTMYTDCMNLDKGILYFTTYDNNRINAVDMHKADLDSEDLICYDLFKKQDIEYMN
324831.LGAS_0959	MCTSILYSPKDHYFGRNLDYEIAYGQKVVITPRNYEFKFANLPAEKSHYAMIGIAAVANNTPLYCDAINEKGLGVAGLSFAGQGKYFPVVEDKKNIASFEFISYILATYETVDQVKENLTDVNISDVSFSKNTPASELHWLVGDKTGKSIVVESDEKGLHVYDNPVNALTNAPLFPQQLTNLANYAAVVPGQPNNDFLPGVDLKMYSRSLGTHHLPGGMDSESRFVKVCFALNHAPKDSDEVESVTNFFHILQSVEQVKGMDEVGPNIFEYTMYTSCMNLEKGILYFNCYDDSRISAVDMNKEDLSSSDLIVFDLFKKQDISFIN
491076.HMPREF0506_0475	MCTSIIFSPQDHYFGRNLDLEVTFGQQVVVTPRNYVFNFRKMPEMKQHYAMVGIALDAGDYPLYFDAANEKGLGMAGLNYPDNATYYDVVDGKDNIASFEFIPWILGQCETVADAKKLLEKINIVDINFSDKMQASPLHWLIADKTGVSIVVETDKDGMHVYDNPVGCLTNNPQFSSQLFNLNNYADVSPAMPKNNFSSKVAMNGYSRGLGSRNLPGGMDSESRFVRVAFNKFNAPVGKTEEENVDNYFHILHSVEQQKGLDQVGPDAFEYTIYSDGTNLDKGIFYYTTYTNKQINVVDMNKEDLDSAKLITYDMLTKPTFNHQN
908339.HMPREF9265_1011	MCTSIYQVTLDRTHLLARTMDWPVLAVSPLFLPRHFKWASVYHHRVYENKYALVGGGSLSASRADLSDGVNEYGLMAQKLTFDNGARLVDEPNPAKVQLAAYEFVLYLLGNFKSVADLVDHLAEIELMSDVHNDIKFGKSEMHFALADPTGRVVVVEPTRQPMRVIENPLGVVTNSPDYDRQLRQMEKYVDFTPAFRAGQVPLNTPRVTTGRLSGKANPLGYYSPSARFVRAAYLRERADVPTDKLAGVTSEFHLLDSVTVPQNRRHQPTYSVYRSVTVAESREYYFQSYHRGDTTKLQLTDEMLAWTRPKVYHLPDRLTVREIK
908339.HMPREF9265_1869	MCTSILYNAGDHYFGRNLDLEISFGQEVVVTPRDYQFDFRQIPALSHHYAIIGMALVKDNYPLYFDGANEEGLGMAGLNFDGPAHYFPVEEGKDNVSPFEFIPYVLGQCKNVNEAKELMKNMSLVNINFSDQLQLSPLHWLIADRSGKSIVVESTESGLHVYDNPVNVLTNNPEFPEHMTNLANYQSVSPAEPANQLAPNVDLGTYSRGLGSHMLPGGMDSESRFVKEVFTLQHAPSGKSELENVTNYFHCLHAVEQQDGLDEVAPGQFEYTIYSDGINLSTGSYYYTTYQNNQINAVQMRHVNLNSQDLALFPLQTEQVLHFQN
MH0002_GL0036181	MCTAATYKTKDFYFGRTLDYEFSYGDEVTVTPRNYSFKFRHMGERKSHYAMIGMAYVADDYPLYYDAVNEKGLGMAGLNFVGNAKYQDVQTGRENVAQFEFIPWILSQCATVLEARKALEKMNLVGTPYSEKLPCASLHWMIADKDAAIVVECVEDGLHVYDNPVGVLTNNPPFPVQMFMLNNYMHVSPSQPENHFAKELPLATYSRGMGGLGLPGDLSSASRFAKVAFTKLHAISGESEAESVSQFFHILGSVEQQRGCCEVEPGKYEITIYTSCVNADKGIYYYTTYENHQIQAVDMYREDLDGDTLRRYPLINEEQIRVVN
MH0006_GL0013766	MCTAATYKTKDFYMGRTLDYEFSYGEQITITPRKYPFAFRHDGMPDTHYAIIGMAHVAEGYPLYYDAVNEKGLGMAGLNFVGNAVYAEVQDGKNNIAQFEFIPWILSRCADLKEAKETLADMNLVGTPFSEQFPTAQLHWIIADATGAVVVESVRDGLKVYDNPVGVLTNNPPFEMQIFNLNNYMHLSEKQPENHFAKEVPLQAYSRGMGALGMPGDLSSMSRFVRVAYTRMHAVSGKGEEDSVGQFFHILGSVEQQRGCCEVTDGKYEITIYTSCMNASRGIYYYTTYQNHQITAVDMHREDLDAEELICYPMKDEETFVYQN
MH0288_GL0105475	MCTAATYKTKDFYMGRTLDYEFSYGGQITITPRKYPFAFRHDGMPDTHYAIIGMAHVAGGYPLYYDAVNEKGLGMAGLNFVGNAVYAEVQDGKHNIAQFEFIPWILSRCADLKEAKETLADMNLVGTPFSEQFPTAQLHWMIADETGSIVVESMADGLKIHDNPVGVLTNNPSFEMQMFNLNNYMHLSEKQPENHFAKEVLLQTYSRGMGALGMPGDLSSMSRFVRVAYTKMHAVSGKGEEDSVGQFFHILGSVEQQRGCCEVTDGKYEITIYTSCMNASRGIYYYTTYQNHQITAVDMHREDLDAEELICYPMKDEETFVYQN
MH0009_GL0033301	MCTAATYKTKDFYFGRTLDYEFSYGDEITVTPRKFPFEFRHMGKRDSHYAIIGMAHVAGEYPLYYDAINEKGVGMAGLNFVGNAVYQAVEAGRDNVAQFEFIPWILGQCADLDEVRALLDRMNLVGTPFSEQLPSAQLHWIIADRNAAITVECMADGMHIYENPVGVLTNNPPFETQMFLLNNYQGLSPKQPENTFAEQLQLQSYSRGMGALGLPGDLSSASRFAKVAFTKMNSKSGDSEAESISQFFHILGSVDQQRGCCEVTDGKYEITLYTSCCNADKGIYYYTTYENHQITGVDMHHCDLDGSELFRYPLVQGEQIHWMN
MH0011_GL0079297	MCTAATYKTKGAYYGRTLDYEFSYGEEVCITPRNYRFDFRYMGSMDRHYAIIGMAFISDGYPLYYDAMNEKGLWMAGLNFVGNAVYADAKDGLKNVAQYEFIPWVLSQCADINDARTKVSEINLVGTPYSDKLPAAELHWIIADGTGSITVESTDKGLAIYDNPAGVLTNNPPFDMQMFGLNNYMQLSPKQPDNRFSTELELKTYSRGMGALGLPGDLSSASRFVRVAYTRANSVSGESETESVGQFFHILGSVEQQRGCCEVSEGKYEITIYTSCCSADKGIYYYTTYNDRQINAVDMNREDLDGSSLVRYPLIQAENINYVN
MH0012_GL0021852	MCTAATYQTKDFYMGRTLDYEFSYGEKITVMPRNYPLELRHGGSIPSHYAIIGMAHIADDYPLYYDAVNEMGLGIAGLNFVGNAIYSNVKDGCRNVAQYEFIPWLLGQCGTLAEARNLISCMNLVGTPYSDTLPTAQLHWIIADKSGAITVESVADGLRVYENPVGVLTNNPPFDKQMFALNNYMKLSPRQPENLFSSKLELNAYSRGMGALGLPGDLSSASRFARVAFTKLNSISSSSEEDSVGQFFHILGSVDQQRGCCEVSEGKYEITIYTSCCNASRGIYYYTTYTNHQIAAVDMYREDLEGSRLICYPMLDKEEFRQQN
MH0012_GL0060190	MCTAATYKTDDFYMGRTLDYEFSYGEEITVMPRRFPLKFRHGGRTDEHYAMIGTAHVSDGYPMYYDAVNEKGLGMAGLNFAVSAHYAELQDGKQNIAQFEFIPWVLSQYATIEQARSAIEKINLVGTTFDSRYPAAKMHWIIADKSGAITVEPTESGLKIYDNAPGVLTNEPPFDMQMFNLNNYMNLSPKQPQNSFSNNLGLAAYSRGMGGLGLPGDLSSMSRFVRAAFTKLNSLSGSTEEESVGQFFHILGAVEQVRGCCEVAEGKYEITIYTSCFNADKGVYYYTTYNNRRITAVDMHRENLDSASLVKYPMLDKEDILQQN
MH0012_GL0064033	MCTAATYQTKDFYFGRSLDYEFSYGEELVITPRNFTLPFRHLAPLEKHYAILGMAHVANQYPLYYDAINEKGLGMAGLNFVGNATYASPTDGETNVAQFEFIPWILGTCATLSEARTALSGMILASTPFSPQLPAAQLHWIIADASGSIVVESMADGLHVYDNPVGVLTNNPPFPMQLFLLNQYMGLSEKQPANTFAPDAPLEAYSRGMGALGLPGDLSSASRFARVAFTRAHSLSGDSESESISQFFHILGSASQQRGCCEVREGHYEISLYTSCCNASKGIYYYTTYENHQISAVDMHHENLDSSELICFPLIQGQQIHFQN
MH0012_GL0134163	MCTAATYQTRDFYFGRTLDYEFSYGDEVTISPRGYTFAFRHAGRLASHYAIIGMAHVAQDYPLYYDAMNEKGLCMAGLNFVGNAAYADVIPSRENVAQFELIPYLLGQCASVAEARDRLARLQLVGTPFSAQLPAAQLHWLLADQHQAVVIESMADGLHIYDNPVGVLTNNPPFPQQLFQLNNYMSLSPRQPENRFAPQLPLVPYSRGMGALGLPGDLSSASRFVRVAFTRMNAVSGDSETESVSQFFHILGSVEQQRGCCEVRDGQYEITLYTSCCNAARGIYYYTTYENRQITAVDMHRENLNGSALIRYPLITDQQIAHQN
MH0012_GL0235161	MCTAATYKTNDFYFGRTLDYEFSYGDEITVTPRNYPFKFKFAEPLKSHYAIIGMAYVADNYPLYYDAANEKGLAAAGLNFVGNTYYGNEKSGKCNVAQCEFIPWLLCRCASVDEAKKLLSNVNITNTPFNESLPAAQLHWIIADKSGCIVVESVKDGLKVYENPVGVLTNNPPFDMQLQNLNNYMSLSAADPKNTFAPDINLSTYSRGMGALGLPGDLSSQSRFVRAAFVKANSLSEDGEEKSVSQFFHILNSVSQPRGCCKLESGKYEITLYTSCCNTDKGIYYYTTYDNHQISAVDMHRENLDSSDLIRYSPVKDEQINFQN
MH0028_GL0034779	MCTAATYKTEDFYFGRTLDYECSYGEEIVIMPRNFRLEFLNMEVCNIHYAVIGTAHIAKGYPLFYDAMNEKGLCMAGLNFVGNARYFKDIPDKDNVAQYEFIPYILAKCADVNEAKELISKINITDTPFDEHMPAGQLHWIIADRNSAITVESVSDGIKVYDNPIGVLTNNPPFDEQMFRLNDYMHLSRKQPQNNFSDKLELKTYSRGMGAIGLPGDLSSQSRFVRVAFVKANSVSAKGETESVSQFFHILGSVDQQRGCCEVKDGEYEITIYTSCCNADKGIYYYTTYDNHRISAVDMRKENLDGTVLVSFPMLTGEDIDYRN
MH0031_GL0036375	MCTAATYQTKDFYFGRTLDYEFSYGDEVTIMPRNYEITFRHMGVVKSHYAMIGMAYVTDDYPLYYDAINEKGVGMAGLNFVGNAAYAEVVGNKDNVAQFEFIPWILSQCASVQEARDLLAKMNLVGTPYNEQLPAAQLHWMIADAKECIVVESMADGMHIHDNPTGVMTNNPPFDMQMFLLNQYMGLSEKQPENHFSKELPLQTYSRGMGALGLPGDLSSTSRFAKVAYTRMHAVSEDSEKASVSQFFHILGSVDQQRGCCEVGEGKYEITIYTSCCNATKGIYYYTSYDNHQITGVDMHRENLDGTEIIRYPLRKEEQIAWVN
MH0033_GL0071290	MCTAATYKTKDFYFGRTLDYEFSYNEEVAITPRNYQFNFRNKESITNHYAIIGMAYVADKYPLYYDAINEKGLGIAGLNFVGNAHYNEPQQEKDNIAQFEFIPWILSQCATTKEARRLIEKINLLNVPFSAQLPLAQLHWIISDSEESITVEAVRDGIKIYDNPVGVLTNNPPFDKQLFALNNYMNLSNKSPKNSFAQNLELQQYSRGMGAIGLPGDLSSQSRFVRVAFVKMNSVSGEDENESVSQFFHILNSVDQQRGCCQLDDGKYEITIYTSCCNATKGIYYYTTYDNHQITAIDMHKENLDGESLIRYPLIKGEHINYQN
MH0034_GL0000543	MCTAITYKTKDFYFGRTLDYEISYGDEVTITPRNYEFNFRHKQNIKNHYAIIGMAYVTENYPLYYEAVNEKGLGIAGLNFVGNAQYNKKIKGKDNITQFEFIPWILSQSTTVKEAKKLIEKINFLDEPFSTNLPLAQLHWIISDSIESITVEAVKDGIKIYENPVGVLTNNPTFDKQMFELNNYMNLSTKSPKNTFAKSLNLEKYSRGMGAIGLPGDLSSQSRFIRAAFVKMNSVSKEEEKESVSQFFHILNSVEQQRGCCELDDGIFEITIYTSCCNASKGIYYYTTYDNHQITAIDMHKENLNSENLIRYPLIKDEQIKMQN
MH0044_GL0017066	MCTAATYKTKDFYMGRTLDYEFSYGEEITITPRNYPFKFRYTGEDSSHYAIIGMAHVTDDYPLYYDAVNEKGLGMAGLNFVGNAVYGEPVDGSKNVAQFEFIPWILSKCGNLDEARKALSTLNLVGTPYSDNFPAAKLHWIIADKSGAITVESVAEGLKIYDNPVGVLTNNPPFDRQMFMLNNYMHLSPKQPKNMFPENVGLETYSRGMGALGLPGDLSSASRFVRIAFVKTNSISGEGENDSVGQFFHILGSVDQQRGCCEVAEGKYEITIYTSCWNADKGIYYYTTYTNHQITAVDMHRENLDGTSLVRYRMIQEENILSQN
MH0044_GL0047722	MCTAATYRTKDFYFGRTLDYECNYGEEVTITPRNYPFAFRHMGEVKTHYAIIGMAHVAADYPLYYDAINEKGLGMAGLNFVGNAKYQEVEQGRENVAQFEFIPWILSQCSSVTEAKEKLGRMNLVGTTFNEYFPAAQLHWLIADKESAITVECMEDGLRVYDNPVGVMTNNPPFPTQMFLLNNYMGLSPRQPQNQFSDKLPLNTYSRGMGALGLPGDLSSASRFAKVAFTKIHAISGESENESVSQFFHILGSVDQQRGCCEVAEGKYEITLYTSCCNADKGIYYYTTYENHQITAVDMHRENLDGSELAHYPLIQGEQIRWAN
MH0044_GL0073146	MCTAATYKTKDFYFGRTLDYEFSYGDDVTVTPRNYVFDFRHEGKLESHYAIVGMAHVADGYPLYYDAVNEKGLGMAGLNFVGNAKYQEVSEGHENVAQYEFIPWILAQCGSVAQAREYLGRMNLVGTTFNEHFPAAQLHWLIADKEEAVTVECTASGLQVYDNPVGVLTNNPPFEMQMFMLNNYMALSPEQPQNTFSDKIGLKTYSRGMGALGLPGDLSSASRFARVAYTKLNSVSGDGEEESVSQFFHILGSVDQQRGCCKVAEGKYEITIYTSCCNATKGIYYYTTYDNHGINAVDMKREKLDGRELVRYPLDEKMKINYVN
MH0053_GL0062659	MCTAATYKTNDFYFGRTLDYELSYGDEIAITPRNYPFNFKHTEPIESHHALIGTAHVANGYPLYYDAVNEKGLGIAGLNFVGNAVYAQPVDDKTNIAQFELIPWVLSQCAAVDEARTLLSKTNLVGTPFSDKLPTAQLHWIIADKDKSITVESVADGLKIYDNPIGVLTNNPPFETQMQRLNDFSYLSPKQPENNFSDKLSFDMYSRGMGAIGLPGDLSSASRFIRVAFTKMNSVSGDSEKESVSQFFHILGSVEQQRGCCEVADGKYEITIYTSCCNASKGIYYYTTYDNRRITAVDMHREDLWSNELIRYPMLTDSSILWQN
MH0200_GL0031525	MCTAATYKTNDFYFGRTLDYEFSYGDEITVTPRNYPFNFKHTEPIESHYAIIGTAHVADGYPLYYDAVNEKGLGIAGLNFVGNAVYAQPVDDKTNIAQFELIPWILSQCATVDEVQTLLSNTNLVGTPFGDKLPTAQLHWIIADKDKSITVESVADGLKIYDNPIGVLTNNPPFETQMQRLNDFSYLSPKQPKNNFSDKLSFDMYSRGMGAIGLPGDLSSASRFVKVAFTKMNSVSGNSEKESVSQFFHILGSVEQQRGCCEVADGKYEITIYTSCCNASKGIYYYTTYDNRRITAVDMHREDLWSNELIRYPMLTDSSILWQN
MH0054_GL0017092	MCTAATYKTKDFYFGRTLDYEFSYGDQIVITPRNYVFDLRNGSRLKSHYAMIGMACVMQAYPLYYDAVNEKGLGIAGLNFVGNASYRKPAGGKDNITQFELIPWLLGKCASVKEVRQALENLNLTDTPFSDNLPLAQLHWIIADRDACITVESVQDGLKIYDNPVGVLTNNPPFNYQMFNLNNYMHLAPENRGNTFSKQLELDQYSRGMGAMGLPGDLSSQSRFVRVAFVKMNSLSGDSEEESVSQFFHILGSVDQQRGCCRLGTDKYEITLYTSCCNTDRGIYYYNTYDNHRITGVDMHKENLDGKNLICYTPVTGEQIYMQN
MH0054_GL0077802	MCTAATYKTKDLYFGRTLDYEFSYGETVTVTPRNFRLEFRHMGVTERHFAFIGMAHVADNYPLYYDAVNEKGLCIAGLNFVGNAHYRECREGKDNLAQWELIPWIMARCASVSEAKALLARINLTAEPFAPNLPTAQLHWIISDKSGSITLESVSDGIFVYDNPVGVLTNNPPFPIQLFNLNNYMGLSVDNPENRFSERLELNAYSRGMGAIGLAGDLSSASRFVRVAFTKMNSLSDDDEKSSVSQFFHILGSVDQQRGCCRLADGKYEISIYTSCCNADKGIYYYKTYDNHSIVGVDMNREELDGSALIAYPLKTDMEFEILN
MH0065_GL0029498	MCTAITYQTDNFYFGRTLDYEFSYGEKITIVPRNYQLKFRHTKTMNNHYAIIGMAHVTDNYPLFYEAVNESGLGIAGLNFVGNASYQEPTINKNNIAQFEFIPWLLSQCQNISEVKNLLKETNITNEAFSSSYPAAQLHWLIADQNQSIVVEAISEGLKIYDNPVGVLTNNPSFDKQLFALNNYRHLTNKNPQNTFGQNVNLDLYSRGLGALGLPGDISSQSRFIRASFVKTNSVSSNGEVASVNQFFHLLNTVEQVRGCCEVKKNEYEITIYTSCINATQGIYYYTTYNNHQINAIAMHKENLESHDLIMYPLIDTEHINHLN
MH0067_GL0026457	MCTCINFKTKDNYFGRNLDLEYRFNEKVVITPRNYKFNLKNGTSITSKYSMIGMATVVSNYPLYAEATNEKGLSMAGLYFPKNACFFKEEDNKLNLSPYELIPYFLGLYSSISEIKKDITKLNITNTPFSKEMPVSDLHWMISDESECIVIEQMEDGLKVYNNPIGVLTNNPPFEYHLNNINNYSNLSPYNSENTFSNKINLNQYGQGMGAIGLPGDNSPASRFIRASFNKLNSKCEDDEKSSVTQFFHILDSVSMVQGTTITKENKNDITTYSCCINTSKGIYYYKTYTNNQIIAIKMSEKEKNNKYLSIFDLIEEQQIKYIN
MH0077_GL0009629	MCTAITYKTKDFYFGRTLDDEFSYGEEVTITPKNYPFKFRNGNILSRHYALIGMAHITNDYPLYYEAVNEQGLGMAGLNFFGNAVYNEEKKDKDNICQFELIPWILGKCASVNEAKILLENINITKETFSSNYPVSPLHWLIADSKECLVIESVKEGLKIYDNPVGVMTNNPTFDKQLFNLNNYRHLSNEELPSTFSDNLNLTSYSRGLGGLGIPGDVSSMSRFVRACFVKLNSVSSADETSSVNQFFHIINSVEQVRGCCKLKENTYEITIYSSCCNASEGIYYYTTYNNHQINRIDMHKENLEEDKLISYALNNSENIKLVN
MH0077_GL0017539	MCTAITYKTEDLYFGRTLDYEFSYGEEITITPRNYKFNLKNGKELRNHYAMIGMAHVSDEYPLYYEAVNEKGLCIAGLNFVGNAFYHDKVDDKENIAQFEFIPWILSTCSSVEDAKKIVKKTNITGETFSQKFPAAQLHWIISDKDSSIVVESLKEEIKIYDNPTGVLTNNPPFDKQLFALNNYRNLSVKNKDNTFSENINLDSYSRGMGAIGLPGDLSSQSRFIRATFVKSNSISLKGEEESVNQFFHIINSVEQVRGCCELDDNKYEITIYSSCCNAQKGIYYYTTYNNHQINAVDMNKVELDSENLVRYPVIDKESINYIN
MH0086_GL0093137	MCTAATYKTKDFYFGRTLDYEISYGDQVVITPRNYVFDLRSGGQLKSHYAMIGMACVMQDYPLYYDAVNEKGLGIAGLNFVGNAHYNKPVADKDNITQFELIPWILGKCATVKEARALLENLNLTDIPFMEKLPMAQLHWIIADKEACITLECMESGMKVYDNPVGVLTNNPPFDYQMFNLNNYMHLAVANHPNTFSDELVLNPYSRGMGGMGLPGDLSSQSRFVRVSFVKMNSLSGDSEEESVSQFFHILGSVDQQRGCCKLGEDKYEITLYTSCCNTDKGIYYYNTYDNHQISAVDMHKEDLDGEKLISYALVKGEQFFKQN
MH0088_GL0048511	MCTAATYQTKDFYMGRTLDYEFSYGEKIAIMPRNYPLQFRHDGKKITHYALIGMAHVIDDYPLYYDAVNEKGLGMAGLNFVGNACYNDVQENVRNVAQYEFIPWILSQCASLNEAKKLIKEMNLVKTPYNEQLPAASLHWIIADKSGCITVESVKEGLKVYENPVGILTNNPAFDKQMFNLNNYMFLSPKQPVNMFSKELDLKTYSRGMGALGLPGDLSSMSRFVRVAFTKMNAKSKSSEKESVNQFFHILGSVEQQRGCCEVAEEKYEITIYTSCWNSQKGIYYYTTYDRRQITAVNMHKINLDGQQLISYPMLNDEEFYEQN
MH0095_GL0052741	MCTAATYQTKDFYMGRTLDYEFSYGEKIAIMPRNYPLQYRHGSKNIEHYAMIGMAHVLDEYPLYYDAVNEKGLGMAGLNFVGNACYQEVKEGAVNVAQYEFIPWILSQCATLKEAKQLIQTINLVKTPYNEHLPAASLHWIIADQSGCITVESVEEGLKIYENPVGVLANNPSFDKQLFNLNNYMSLSPKQPQNYFSKQLDLKSYSRGMGALGLPGDLSSMSRFVRVAFTKMNGQSKDNERDSVNQFFHILGSVEQQRGCCEVDDGKYEITIYTSCWNSQKGIYYYTTYNRRQITAVNMHKVNLDGQHLTSYPMLDDEEFYEQN
MH0333_GL0086028	MCTAATYQTKDFYMGRTLDYEFSYGEKIAIMPRNYPLQYRHGQKNIEHYAMIGMAHVLEEYPLYYDAVNEKGLGMAGLNFVGNAYYHDVKEDAINVAQYEFIPWVLSQCATLKEAKQLIQTINLVKTPYNEHLPAASLHWIIADQSGCITVESVEEGLKIYENPVGVLTNNPSFDKQLFNLNNYMSLSPKQPHNCFSKQLDLKSYSRGMGALGLPGDLSSMSRFVRVAFTKMNGQSKDNERDSVNQFFHILGSVEQQRGCCEVDEGKYEITIYTSCWNSQKGIYYYTTYNRRQITAVNMHKVNLDGQHLISYSMLDDEEFYEQN
MH0095_GL0095463	MCTCINLKTKDNYFGRNLDLEYRFDEKVVITPRNYEFKLKNKKKICTKYALIGMATTFEDYPLYAEATNEKGLSMAGLYFPGNAHFYDEKDGKLNLAPYELIPYFLGNYSSIKEIKQELEMLNITNIPFSENLPTTDLHWMMCDKNECIVIEQMEEGLNIYDNPLGVLTNNPPFNYHLANINNYSNLTPYYEKSKFSDKIELKQYGQGMGAIGLPGDNSPASRFIRASFNKLNSNCKDDEKSSITQFFHILDSVAMVKGTTITKENKDDITTYSCCINTDKGIYYYKTYNNNQIVAIKMTEKEKNMDKLSIYNLIEEQQIKYEN
MH0100_GL0074723	MCTAATYKTKDFYFGRTLDYEYSYNEEVTITPRNYEFKFRRVKNLNSHYAIIGMAYIMNDYPLYYDAVNEKGLAIAGLNFVGNAHYNEEQKEKENVAQFELIPYLLSQCSSVKEARMLLQKINITNDKFNSDLPLAQLHWIISDKEESITLESVKEGIKIYDNPVGVLTNNPTFDKQLFNLNNYSQLSTENKENTFNSKLTFDTYSRGMGGLGLPGDLSSMSRFVRVAFVKMNSLSKEDECESVSQFFHILNSVDQQRGCCNLGKNKFEITIYTSCCNTSKGIYYYTTYNNHQISAVDMHKEELNSNLLIHYPLITGEQIKFQN
MH0111_GL0037006	MCTAATYQTECFYMGRTLDYEFSYGEEITITPREFPFEFRHGGTLSNHYAIIGMAHAAGGYPLYYDAVNEKGLGMAGLNFVGNAKYAQPREGMRNVAQFEFIPWILSQCAELSQARELISGMNLTGTPFSEQLPAAQLHWIIADRSGCIVVESTEKGLQIHENKAGVLTNNPPFEQQMAMLNNYMGLSPRDPQNTFAEGLELTRYSRGMGAVGLPGDLSSASRFARVAFTRNNSRSGSSEAESVGQFFHILGSVEQTRGCCEVAPGKFEITIYTSCWNAQTGVYYYTTYLNRRISAVDMHRADLDSRELIRYPMLQQEDVYFQN
MH0111_GL0056579	MCTAVTYKTKDFYFGRTLDYEYSYKEEITITPRNYKFNFKNKSTITNHYAIIGTAYVAENYPLYYDAVNEKGLGIAGLNFVGNAFYNDPVQGKDNIAQFEFIPWILSQCSTTDEARNLIQKINILNIPFNSQLPLAKLHWLISDENESITVEAVKEGIKIYNNPVGVLTNNPPFDKQLFALNNYINLSNESPKNKFADKLELELYSRGMGAIGLPGDLSSQSRFVRASFVKMNSVSGDTENESVSQFFHILNSVDQQRGCCKLDDEKYEITIYTSCCNATKGIYYYTTYDNHQITAVDMNKENLSGEEFIRYPLIKNEHIKYQN
MH0111_GL0112730	MCTAATYQTKDFYFGRTLDYEFSYGDEIVLMPRKFPISFRYMGKRETHYAILGIAHVAGGYPLYYDAINEKGVGMAGLNFVGNAVYQEVEEGRENVAQYEFLPWILSQCDSVQAVRSLLSKMNLVGTPFSEQLPSAQLHWLIADANEAVTVECTADGLHIYDNPAGVLTNNPPFPQQMFLLNQYMGLSPRQPENTFSGELALTPYSRGMGAIGLPGDLSSTSRFAKVAFTKLHAISGDSEEESVSQFFHILGSVDQQRGCCEVAEGKYEITIYTSCCNATKGIYYYTTYDNHQISAVDMHKEDLDTDSLYRYPVLTKGQICRQN
MH0113_GL0106544	MCTAATYKTKDFYFGRTLDYEFSYGDDVTVTPRNYVFDFRHEGRLESHYAIVGMAHVADGYPLYYDAVNEKGLGMAGLNFVGNAKYQEIEDGRENVAQFEFIPWILAQCDSVMQAKERLAKMNLVGTTFNEHLPAAQLHWLIADENEAITVECTASGLNVYDNPVGVLTNNPPFEMQMFMLNNYMGLSPKQPVNNFSDKVELKTYSRGMGALGLPGDLSSASRFARAAYTKLNSISGDGEEESVSQFFHILGSVDQQRGCCKVADDKYEITIYTSCCNASKGIYYYTTYDNHSINAVDMHKEKLDGNELSRFPLDEKMKINYLN
MH0116_GL0041685	MCTAATYKTKDFYIGRTLDYEISYGDEITITPRNYEFKFKEKEPIKTHNAIIGMAYVVENYPLYYDAINEKGLGIAGLNFVGNTHYNEKQEGKDNITQYEFIPWILSQCSTVKEAKKLIEKINFLNKPFNDQLPLAQLHWIIADSTEAITVEAVKEGIKIYQNPVGILTNNPPFDKQMFALNNYMNLSAKSPENKFAKNLNLERYSRGMGAIGLPGDLSSQSRFVRASFVKMNSISKDTEKESVSQFFHILNSVDQQRGCCELEDGKYEITIYTSCCNASKGIYYYTTYDNHQITAVDMHKENLDNKELIRYPLIKEEQIKMQN
MH0126_GL0065002	MCTAATYKTKDFYFGRTLDYEFSYGEEIVITPRKFKFNFSHMGVMENHYAMIGMAHVAEAYPLYYEAVNEKGLGMAGLNFVGNACYGQLEEAKENVATYEFIPWILSQCDSVSQVCKILENINLIGEMFGGTFPVVSLHWLIADAKEAITVEVMKDGMHIYENPIGVLTNNPPFEQQMFLLNNYMHLSPRQPENQFAPEVALHTYSRGMGAIGLPGDLSSASRFARVAFTKMHSKSGDTEEENVGQFFHILGAVEQQRGCCEVKEGEYEYTIYTSCCNATKGIFYYTTYGNRQITAVAMQKENLDSEQLLRYPMKKQEQICYQN
MH0131_GL0023121	MCTAASYRTKDLYFGRNLDYEFSYGDEVTITPRNYPFTFRRAGEMRTHYAMIGMAYVAEEYPLYYDAVNEKGLCIAGLNFVGNAACQSETDGKDNISVFELIPWLLGQCADLNEVRVLLAKLNLVDIPFNAQLPTAKLHWLITDRTGSITVEAVADGLHVYENPVEVLTNNPPFPQQMAMLANYRALSPRTPKNTFAPGVDLPELSRGMGGIGLPGDLSSMSRFVKVAFTRGNSKSADDEMSSVSQFFHILGSVEQQRGCCELDDGKYEITLYTSCCNADTGVYYYTTYDNNQITAVSMHHEDLDGVALVHYPIIQKQNIFCQN
MH0131_GL0041548	MCTAAAFQTKDFYFGRTLDYECSYGECVTVTPRRYPFSFRHMGRLDAHYAMIGMAHVADGYPLYYDAVNEAGLGMAGLNFVGNAQYAEVQEGKENVAQFELILWILGRCATVREARARLDALNLVGTPFSERYPAAQLHWLLADKDEAVVIESMADGLHVYDDPAGVLTNNPPFPQQLFNLNNYMALSPRQPENRFSGALGLHCYSRGMGALGLPGDLSSMSRFVRVAYTKLNAVCRDTEAENVSQFFHILGAVEQQRGCCEVEPGAYEYTIYTSCCNAARGVYYYTTYDNHQITAVDLHRAELDGETLSTWPLVTGEQIFRQN
MH0139_GL0110718	MCTAATYTGKDHYFGRNLDLELSYNESVTVTPRKFPLKFHQVHDMNEHFAIIGMATVVADYPLYYDATNEKGLSMAGLNFPGNADYKEPAEDVDNVASFEFIPWILGQCETVADVRKLLAKINITNVEFSEQFPPSPLHWMISDKNESITVEQTKAGLNVYDNPVGIMTNNPEFPFQMFTLNNYRRVSPKPVASTFADGLELDEYTRGMGSMGLPGDLSSNSRFVKATFTKLNAPKMADENTSVSQFFHILGSVEQQKGCCDVGNGKFEFTIYSSCCNVDRGIYYYKTYDNSQITAVDMHKEDLDSAALKSYKLIEEQQIFAQN
MH0143_GL0034342	MCTAATYQTKDFYMGRTLDYECSYGEEIVITPRHYPIEFRYAEKNENHYAIIGTAHIAEGYPLYYDAVNEKGLGMAGLNFVGNAVYGEPEKECKNVAQYEFILWILSQCKNLNEARKVLSEINLVGTPFSKAFPTAQLHWLIADKNGAITVESVAEGLKVYDNPVGVLTNNPPFHQQMFFLNNYMHLSPKQPENRFSKQVPLETYSRGMGALGLPGDLSSASRFVRAAFVRLHSISGESETESVGQFFHILGSVEQQRGCCEVKEGNYEITVYTSCWNAQRGIYYYTTYTNHTITAVDMHKENLEASALIQYPMLLEERIQWQN
MH0143_GL0060012	MCTAVTYKTKDFYMGRTLDYEFSYGEEVTIMPRNYALSFRNGHKMNRHYAIVGMAHVEEDYPLYYDGINEKGLGIAGLNFVGNAVYQDKKPGKDNFAQFELIPYLLGQCSSVQEAKELLQNLNLTKEAFREGMPPSPLHWMLADERQAITIEAVEEGLKIYENPVGVLTNNPPFDKQLFGLNRYLGLSVREPQNTFSKKLELSVYSRGMGAIGLPGDLSSSSRFVRAAFVKMNSLSGETEEESVSQFFHILGSVDQQRGCCEVAEGKYEITQYTSCCNAARGIYYYTTYDNHQITAVDMHREDLEAEKLIRYPKIEGEQIRMQN
MH0145_GL0066943	MCTAATYRTDDFYMGRTLDYEFSYGEEITVMPRIFPLSFRHGGGTDRHYAIIGMAHVADGYPMYYDAVNEKGLGMAGLNFAASARYSEPEDGKQNVAQFEFIPWVLSQFASLGQARSAIEKINLVGTTYDSRYPAAKMHWIIADKSGAITVEPTESGLKIYDNAPGVLTNEPPFDMQLFNLNNYMRLSPKQPENSFSDALDLGTYSRGMGGLGLPGDLSSMSRFVRAAFTKLNSLSGSGEAESVGQFFHILGSVEQVRGCCEVAQDKYEITIYTSCFNADKGVYYYTTYNNRRITAVDMHRENLDSDSLARYPMLDKEDVLRQN
MH0145_GL0131802	MCTAATYQTKDFYIGRTLDYEFSYGDQITITPRNYPFRFRYMGQMQSHYALIGMAHVVADYPLYYDAVNEKGVGMAGLNFVGNAVYESEKADRENVAQFEFIPWVLSQCASMKEVRTLLERINLTGTSFSPQLPTAGLHWIIADKDDCITVESMADGLHIYDNPVGILTNNPPFDMQMFQLNNYMSLSAKQPENSFAPELGLSTYSRGMGAMGLPGDLSSASRFVRAAFVKQHSVSGESEAESVSQFFHILGAVDQPRGCCDVGEGKYEITIYTSCCNASKGIYYYTTYENHQITAVDMHRVDLDGEQLVTYEVVTGERINRAN
MH0150_GL0028381	MCTAATYKTEDFYFGRNLDYEFSYGDEVTVTPRAYPFALRCMGNFRTKYAMIGMAYVAGEYPLYYDAVNEKGLGIAGLNFVGNAVYHPAAEGKNNVTQFELIPWLLGCCATLAEARTLLEKTNIVNIPFSDQLPLAQLHWLIADKTGSIVVESTADGLHIYDDPVGVLTNNPPFPQQLFALNNYRALSPRTPASTFAEGLDLTAYSRGLGGLGLPGDLSSQSRFVRAAFVRMNAKSGSGEAESVNQFFHILHSVEQQRGCCELDGGKYEITLYTSCCNADKGIYYYTTYGNHQITAVDMHRENLDSTKLTRYPLVQGEQIALQN
MH0154_GL0070147	MCTAATYKTKDFYFGRTLDYDISYGDRVTVTPRNYVFHLRNGEQLKSHYAMIGMACVMQDYPLYYDAVNEKGLGIAGLNFVGNAHYNKPADGKENIAQFELIPWILGTCASVEEARQALSRLNLIDTPFMENLPLAQLHWLIADKTACITVESVKDGLKVYDNPVGVLTNNPPFPYQLFQLNNYMHLAVDNRENTFSKELALDPYSRGMGGMGLPGDLSSQSRFVRVAFVKMNSLSGDSEAESVSQFFHILGSVDQQRGCCKLGEGRYEITLFTSCCNTDKGIYYYNTYDNHQISGVDMHRENLDGSSLITYAPVCGEQICMQN
MH0169_GL0041822	MCTCIDFKTKDHYFGRNLDLEYRFNEKVVITPRNYKFNLKNGVTITSKYSMIGMATVTNNYPLYAEATNEKGLSMAGLNFPKSAYFFKEEKEKLNLSPYELIPYFLGLYSSVSEIKEMLTKLNITDIPFSKDMPVSELHWMISDKNECIVIEQMEDGLKIYNNPIGVLTNNPPFDYHLNNINNYSNLSTYNTENMFSSKLNLKQYGQGMGAIGLPGDNSPASRFVRAAFNKLNSKCNNDEESSVTQFFHILDSVSMVQGTTITKEDKNDITTYSCCINTSKGIYYYKTYTNNQIVAIKMSEKEKNANCLTIFELIEKQQIKYIN
MH0175_GL0084877	MCTATTYKTKDFYFGRTLDYEFSYGDEVTITPRNYSFNFRKMGEMKSHYAIIGMAYVTYNYPLYYDAINEKGLGIAGLNFVGNAVYHNEKDGKDNITQFEFIPWILGQCSSVAEAKNLIKNMNFLNEPFNDKLTLAQLHWIVADEDEAITIESMEDGIKIYDNQVGVLTNNPPFDKQMFNLNNYMYLSNKSLENTFAPALNLKNYSRGMGAIGLPGDLSSQSRFVRAAFVKMNSVSGDSEFESVSQFFHILNSVDQQRGCCYLGDNKYEITIYTSCCNATKGIYYYTTYNNHQITAVNMHNENLDGNNLIRYAIIKDEQIKTQN
MH0176_GL0048006	MCTAATYQTKDFYFGRNLDYERSYGESVVIMPRNRPLPLRHGAALGTHYAMIGMAHMQDGFPLYYDAVNEKGLCIAGLNFVGNAVYHPPMAERENVAQFELIPWLLGRCATLAEARQLLERVNITDTPFCAGLPAAQLHWMVADRTGCLVVESVADGVRVYDDPAGVLTNNPPFPMQLFALNNYAQLSPEPPVNRFAPALPLETYSRGMGAMGLPGDLSSQSRFVRAAFVRANSVSGDGEAESLSQLFHILGSVEQQRGCCRLNDGACELTLYTGCCNADRGVYYYTTYDNGQITAVDMHRADLDGDAPVSYPLVTEMQVRWEN
MH0188_GL0002118	MCTAATYKTNDFYFGRTLDYEFSYGDEVTITPRNYRFDFRHMGILESHYAIIGMAYVAGGYPLYYDGINEKGLGMAGLNFVGNAKFQPIEEGRDNIAQFEFIPWILGRCQSVKEARELIGRMNLVSTPFSEQLPSAQLHWIISDSEESITVEPVAEGLKVYDNPVGVLTNNPPFPQQMFMLNNYMNLSPRQPENKFASELDLTTYSRGMGALGLPGDLSSASRFAKVAFTKMNSVSGNSEAESVSQFFHILGSVDQQRGCCEVAEDKYEITLYTSCCNAKKGIYYYTTYDNQQITAVDMNRENLDGAEVVRYPLIKEQQINWQN
MH0189_GL0024347	MCTAISFVGKNHYFGRNLDLNYELPLNLVVVPRNYPIAFKALETREKHYALYGVGRIQDNYPFFFDVANEVGLSFAGLNFPGFAYFGDKKDSKLNLAPYELPLYLLAKYKSVKEVKEALKGIYLANLPFSKNLPVATLHFIRADKEDCIVIEQTKDGRKVYDNPYRVLTNNPTFDYHRYNINNYRNLTNQEPVNRFSSNLPLSAYGKARGAIGLPGDSSPSSRFVKESFLLQNTVKYEDEDKNISTAFHLLNSVSTLIGESQRQNGSYEYTIYSSIYSLDEKRLYIKTYENSTLQRYRLMKEDLDGKELICHSISVEANYQDIN
MH0189_GL0066045	MCTAACFKDKDCYFGRNLDYEFSYGEQIVVTPRYFKYGFRFALEPDNKYALIGMAHVSDGYPLYYDAMNEKGLGMAGLNFVGNAYFNPVVKGKTNVCSFEFIPWILCQCETVDEAIKLINEMNLCDTPFSASFPPASLHYMISDSNKTITVEVMKDGVHIYDNPVGVLTNNPPFDKQMFNLNNYMYLSTKQPKNTFSQDVNLSTYSRGMGALGLPGDLSSASRFVRVAFTNMNVTKGLNEKENVSQFFHILGSVEQQKGLCEVSEGKYEYTIYTSCCNLNKGIYYYSTYHGHTIKAVDMHKTDLNNKDLTCYPMIDEEVFFQQN
MH0193_GL0109983	MCTAATYRTKDFYFGRTLDYECNYGEEVTVTPRNFPFYFRHMGEVKSHYALIGMAHVAESYPLYYDAINEKGLGMAGLNFVGNAQYQEIEQGRENVAQFEFIPWILSQCASVTEAKEALGRMNLVGTTFNEYFPAAQLHWLIADKKEAITVECMADGLYVYDNPVGVMTNNPPFPTQMFLLNNYMGLSPRQPQNQFSDKLPLNTYSRGMGALGLPGDLSSASRFAKVAFTKMHAISGESENESVSQFFHILGSVDQQRGCCEVAEGKYEITLYTSCCNADKGIYYYTTYENHQITAVDMHRENLDGSELAHYPLIQGEQIKFQN
MH0193_GL0186772	MCTAATYKTKDFYFGRTLDYEFSYGDEVTVTPRNYPFQFRYMGEKSSHYAIIGMAHVVGDYPLYYDGINEKGVGMAGLNFVGNAVYQEVSDNRENVAQYEFIPWILTQSASVKEARELLGKMNLVGTPFNEKLPSAGLHWIIADKDEAITVECMADGLHVYDNPVGVLTNNPPFETQMFLLNNYMNLSEKQPENHFSEKLPLKTYSRGMGALGLPGDLSSASRFAKVAFTKMHAISGEGEAESVSQFFHILGSVDQQRGCCEVAEGKYEITLYTSCCNADRGIYYYTTYDNHQITAVDMHHEDLDGSSLSRYPLVTGEQIRWVN
MH0197_GL0034764	MCTAATYKTDGFYFGRTLDYEFSYGDEIVVTPRRFPLAFSGGKALSEHFALLGMAHVADGYPLYYDAMNEKGLCMAGLNFVGNAAYAAPRGGEGDVAQFEFIPWVLAQCASVSEARVLLGKTNLTGTPFSAALPAAQLHWLLADKDECVTIESTADGLHVYDNPAGVLTNNPPFPQQLFRLNDYRSLSPRQPENTFAPALDLRSYSRGMGALGLPGDLSSSSRFVRAAFTRANAVSGSSETESVSQFFHILGTVEQVRGCCEVEPGKHEITLYTSCCSAQRGIYYYTTYENHRISAVDMHRCNLDAAALVRFAPRTEEDVFYQN
MH0197_GL0043007	MCTAATYKTEDFYFGRTLDYEFSYGDEITVTPRHYPFNFRHMGLCESHYAMIGMAHVADGYPLYYDAVNEKGLGMAGLNFVGNAVYAELSDGKENVSQFEFIPWILGKCASVKEARAAIGKMNLVGTAFSENLPSAQLHWLIADENEAITVESTASGLKIYNNPVGVLTNNPPFDVQMLMLSSYAGASSRQIQNRFSKKIDFDFYSRGMGAMGLPGDLSSTSRFARTAFVKMNSVSGSGEEESVSQFFHILGAAEQQRGCCELQDGKFEITIYTSCCNARKGIYYYTTYDNHQISAVDMHKENLDGSTLARFAPVTGEHINYQN
MH0197_GL0139855	MCTAAAYRTKDFYFGRNLDYERSFGESVTVTPRKYPFAFRNGENWTEHYAMIGMAHVQDGYPLYYDAVNEKGLAIAGLNFVGSAVYHAPVQGKDNVAQFELIPWLLGRCATAAEARAALEKLNLTDEPFCPGMPASQLHWMLADRETCLVIESTADGLHVYENPARVLTNNPPFPMQLFQLNNYARLSPDGPSFQFAGELPFWEYSRGMGAMGLPGDLSSQSRFVRASFACLNAQSGEDELSSVSQFFHILGAVEQQRGLCRLPDGQYEITLYSGCMNADRGVYYYRTYDNPQLTAVDMHREKLDGAELVAYPLREKMEIFREN
MH0199_GL0143051	MCTAATYKTKGFYFGRTLDYEFSYGEEITITPRNYPIPFRHMGTLTSHYAIIGMAHIADNYPLYYDAMNEKGLGMAGLNFVGNAAYAEPVDGMQNVAQFEFIPWILSRCATIPEVREALARMNLVGTPFSPQMPAASLHWIIADKNEAIVVESMADGLHVHDDPAGVLTNNPPFDLQMFHLNNYLGLSPRQPENHFSPELPLATYSRGMGALGLPGDLSSQSRFARVAFTRANSISGDSEEESVSQFFHILGSVDQQRGCCEVAEGKYEITIYTSCCSAETGTYYYTTYENHQITAVDMKKEALDSDSLIRYPMILKGEIRRQN
MH0205_GL0026888	MCTAATYKTKDFYFGRTLDYEFSYGDEIIITPRNFEFNFRMGKKMENHYAIIGMAHVAGDYPLYYDAINEKGLGIAGLNFVGNAYYNDCADGKDNIAQFELIPWILCQCETVKEVRELLKNINITNEPFSEKFPLAQLHWIIADKNEAIIVESMKDGLKVYDNPVGVLTNNPPFDKQMFELNKYMNLSSKSPQNNFSNKLNMEYYSRGMGGIGLPGDLSSQSRFVRVSFVKMNSVSGDDEKSSVSQFFHILNSVDQQRGCCDVGDGKYEITIYTSCCNASKGIYYYTTYNNHQITGVNMFKENLDGDKIIKYPVIEDGLVRWQN
MH0206_GL0172142	MCTAATYKTRDFYFGRTLDYEFSYGDQITITPRNYPFHFRHAGVIDTHFAIIGMAHVAENYPLYYDAINEKGLGMAGLNFVGNAAYADVRSGLDNVAQFEFIPWILSQCSSVAEVRTLLSRINLVNTPFSKQFPLAQLHWIISDKEESITVESMSDGLHIYDNPVGVLTNNPPFPQQMFQLNNYMHLSPKQPDNTFADDLALSAYSRGMGALGLPGDLSSASRFVRVAFTRMNASSGDSELESVSQFFHILGSVDQQRGCCEVADGKYEITLYTSCCNATKGIYYYTTYENHQITAVDMKRENLDSRTLICYPVIQGEKIHFQN
O2.UC8-2_GL0122279	MCTAATYKTRDFYFGRTLDYEFSYGDQITITPRNYPFHFRHAGVIDTHFAIIGMAHVAENYPLYYDAINEKGLGMAGLNFVGNAAYADVKPGLDNIAQFEFIPWILSQCASVAEVRTLLARMNLVNTPFSKQFPLAQLHWIISDKEESITVESMSDGLHIYDNPVGVLTNNPPFPQQMFQLNNYMHLSPKQPANTFADDLALSAYSRGMGALGLPGDLSSASRFVRVAFTRMNARSGDSELESVSQFFHILGSVDQQRGCCEVADGKYEITLYTSCCNATKGIYYYTTYENHQITAVDMKRENLDSRTLICYPVIQGEKIHFQN
MH0212_GL0065562	MCTAVTYKTRDFYFGRTLDYDFSYGDEVTITPRNYPFHFRHVGTMPKHYAMIGMAYVKENYPLYYEGVNEAGLGMAGLNFVGNAVYREKEAGKDNVAQFEFIPWILGQCASVKEARVLLGRINLINTPFCKELPIADLHWMIADGKEAITVESVREGIRIYENPAGVLTNNPPFDEQMFQLNNYMNLSPKAPQNHFCKQLPLHAYSRGMGALGLPGDLSSQSRFVRAAFVKMNSVCGDSEAESVSQFFHIMGSVDQQRGCCEVGDGKFEITIYTSCCNADKGIYYYTTYDNHQITAVNMYKENLDGTELIRYSPVYGEQIKMQN
MH0217_GL0060986	MCTAATYKTKDFYFGRTLDYEFSYGDEIVVTPRNYPMAFRHVPAPEKRYAMIGMAHVADGYPLYYDAINEAGLGMAGLNFVGNAAYGQIVEGRENVAQFEFIPWILSQCASVRQARERLERIQLTATPFSDRLPCAQLHWLIADRDEAIVVESMADGLHVHDNPVGVLTNNPPFDVQMFLLNNYMGLSSGAPENRFAPKIGLRAYSRGMGAMGLPGDLSSASRFAKVAFTRLHSLSAEDEASSVSQFFHILGSVEQQRGCCEVADEKYEITLYTSCCNATRGIYYYTTYDNARISAVDMHRTDLNASELTRYAPAAKQDIFYQN
MH0217_GL0162359	MCTAAAYLTKDFYFGRNLDYERSFGESVVITPRRWPLPRRHGAALETHYAMIGMACMADGFPLYYDAVNEKGLCIAGLNFVDSAVYHPVREGAENAAQFELIPWLLGRCATLAEARALLARTSITDTPFCDGLPAARLHWMVADRTGCIAVEPVADGLRVYDDPAWVLTNEPPFPMQLFALNNYAQLSPEPPVNRFAPELPLAAYSRGMGAMGLPGDLSSQSRFVRTAFVRANSLSGGGEVESLSQLFHILGAAAQQRGCCRLPDGACERTLYTGCCNADRGVYYYTTYDNSQITAVDMHRADLDGDAPVSYPLLTDMRIYRQN
MH0227_GL0112862	MCTAATYKTKGFYFGRTLDYEFSYGEEITITPRNYPIPFRHMGTHDSHYAIIGMAHIAGDYPLYYDAMNEKGLGMAGLNFVGNAAYADMKDGVENVTQFEFIPWILSQCATVSEAKEKLAVMNLVGTPFNPQLPAASLHWIIADKDEAIVVESMKDGLHVHDDPVGVLTNNPPFDMQMFHLNNYLSLSPRQPENHFAPDAPLSTYSRGMGALGLPGDLSSQSRFARVAFTRAHSVSGDSEEESVSQFFHILGAVDQQRGCCEVAEGKYEITIYTSCCSAETGTYYYTTYENHQITAVDMKKEALDSDSLICYPMILKGEIRRQN
MH0229_GL0022847	MCTAVSLLSGDFYFGRNLDYEFSYGDEVTVTPRGYTFPMRGHAPLRTRYAIIGMAYVQGDYPLYYDAINENGLGVAGLNFVGNAVYFPAQAERDNVTQFELIPWLLGQCATLCEARELLGRINLLNEPFSPELPLAQLHWLIADQTGSITVESTADGLHVYDNPVGVLTNNPPFPMQLFQLNNYMALSPESPKNTFAPDAPLTTYSRGMGAMGLPGDLSSQSRFVRVAFTRAHSLCKPTEESRVNQFFHILTSVEQQRGCCSLGAGKYEITLYSSCCNATRGIYYYTTYDNRQITAVDMHNENLDGDALIRYPLLQSSAFLKQN
MH0233_GL0076944	MCTAATYKTRDFYFGRTLDYEISYGETVTVTPRNFKLMFRSMGTMDHHFAFMGMAHITENYPLYYDAVNEKGLCIAGLNFVGNAHYREKEKGKDNIAQWEFIPWIMGQCATVNDARELLDRINFLAEPFSPHFPMAQLHWIISDKNSSITVESVKDGIFVYDNPVGVLTNNPPFPFQMFNLNNYMRLSIDTPKNYFSEQIRLNAYSRGMGAIGLPGDLSSMSRFVRVAFTKMNSLSENDEKSSVSQFFHILGSVEQQRGCCRLADGKYEISIYTSCCNADRGIYYYKTYDNYSIVGVDMNREDLNGEALISYKLMTDKALEIQN
MH0239_GL0033429	MCTAAAYKTKDFYFGRTLDYEFSFGDQVTITPRNYPFRFRFQGTMETHYAMIGMAHVADDYPLYYEAVNEKGLGMAGLNFVGNAYYGEKADGKDNVAQFEFIPWILGQCVSVKEALRLLEQVNLVNTPFSESLPLAQLHWILADRDEAVTVESVLSGIHVYPNPAGVLTNNPPFPEQMFNLNNYMHLSPKDPENCFSDKLSLKTYCRGMGALGLPGDLSSQSRFVRVAFVKLNSVSGDSEEESVSQFFHILGSVDQQKGCSDLGNGNFEMTLYTCCCNGDKGIYYYTTYGNHQITAVDMHREDLEGDRLIPYPLVQKEQILYQN
MH0247_GL0056102	MCTAVTYQTNHFYFGRTLDYESSYGEEIVILPRKFPLSFLHRETVTQHYAIMGIAHVANQYPLFYDAINEKGLCMAGLNFVGNAYYAKSTTGENEVAQYEFIPWILSTCATTAEAKERIASICITDTPFCEQMPVGQLHWMIADKNQTITVEAVADGIKIYENPVGVLTNNPPFPEQLFRLNDFMHLSPKQPQNHFSSTLSLQPYSRGMGALGLPGDLSSQSRFIRAAFVRANSVSGTSEQENVSQFFHILGAVEQQRGCCDVGNGQYEITIYTDCYNAEKGIFYYTTYQNHQISAVHLHNEPLDSDFLIRYPMITGEQIHYQN
V1.UC42-0_GL0086873	MCTAVTYQTNHFYFGRTLDYESSYGEEIVILPRKFPLPFLHMGTVTQHYAIMGIAHVANQYSLFYDAINEKGLCMAGLNFVGNAHYAKNTTGENEVAQYEFIPWILSTCATTAEAKERISSIRITDTPFCEQMPVGQLHWMIADKNQTITVEAVADGIKIYENSVGVLTNNPPFPEQLFRLNDFMHLSPKQPQNHFLSALSLQPYSRGMGALGLPGDLSSQSRFIRAAFVRANSVSGTSEQESVSQFFHILGAVEQQRGCCDVGNGQYEITIYTNCYNAEKGIFYYTTYQNHQISAVYLHNEPLDSDFLIRYPMITGEQIHYQN
MH0260_GL0051352	MCTAATYLTKDFYFGRTLDYEYSYHEEITVTPRNYPISFSKMGVRDSHYALIGMAFVVADYPLYYDAVNEKGLGMAGLNFVGNAVYQEEEAGYDSVAQYEFIPWILSQCANVAQARTVLSHMRLTAAAFSKELPAAQLHWIIADQTEAITVECTRDGLHVYDNPVGVLTNNPPFPIQMFGLNQYRGLSAKQPDNLFSDQVELPAYSRGMGAIGLPGDLSSASRFAKVAFTKLHAVSGESEEASVSQFFHILGSVDQQRGCCEVAEGKYEITIYTSCANATKGIYYYTTYDNHQISAVDMRKEDLDSKKLIRYPLLTQGQIHWQN
MH0262_GL0027071	MCTAATYQTKHFYFGRNLDYEQSFGESVVITPRNWPLALRHGAAMETHYAMIGMAHIQDGFPLYYDAVNEKGLCIAGLNFVGNAVYGRPEGGRENVAQFELIPWLLGRCATLAEARTLLAQANITDTPYSAGLPTAQLHWMVADRTGCIVVESVADGLHIYDDPAGVLTNNPPFPTQLFALNNYAQLSPEPPVNHFAPALPLTTYSRGMGAMGLPGDLSSQSRFVRAAFVRANSVSGDGETESLSQLFHILGSVEQQRGCCRLAGGECELTLYTGCCNADRGVYYYTTYDNSQITAVDMHHADLDGCEPVSYPLVTELRLYQQN
MH0262_GL0120707	MCTAVTYQTKDFYFGRTLDYEFSYNEEITIMPRNYQLNFRNGKIIKNHYAIIGMAYVADNYPLYYDAINEKGVGMAGLNFVGNAYYNETKNGKDNIAQFEFIPWILSQCSTTKEARSLIEKINLLNVSFNENLQLAQLHWIISDKEESITIEAVKDGIKIYDNPVGILTNNPTFDKQLFSLNNYINISNKSPQNKFAKNLSLNQYSRGMGAIGLPGDLSSQSRFVRATFVKMNSVSEKDENSSVSQFFHILNSVDQQRGCCQLDNGKYEITIYTSCCNATKGIYYYTTYDNHQITAVDMNKENLEESKLVRYPLIKGEHINYQN
MH0275_GL0142038	MCTAATYLTDHFFFGRNLDYERGFGERVTVTPRSFPLPMRHLNEVTQHYAMIGMASVQAGYPLYYDAVNEKGLCIAGLNFVSSAVYRPCPAEGRGVAQFELIPWLLGSCAGVDEACALLEGVCITDDAFLPGLPPAKLHWLLADRQRCVVIEQTADGLHIYDDPAGVLTNEPPFPLQMFQLNNYAQLSARPPENRFSPALPLRAYSRGMGAMGLPGDLSSQSRFVRTAFTRLNSASGTGVAEGASQLFHILGAAAQQRGCCVLEDGSCELTLYTSCCDADTGVYYYTTYDSGHVSAVDMHREELDGAALISYPLDDVWQVRLQN
MH0276_GL0181307	MCTAATYKTKDFYFGRTLDYEFSYGDEITITPRNYEFKFKDKEPIKNHYAIIGMAYVAENYPLYYDAINEKGLGIAGLNFVGNTHYNSKKEGKDNITQYEFIPWILSQCTTVKEVQQLIEKMNFLNEPFNEQLQLAQLHWIIADKTEAITVESMKDGIKIYKNPVGVLTNNPPFDKQIFALNNYMNLSPKSPENKFAKNLELDKYSRGMGAIGLPGDLSSQSRFIRASFVKMNSVSKDTENESVSQFFHILNSVDQQRGCCELDDGKYEITIYTSCCNATKGIYYYTTYDNHQITAVDMHKENLDSEKLIRYQLIKEEQIKIQN
MH0276_GL0187742	MCTAVTYKTKDFYFGRTLDYEFSYKEEVTITPRNYELKFKNKEAINWHYAIIGMAYVADNYPLYYDAINEKGLGIAGLNFVGNAYYNDIQQDKDNIAQFEFIPWILSQCSTAKEAKNLIGKMNLINTPFNDQLPLAQLHWIISDAEESITVEAVKDGIKIYNNPVGVLTNNPTFDKQLFALNNYINLSNKSPKNTFATNLELQQYSRGMGAIGLPGDLSSQSRFVRASFVKMNSVSGEDENESVSQFFHILNSVEQQRGCCQLEDGKYEITIYTSCCNATKGIYYYTTYNNHQITAVDMHKENLDGNEIVRYPLVNSEHIKYQN
MH0277_GL0013870	MCTSITYVTSDHYFGRNFDYEISYNEVVTITPRNYKLNFRKVNDLDTHYAMIGIAAGIADYPLYYDATNEKGLSMAGLNFSGYADYKEIQEGKDNVSPFEFIPWILGQCSTVGEAKKLLKNINLANINYSDELPLSPLHWLLADKEKSIVIESMKDGLHIYDNPVGVLTNNPSFDYQLFNLNNYRVLSSETPKNNFSNQISLNAYSRGMGGIGLPGDLSSVSRFVKATFTKLNSVSGDSESESISQFFHILGSVEQQKGLCDVGDGKYEYTIYSSCCNVDKGIYYYRTYEDSQITAIDMNKEDLDSHKLISYPIIEKQQIKYIN
MH0277_GL0019366	MCTAITYVSKDHYFGRNFDYEISYNEVVTITPRNYKFSFREVGNLDHHFAIIGIAAGIADYPLYYDAINEKGLGMAGLNFSGYADYKKIEEGKENVSPFEFIPWVLGQCSTVDEAKKLLKNLNLVNINFSDELPLSPLHWLLADKEQSIVVESTKEGLRVFDNPVGVLTNNPTFDYQLFNLNNYRVLSTRTPKNNFSDQIELDIYSRGMGGIGLPGDLSSVSRFVKATFTKLNSVSRSSEYESISQFFHILSSVEQQKGLCDVGDEKYEYTIYSSCCNLEKGIYYYRTYDNSQITAVDMNKENLEKDSLIVYPMVETQQINYAN
MH0292_GL0055575	MCTAATYKTKDFYFGRTLDYEFSYGDEITITPRNYEFKFKETEQIKNHYAIIGMAYVAENYPLYYDAINEKGLGIAGLNFVGNTHYSSKEEGKDNITQYEFIPWILSQCTTVKEARQLVEKMNFLNEPFNEQLPLAQLHWIIADKEEAITVEAMKDGIKIYENPVGILTNNPPFDKQMFALNNYMNLSPKSPENKFAKNINLDRYSRGMGAIGLPGDLSSQSRFIRASFVKMNSVSKDTENESVSQFFHILNSVDQQRGCCEVDDGKYEITIYTSCCNASKGIYYYTTYDNHQITAVDMHKENLDSEELIRYPLIKEEQIKMQN
MH0308_GL0147709	MCTAATYKTKDFYFGRTLDYEFSYGDEVTITSRNYCFRFRNMGVMNRHYAMIGAACVIEGYPLYYDAVNEKGLGMACLNFVGNAHYKEAIRGRDNIAQFEFIPWILGKCATVKEAKRLLERINLINTPFSEKMPVAQLHWLIADGNEAITVETMKDGMHVYDNPVGVLTNNPPFDEQMFQLNNYMNLSPKAPQNHFCEKLPLYTYSRGMGALGLPGDLSSQSRFVRAVFVKMNSVSGTSETESVSQFFHILGSVDQQRGCCDLGDGKYEVTLYTSCCNTDKGIYYYTTYNNHQITAVNMFKENLDGAALIRYPMITEEQFRMQN
MH0318_GL0187893	MCTAACYKTKDFYFGRTLDYEFSYGDRVVITPRNFPFSLRHGGVLEKHFAMIGMACVIDGYPLYYDAVNEAGLCCAGLNFVGNAVYEKPAQGRRNLAQFELIPFLLGSCKSVAEAKGMLHEICLTDTPFSEKLPTAQLHWLIADAEQCITLECTADGMHIYENPVGILTNNPPLPQQLFALNNYMHLSAATPQNTFSETLALAPYSRGMGALGLPGDLSSMSRFVRAAFVRLNSVSEETEEKSVSQFFHILGSVDQQRGCCKLENGQYEITLYTSCCNASRGVYYYTTYDNHCISAVDMNRENLDAGTLLSYAPIIAEQIFYQN
MH0318_GL0227978	MCTAATYQTKDFYFGRTLDYEISYGDQVVITPRNYGFHLRSGGQITSHYAMIGMACVMEGYPLYYDAVNEKGLGIAGLNFVGNAYYHPPMEGKENITQFELIPRILGTCATVKEARQGLAQMNLTDTPFTETLPVAQLHWLIADKNECITLESVKEGLNIYENPVGVLTNNPPFPYQMFQLNNYRHLAVENGANTFSKDLALHQYSRGMGAMGLPGDLSSQSRFVRVAFVKMNALSGDSEGESVSQFFHILGSVDQQRGCCKLGEDKYEITLYTSCCNADKGIYYYTTYDNHQISGVDMHQENLDGTQLIAYAPVKGEQIYMQN
MH0329_GL0025530	MCTAATYKTKDFYFGRTLDYEFSYGDEVTITPRNYQFSFRNMGTVITHYAMIGMAYVAGDYPLYYDAVNEKGLGIAGLNFVGNAEYSESVPDKNNIAQFEFIPWILGQCDSVRQAKALLENINLINTPFSKELPLAQLHWLIADRDEAITVESVKEGIKVYQNPVGVLTNNPPFDKQLFQLNNYMNLSPKSPQNNFAAQLPLHTYSRGMGALGLPGDLSSQSRFVRVAFVKMNSVSGDSETESVSQFFHIMGSVDQQRGCCDLGEGKFEITIYTSCCNADKGIYYYTTYDNHQITAVDMHREYVDGTALIRYPLIKEEQIRFQN
MH0336_GL0062639	MCTAATYKTEDFYFGRTLDYERSYGDKIVITPRGYTFALRHGGRIENHYAMIGMACVMQDYPLYYDAVNEMGLGIAGLNFVGNAHYGKPQDGADNITQFELIPLLLGRCATVAEVRQTLAGINLVDTPFAEQLPVAQLHWLIADKNECITLESTSGGMKIYDNPVGVLTNNPPFDRQLFNLNNYRHLSAADRDNTFAADLALTQYSRGMGAMGLPGDLSSQSRFVRAAFVRMNSVSGDSEEESIAQFFHILGSVDQQRGCCKLGDGKYEITLYTSCCNADKGIYYYTTYDNHQISGVDMHKVDLDGAELIVYEQRRGESIYMQN
MH0345_GL0103890	MCTAATYKTKDFYIGRTLDYEFSYGDEITITPRNYEFKFKEKETIKNHYAIIGMAYIAENYPLYYDAINEKGLGIAGLNFVGNTHYNEKETKKDNITQYEFIPWILSQCATVKEAKKLIEKINFLNKPFNEQLPLAQLHWIIADKDEAITVEALKDGVKIYENPVGILTNNPPFDKQMFALNNYMNLSPKSPENKFAKSLNLEKYSRGMGAIGLPGDLSSQSRFIRASFVKMNSISKDTEKESVSQFFHILNSVDQQRGCCEVEDGKYEITIYTSCCNASKGIYYYTTYDNHQITAVDMNKENLNGKDLVRYPLVKEEQIKMQN
MH0345_GL0174763	MCTAATYSSKDFYMGRTLDYEFSYGDEVTVTPRNYPFRFRHMGENKSHYAMIGMAHVADDYPLYYDAMNECGLGIAGLNFVGNAFYGEVEDGVDCIAQFEFIPYLLSVCASVKEVKEVLGHSKVVNTRFSEQFPCAGLHWIIADKEEAVTVESMKDGLHIHDNPVGILTNNPPFEKQMFQLNNYMHLSPKQPENQFLQGFSLDSYSRGMGAMGLPGDLSSMSRFVRAVFTKMNSISGESEEESVSQFFHILGSVDQQRGCCEVEPGKYEITLYTSCCNAQKGIYYYTTYENHQITAVDMHHEDLDADSLMRYPLVQGQHIYRQN
MH0364_GL0078862	MCTAATYKTKDFYFGRTLDYEFSYNEEVTITPRNYEFKFRNKEAISNHYAIIGMAYVAENYPLYYDAINEKGLGMAGLNFVGNAHYNEPQQEKDNIAQFEFIPWILSQCATTKEAKTLIEKINLLNVSFNAQLPLAQLHWIISDAEESITVEAVKEGIKVYDNPVGVLTNNPPFDKQLFALNNYMNLSNKSPKNTFSADLELQQYSRGMGAIGLPGDLSSQSRFVRVAFVKMNSVSSDEENESVSQFFHILNSVDQQRGCCQLDDGKYEITIYTSCCNATKGIYYYTTYNNHQITAVDMHKENLDGNQLIRYPLISGEHINFQN
MH0369_GL0002092	MCTAATYKTKDFYFGRTLDYEFSYGDEITIAPRNYEFNFRKVKKIESHYAMIGMAHVVGDYPLYYDAINEKGLGIAGLNFVGNAYYNECTEGKDNIAQFELIPWILGQCESVKEVRELLKNINITNEPFSEKFPLAQLHWIIADKNEAITVESMKDGLKVYDNPVGVLTNNPPFDKQMFELNKYMNLSPKVPKNNFSDKLDMEYYSRGMGAIGLPGDLSSQSRFVRVSFVKMNSVSKNDEKSSVSQFFHILNSVDQQRGCCEVADGKYEITIYTSCCNASKGIYYYTTYNNHQITAVDMFKENLDGNSIAKYPLIEAGEIRWQN
MH0369_GL0003788	MCTSATYKTKDFYFGRTLDYEFSYGDEVTIVPRNFQFNFRKEKSINSHYAMIGMAHVEEDYPLYHDAINEKGLGMAGLNFVDNAYYKEYVEGKDNIAQFEFIPWILSQCANVKEARVLVEKMNLLNISFNDKLPVAQLHWIISDSEETITVESVKEGIKIYENPVGVLTNNPPFDMQMFALNNYMNLSAKPPKNNFSNKLNLKQYSRGMGALGLPGDLSSQSRFVRVAFTKMNSISGEGEKESVSQFFHILNSVDQQRGCCNLGDGKYEITIYTSCCNTNKGIYYYTSYDNHQITAIDMNKENLDEDKLIRYSLIKEEQIRMQN
MH0371_GL0192709	MCTAATYKTKDFYFGRTLDYEFSYNEEITITPRNYEFKFRNKGSISNHYAIIGMAYIEENYPLYYDAINEKGLGMAGLNFVGNAYYNEQEEGKDNIAQFEFIPWILSQCATVKEAKVLIEKINILNVSFNDQLPLAQLHWIIADAESSITVEAVKEGIKVYDNPVGVLTNNPTFDKQLYALNNYINLSNKSPRNTFATDLKLQQYSRGMGAIGLPGDLSSQSRFVRATFVKMNSVSTDEENESVSQFFHILNSVDQQRGCCQLDDGKYEITIYTSCCNVTKGIYYYTTYNNHQITAVNMHKEDLNVNQLIRYPLISGEHINFQN
MH0372_GL0106918	MCTAITYKTKAHYFGRNLDLAYSYHETVTVTPRNYPFHFRKVNALLNHYGMIGMAYVVEGYPLYYDATNEKGLSMAGLNFPGNACYKPEAQGVDNVATFELIPWILAQCSDVGEARALLEHINIWNENFSAGLPASPLHWMISDREKSIVVEAVSDGIKIYDNPIGILTNNPPFDFQMFYLNNFMNITAEQAVNRFSEKMDLKPYCLGMGGLGLPGDLSSASRFVKAAFTKMNSVSGDSESESLSQFFHILAAVEQQRGCAKDENGQYEMTVYSSCCNTDRGIYYYTTYENRQITGVDMYKEDLESCRLISYPLIQGQQINMQN
MH0372_GL0113724	MCTAATYKTKDFYFGRTLDYEISYGETVTVTPRNFKLMFRSVATMEHHFAFIGMAHITENYPLYYDAVNEKGLCIAGLNFVENAHYCEKEKGKDNIAQWEFIPWIMGQCTTVNEARKLLDRINFLAEPFSPHFPIAQLHWIISDKNSSITVESVKDGIFVYDNPVGVLTNNPPFPVQIFNLNNYMGLSIDTPKNCFSEHLSLNAYSRGMGAIGLPGDLSSMSRFVRVAFTKMNSLSENDEKSSVSQFFHILGSVEQQRGCCRLANEKYEISIYTSCCNADKGIYYYKTYDHHSIVGVDMNREELNGEALISYKLMTDKALEMQN
MH0373_GL0148831	MCTAATYKTKAFYFGRTLDYEFSYGDEVVITPRNYPFSFCNMDKIKSHYAMIGMAYVADNYPLYYDAVNEKGLGMAGLNFVGNADYKQNVPGKDNVAQFEFIPWILSQCATVQEAKALLEKINLVSIAFNKDLPVAQLHWLIADREESITVESVQEGIRIYHNPVGVLTNNPPFEEQMFQLNNYMHLSPKPPKNHFSDKLPLYPYSRGMGALGLPGDLSSQSRFVRVAFTKMNSVSGDSELESVSQFFHILGSVDQQRGCCDIGEGKFEITIYTSCCNADQGIYYYTTYNNHQITAVNMHKEQLDGACLARYPLILGEQIKMQN
MH0374_GL0156574	MCTAATYQTRDFYFGRNLDYECSYGEQVVVVPRNFPFALRHGGELMQHYAMIGMVHVADGYPLFYDAVNEKGLCIAGLNFVGNAVYGKPRAGCENIAVFELIPWLLGRCANIAQARAALESLHLTDTPFSPQFPTAQLHWLLAARDGCLTVEATADGLHVYDNPAGVLTNNPPFPMQLFALNNYMQLTPLPPENRFGLPLGQYSRGMGALGLPGDLSSQSRFVRAAFTRQNSRSGEGEEESVSQFFHILGAVEQQNGCCVLEDGSCEHTIYTSCCNADRGIYYYTTYGNRRITAVRLHGENLDGGELKAYPLRLTQSVFYENES
MH0382_GL0091001	MCTAATYKTKDHYFGRNLDLAYSYQETVTVTPRNYSFNFRKAGRMGNHYAMIGMAYVVDDYPLYYDATNEKGLSVAGLNFPGNAVFSPEIPGKDNVAVFELIPWILGQCTNVEEVGKLFEHINIWNESFKDEMPVAPLHWMISDRDKSIVVESVSDGLKIYDNPTGILTNNPPFDFQMYHLNNYMNVSPEEAVNRFSDALDLKTYCLGMGGLGLPGDLSSASRFVKAAFTKLNSVSGDSESESISQFFHILGSVDQQRGCVRIGDGDYETTVYTSCCNTDRGIYYYRTYENSQISGVDMHRENLEDSRLVSYPLIQGQQIRMQN
MH0385_GL0088650	MCTAATYRTKDFYMGRTLDYEYSYGEEITITPRGYEFPFRRMGAMKQHYAIIGMAHVDAEYPLYYDAVNEKGLGMAGLNFVGNAVYRKDEEGKDNVASFEFIPWILSQCATLAEAKALLEKMNMTDTPYSKQMPASQLHWIIADETGALTVESVADGFHVYENPAGVLTNNPPFPEQMFSLNNYMNLSPKQPQNQFAQGVPLHTYSRGMGALGLPGDLSSMSRFARVAFVRAHSVPGDSEVESVGQFFHILGSVDQQRGCCEVGEGKYELTIYTSCCNASKGIYYYTTYNNRQITAVDMHHENLDSSTLIHYPMVKAGEIRWQN
MH0397_GL0080406	MCTAATYKTKDFYFGRTLDYEFSYGDEVTITPRNYVFNFREKEKIETHYAIIGMAYVTENYPLYYDAINEKGLGMAGLNFVGNAYYREKVEGKDNIAQFEFIPWILSQCASVAEAKQLIEKINLTNVQFNEKLPLAQLHWIISDSNEAITVESVKEGIKVYPNPVGVLTNNPPFNQQMFELNKYMQLSSKSPENRFSEELNLEKYSRGMGAIGLPGDLSSQSRFVRVAFVKMNSKSSDTEEESVSQFFHILNSVDQQKGCCELDDGKYEITIYTSCCNASKGIYYYTTYNNHQITAIDMNKEELGSENLIRYPIILNEQIKFQN
MH0406_GL0177757	MEVLLMCTAISYNTDEFYFGRNLDYEFSYGESVVVTPRRFPFNGLKDHYAMIGMAHMCDGFPLYYDGFNEKGLCIAGLNFTESAVFGSVREGSVNVAQYELIPQILGRCADINEVRKLAKNLNITGERFKADMPAARLHWMIADKSGAVVLEQTVDGLHLYDDPAGVLTNEPTFPAQLAGLNDYMSLSPYPPKNRFSDALPLSAYSRGMGALGLPGDMSSKSRFVRAAFLRANSVCGSGRLPGIMQFFHLLGSVEQQRGAVRMPDGQCEITIYSSCMDPKEGAYLFKTYDDISVRSVNLYGADVAGTQPTAYPVEDRMQIRRLN
MH0415_GL0103087	MCTAAVYKTDDMYFGRTLDYESSYGEEIAVMPRRFELRFSDGSASAEHFAMIGTAHIAGGYPLYYDAVNEKGLGMAGLNFVGNAKYAKPAAGAKNVAQYEFIPFILSSCESVEQARRVIAQIDLTDTPFSPQMPTAQLHWIIADKQQTIVVESTAEGVQVYDDPAGVLTNNPPFPAQMFRLNDFMHLSPKQPRNCFSDKLKLSHYSRGMGALGLPGDLSSQSRFVRAAYVLANSVSGGGEAENVSQFFHILGAVDQQRGCCEVAEGEYEITIYTSCCNADKGIYYYTTYGNSAVTAVDMHREDLDSGELAAYPMLTEMAVNFQN
MH0419_GL0115534	MCTAATYQTKDFYFGRTLDYEFSYGEHVTITPRKYPFHFQDHTVLSDHYALIGMAFVMEDYPFYYDAINEKGLGMAGLNFVGNAIYHKEQEGKDNISPYEFIPWVLSQCASVKEARELLNRLNLLNKPYNNTLPLATLHWILADKEDCIVVESMGDGLHIYDNPAGVMTNNPPFPQQMFALNNYQALSPKQPQNHFSNKLPLSSYSRGMGALGLPGDLSSQSRFIRVAFVKANAICGDSESESVSQFFHILGSVEQQRGCCEVSEGKYEITIYTSCCNADKGIYYYTTYENHQITAVDMYHENLDSNVLIKYPLVEGQHILLQN
MH0419_GL0161389	MCTSIAFPERELYGRNLDLEYHFGERIVVTPRGHAFSFRHLEPMDRHYAMIGMATVAGDTPLYAEAVNEKGLYMAGLYFPGSACYFERPAEGRLNAAPWELIPMILGGCATLAEARGVLERLRVLAEPFAPGYPLAALHWQIAARDGSLIAEPRQDGLRLYEDRLGVLTNEPPYPQQLLNLSGYRGLSPELMENRLCPGVELPVYGQGLGAFGLPGDASPMSRFVRMSFFKSHADMGQDRPEEISRFFRLLDSVAMVKGSVVTPEGRLDETIYSCCADAREGVYYYKTCDSCCVHAVRMDTGALDGAQLAVYTPESRPQFRFAE
MH0434_GL0081576	MCTAATYKTNDFYFGRTLDYESSYGEEIVIMPRGFQLKFVNMGIIENHYAVIGVAHVAQNYPLFYDAANEKGLAMAGLNFVGNAFYHDDTDGSDNVAQFEFIPWILCQCKNVAEARKLIEKVNITKTQFSPQMPAGQLHWIIADKTNCIVVESVKEGIKVYDDPVGVLTNNPPFDMQMFRLNDFRGLSTKQPENTFSDKFDLKAYSRGMGAMGLPGDLSSQSRFVRAAFVKMNSHSGADEQDSVSQFFHILGSVDQQRGCCEVAEGKYEITIYTSCCNTDKGIYYYTTYNGHQISAVDMHKENLDSFELISYPMITNEIINFQN
MH0456_GL0027383	MCTAATYQTRDFYFGRTLDYDFSYQEEVTVTPRRYPFRFCGGAPVRAHFAIIGMAYVLEDYPLYYDAVNEKGLGMAGLNFVGNAVYQREAPDRLNIAQYELIPWILTQCASVKEARALLEKTNLTGKPFHTDLPIAELHWIIADRHEALTLESVEGGLKLYPNPVGILTNNPPFEEQLFQLNNYMSLSPKEPQNRFCEKLPLQAYSRGMGALGLPGDLSSQSRFVRASFVKSNSVSKDSESESVGQFFHILGAVEQQRGCCVTTDGKYEITIYTSCCNADKGIYYYTTYENRQITAVDMHRENLDTCALIRYPLINTEQIRRQN
O2.CD1-0-PT_GL0025408	MCTAATYQTKDFYFGRTLDYEFSYGDQIVITPRNYPFSFRHAGEMNTHYAIIGMAHVAGNYPLYYDAINEKGVGMAGLNFVGNAAYADVTSDRDNVAQFEFIPWILSQCATLSEVQTLLERMTLVDTPFSEQFPLAQLHWIISDQTGSITVESMADGLHIYENPVGVLTNNPPFPQQMFQLNNFMHLSPKQPVNAFSDDLVLTAYSRGMGALGLPGDLSSASRFVRVAFTKMNAFSGDSENESVSQFFHILGSVDQQRGCCEVADGKYEITLYTSCCNVTKGIYYYTTYENHQISAVDMHRENLDGDALICYPVIEGEQINYQN
O2.UC23-2_GL0124815	MCTAATYQTKDFYFGRTLDYEFSYGDQIAITPRNYPFSFRHAGEMATHYAIIGMAHVAGNYPLYYDAINEKGVGMAGLNFVGNAAYADVSPDRDNVAQFEFIPWILSQCATLSEVRTLLERMALVATPFNEQFPLAQLHWIISDKTGSITVESMADGLHIYENPVGVLTNNPPFPQQMFQLNNFMHLSPKQPVNTFSDDLALTAYSRGMGALGLPGDLSSASRFVRVAFTKMNAFSGDSEKESVSQFFHILGSVDQQRGCCEVADGKYEITLYTSCCNVTKGIYYYTTYENHQISAVDMHRENLNGGALICYPVIQGEQINYQN
O2.CD3-0-PT_GL0058496	MCTAATYQTKDLYFGRTLDYLFSYGEEVVITPRSYPFSFRHMPAMDNHFSLIGMACVMNDYPLYYDAVNEKGLCIAGLNFPKNAVYQTPVPGKTNLAQFELIPWLLGQFSTVSEVRKALSSLVLTNDAFCGQLPPTPLHWIIADASEAITVESVADGLKVYDNPVGILTNNPPFDRQLFNLNNYMNLSPKQPCNRFSEQLPLSTYCLGMGGLGLPGDLSSMSRFVRATFTKMNSVSGDSEEESVSQFFHILGSVDQQRGCSEDENGKYEITLYTSCCNAATGAYYYTTYNNHQITAVDMHRVDLDSADLKRYPLEDKEQILFRN
O2.UC12-1_GL0016923	MCTAATYRTKDFYFGRTLDYEFSYGDEVTVTPRNYAFTFRHMGTVTSHYAIIGMAYVVADYPLYYDAINEKGLGMAGLNFVGNAVYQQVETGRDNVAQFEFVPWILSQCATVAEAREHLEKMNLVGTPFSEQLPSAQLHWIIADKDGAIVVECMEDGLHVYDDPAGVLTNNPPFPQQMFQLNNYMHLSPRQPENAFSRDLPLQTYSRGMGALGLPGDLSSASRFAKVAFTRLHAVSGESEEESVSQFFHILGSVEQQRGCCEVAEGKYEITIYTSCCNATRGIYYYTTYDNHQITAVDMHREDLDGAKLVHYPLCKSENIYTQN
O2.UC1-2_GL0066603	MCTAAVYRTKDTYFGRTLDYEFSYGDEVTITPRNYPLKFRHIGAIEKNYAILGMAHVVGDYPLYYDAINEKGLGMAGLNFVGNAVYQELSNEKKNVAQYEFILWILRQCATVQEAKDCLVQMQLVGTPFHESLPTAQLHWMIADVKDCIVVECMADGLHVYDNPAEVLTNNPPFPQQMFLLNQYMHLSPSQPENHFSDKLDLQAYSRGMGALGLPGDLSSSSRFARVAFTRLHSISDDSESGSVSQFFHILGSVDQQRGCCEVSEGKYEITLYTSCCNLNRGIYYYTTYENHRISAVDMHKENLDAAGLIRYTPVTGEQIYRQN
O2.UC32-1_GL0023776	MCTAATYKTKDFYFGRTLDYEFSYGDEIAITPRNYPINFRHTKALDNHYAIMGMAYVVGEYPLYYDAINEKGLGMAGLNFVGNAMYQEVKENETNVAQFEFIMWILAQYSNVDEAREALSHMNLVATPFSEQLPSAQLHWIIADEKSSITVECMADGLHIYDNPVGVLTNNPPFDQQMFMLNNYMNLSPKQPENKFSKDLDFNAYSRGMGALGLPGDLSSASRFAKVAFTKMNSVSGDGEEESVSQFFHILGSVDQQRGCCEVEEGKYEITIYTSCCNATKGIYYYTTYNNHQITAVDMHREKLDGDKLVRYPLITGEQINYQN
O2.UC35-0_GL0084398	MCTAATYKTKDFYFGRTLDYEFSYNEEVTITPRNYKLKFRYGIEAKNNYAIIGMAFVVNDYPLYYDAINEKGLGMAGLNFVGNAVYSEVKSDTKNVAQYEFIPWILRQCESVKEARKVLSEMNLVGTQFSEQLPAASLHWIIADANEAITVESTESGLHVYDNPVGVLTNNPPFEQQMFQLNNYMHLSSKQPTNSFSDNLQLNSYSRGMGAIGMPGDLSSGSRFVRVAFTKMNSKSGETENESVSQFFHILGSVEQQRGCCEVDEGKYEITIYTSCCNATKGIYYYTTYENNQITAVDMHKENLEGESLVRYPLIQGQQIKMQN
O2.UC41-1_GL0014702	MCTAVTYKTKDFYFGRTLDYEYSYKEEVTITPRNYEFKFRNEETISSHYAIIGMAYVADNYPLYYDAINENGLGMAGLNFVGNAYYNDIQENKDNIAQFEFIPWILSQCSTTKEAKKLIEKINLINTPFNGQLPLAQLHWIIADAEESITVEAVKDGIKIYDNPVGVLTNNPPFDKQLFALNNYMNLSNKSPKNTFATNLELQQYSRGMGAIGLPGDLSSQSRFVRASFIKMNSVSGKDENESVSQFFHILNSVDQQRGCCELEDGKYEITIYTSCCNVSKGIYYYTTYNNHQITAVDMHKENLDGEELVRYPLVNGEHINYQN
O2.UC41-1_GL0105119	MCTAATYQTKDFYMGRTLDYEFSYGEQIAIVPRNYPIKFHYAGTLEHHYACIGMAHVANGYPLYYDAANEKGLGMAGLNFVGNAAYAEETEDRENVAQYEFIPWILTQCATVEEAREKLTRMNLTGAPFSAQLPTAQLHWIIADKDGCIVVESMADGLHVYDNPAGVLTNNPPFPQQMFLMNQYMNLSPKQPENLFSDKLPLTTYSRGMGALGLPGDLSSTSRFARVAFTRLNSRSEDTEKASVSQFFHILGSVDQQRGCCEVAEGKYEITIYTSCCNTSKGIYYYTTYENPQITAVNMHATDLNGTEVVSYPMLQDTEIRYQN
O2.UC41-1_GL0147284	MCTAATYKTRDFYFGRTLDYEFSYGDQITISPRNYPFHFRHMGVIDQHFAIIGMAHVAENYPLYYDAINEKGLGMAGLNFVGNAAYADVKPGADNVAQFEFIPWILCQCASVDEARALLSGINLANTPFSEQFPLAQLHWIIADKDSSITVESMSDGLHIYDNPAGVLTNNPPFPQQMFQLNNYMHLSPKQPANTFSDDLGLAAYSRGMGALGLPGDLSSASRFVRVAFTKMNAKSGDSELESISQFFHILGSVDQQRGCCEVTDGKYEITLYTSCCNTAKGIYYYTTYENHQISAVDMNRENLDSNLLICYPVLQGEKINFQN
O2.UC4-2_GL0045995	MCTAATYKTKDFYFGRTLDYEYSYKEEVTITPRNYEFKFRNINNLTSHYAIIGMAFISDNYPLYYDAVNEEGLAIAGLNFVGNAYYNERQLNKENIAQFELIPYLLGSCSSVKEVKKLLEKINITNEPFSEELPLAQLHWIISDKEDCITLESVKEGLKIYDNPVGVLTNNPTFDKQLFNLNNYSGLSPKNKENTFNNKLNFDTYSRGLGALGLPGDLSSMSRFVRVAFVKMNSLSEENEIASVSQFFHILNSVDQQRGCCDLGNNKFEITIYTSCCNTDKGIYYYTTYNNHQITAVDMHKEDLNSSTLIHYPLITREQIRFQN
O2.UC48-0_GL0074443	MCTALSYRTRDHYFGRNLDLDTSYGEKVCVMPRNFPFPLRTREALETHYAMIGMATVADGLPLFYEAANECGLGMAGLNFPGNAWYGPEQPGADNIAPYELIPWILGQCSSVKEARSLLERLCIIDRPFSPSLPLASLHWMLSDAEESIVLEATKAGLQVYDDPVRVLTNNPPFDYQMFHLNNYRRLNARSGNNSFSPDLDLQVYCQGLGAMGLPGDVSSMSRFVRAAFVSQNSVCADGEDASVSQFFHLLRSVEMVRGACRTESGQCDITVYTCCINATQGRYYYTTYDNSRISCVDLRKESLDGRELRTFELARGPQILHQN
V1.UC39-4_GL0145250	MCTALSYRTRDHYFGRNLDLDTSYGEKVCIMPRNFPFPLRTKEALETHYAMIGMATVADGLPLFYEAANECGLGMAGLNFPGNAWYSPERPGADNIAPYELIPWILGQCGSVKEARSLLERLCIIDRPFSPSLPLASLHWMLSDAEESIVLEATKAGLQVYDDPVRLLTNNPPFDYQMFHLNNYRRLNARSGDNSFSPDLDLQVYCQGLGAVGLPGDVSSMSRFVRAAFVSQNSVCADGEDASVSQFFHLLRSVEMVRGACRTESGQCDIPVYTCCINATQGRYYYTTYDNSRISCVDLRKESLDGRELRTFELTRGPQILYQN
O2.UC48-0_GL0212117	MCTAATFLSDDFYFGRNLDYEFSYGDEVTVTPRGYAFSLRRGDTFRTRYAIIGMAYVQGDYPLYYDAINEKGLGVAGLNFVGNAVYHSAQADRDNIAQFELIPWLLGQCATLNEARTLIERMNLLNEPFSPQLPLAQLHWLIADRTGSITVESTADGLHIYDNPVGVLANNPPFPMQLFSLNNYMALSPQSPKNTFAPDAPLSVYSRGMGALGLPGDLSSQSRFIRAAFVRAHSLCEATEESRVSQFFHILTAVEQQRGCCQLENGKYEITLYTSCCNATRGIYYYTTYDNRQITAVDMHKAPLDGNALVRYPLIQKQQIFKQN
O2.UC7-1_GL0157111	MCTAATYRTKDFYFGRTLDYEFSYGDDVAVTPRRYPFEFRHMGRVDNHYAIIGMAHVAGGYPLYYDAINEKGLGMAGLNFVGNAKYQEPEKGRENVAQFEFIPWILSQCANVAEAREYLDRMNLVGTTFSEHFPAAQLHWLIADENEAITVECTAAGLNVYDNPVGVLTNNPPFETQMFMLNNYIGLSPKQPQNGFSDKLELRTYSRGMGALGLPGDLSSASRFARVAYTKLNSVSGDDEESSVSQFFHILGSVDQQRGCCEVAEGKYEITIYTSCCNASKGIYYYTTYDSHSVTAVDMHREKLDGTGLVTYPVDEKMKINFIN
V1.CD17-4_GL0092950	MCTAATYKTKDFYIGRTLDYEFSYGEEVVVTPRNYPFAFRFQDEMKSHYAMIGTAYVAGDYPLYYDAVNEKGLGMAGLNFVGNAVYQEPVEDKENVAQFEFIPWVLSQCESVEDVKTLLANMNLIGTPFCEELPTAQLHWMIADREQAITVEFVESGMHIYDNQVGVMTNNPPFEMQMFLLNQYMNLSPKQPENHFAEALPLETYSRGMGGMGLPGDLSSTSRFAKVAFTRMNSISGDSEEESVGQFFHILGSVEQQRGCCEVEEGKYEITIYTSCCNADKGIYYYTTYENQQITAVDMHRENLDSDTLARYPMVMKQQICWQN
V1.CD21-0_GL0067448	MCTCITYENGDFYFGRNLDLEYTFGEKVVVTPRNYPFSFQCLPAMNHHYAMIGMATVMEDFPLYAEAVNEKGLGIAGLNFPESACYKEKQEGKKNVAPFELIPWILGQCESTEQAEKLLENCNLLNHPFRKETPLSPLHWMVADKNKCIVIEAVKEGVRIYDNPYGVLTNNPPFPFYQMYMQHYRSLSAKTPESLFAEPLFFKTYGQGMGAMGLPGDYSPASRFVKAAFLKWNSRAVQEEEANVSQFFHILDGVSMVRGAVITPEGKEDITTYSCCINGDQGIYYYKTYDNSQIHAISLQRENLEETGLKEYALCTAPSFQWQN
V1.CD32-4_GL0120333	MCTAITYKTKDFYFGRTLDNECSFGEQITITPRNYPFKFHYIDNIKSHYAIIGMSLIADNYPLYFDAINENGLGMAGLNFVGNAFYSEPMSNRKNIAQFEFIPYILSQCRTVNDAKEKLSNINITNTDFSNEFQCAKLHWIISDANEAITVEAMKDGIHIYNNTIGVLTNNPPFEQQMFMLNNYMGLSSKQPKNLFSSEVKLNIYSKGMGAIGLPGDLSSASRFVRASFTKMNSISGESENESVSQFFHILGSVNQQRGCCEVREGEYEITEYTSCCNVTKGIYYYTTYNNHQINAVDMHKVDLNSSELICYPLIRTQNINFQN
V1.CD55-0_GL0067923	MCTAATYQTNAFYFGRTLDYESSYGEEIVILPRKYKLPFLHMGVSEQHYAVIGTAHVANGYPLFYDAVNEKGLCMAGLNFVGNAHYSSELDNRKNVAQYEFIPWILSQCANTAEAKEHIRRLNLLDTPFHAQMPAAQLHWIIADKTQAITIESMTDGIHVYDNPAGVLTNNPPFPEQMFRLNDYMHLSPKQPDNQFSENLPLKTYSRGMGALGLPGDLSSQSRFVRAAFVRANAVSGDSEMESVSQFFHILGAVEQQRGCCEVKDGQYEITIYTSCCNADQGIYYYTTYNNHQISAVYLHHEDLDSNQLICYPMQGKEQICHQN
V1.FI14_GL0198899	MCTAASYLAAKDRCLFGRTLDYEFSYGESVVFAPRNFAFSDNLRGGHYALLGTAHVSDGYPLYYDCVNEKGLAMAGLNFVGNAFYRDEIHDKINLPSYEFIPFLLGKCANLNEARELLRRINLTNKPFSEKFPPSQLHWIIADKSGTLVVESVREGFFVYDNPVGVLANNPPFPQQLTNLANYVNLTAKEPQNSFIPQLELPLYSRGMGAIGLPGDLSSMSRFVRAAFVLNNSKLDDEKNAVSQFFHILSAVEQQRGCCELANGMYEFTIYTSCIDCSRGIYSFTTYNNRQIRAVNMNAENLNAAELRAFPMQQNEEIRFLNTP
V1.FI27_GL0038852	MCTAATYKTADFYFGRNLDYEFSYGDEVTVTPRSYPFALRCMGDFRTRYAMIGMAYVAGEYPLYYDAINEKGLGVAGLNFVGNAVYHPAADGKNNITQFELIPWLLGSCATLAEARALLEKANIVNIPFSDKLPLAQLHWLVADKTGSITVESTADGLHIYDNPVGVLTNNPPFPQQLFALNNYRALSPRTPASTFADGLDLPVYSRGLGGLGLPGDLSSQSRFVRAAFVKMNSKSGDSETESVGQFFHILHAVEQQRGCCELDGGKYEITLYTSCCNADRGIYYYTTYGNHQITAVDMHREDLDGTRLVRYPLVQGEKIAFQN
V1.UC16-0_GL0064228	MCTAVTYKTKDFYLGRTLDYEFSYGEEVVITPRNFILNFRYCKQINTHYAMIGVAHVSENYPLYYEAVNEKGLGMVGLNFVGNADYKKWEEGRDNISPFEFIPWILGQCVTVKEAKEKLQNINLVNVSFSEKLPLAQLHWMIADKEQAVTVESTKDGLQVYDNRVGVLTNNPPFKEQMFQLNNYMGLSAKEPQNRFSKNLSLKAYSRGMGALGLPGDLSSASRFVRAAFVKLNSLSGDSEEESVNQIFHIMNSVEQQRGCCYLGEDKYEVTIYTACCNAQKGIYYYTTYENHQITAVDMHKEALEGNDLIRYSLVRKEEIQRQN
V1.UC36-0_GL0011605	MCTAATYKTKDFYFGRTLDYEFSYGDEITVTPRNYAFNFRHTSACTSHYAIIGMAHIVGNYPLYYDAINEKGLGMAGLNFVGNAVYAKPVSGKENIAQFEFIPYILGKCANINEAKSLLASINLTDTPFSEKLPTAGLHWIIADENGCITVESMADGLHIYDNPVGVLTNNPPFETQMFMLNNYMSLSPKQPQNTFANGLALNSYSRGMGALGLPGDLSSASRFARVAFTKMNSISADSENESVSQFFHILGSVDQQRGCCEVSEGKYEITIYTSCCNTTKGIYYYTTYNNHQISAVDMRKENLDSTELMRYPLIEEQQINFQN
V1.UC37-0_GL0097086	MCTAATYKTNDFYFGRTLDYEFSYGDQVVITPRRYKFDLTCEGVSESHYAIIGMAYVAENYPLYYDAMNEKGLCMAGLNFVGNAVFHDKQENKHNAAQYELIPFVLSSCSSVSEAKELLENTVITGIPFNEKLPVAQLHWIISDRNGSITVESVADGVKIYDNPVGVLTNNPPFPQQMFNLNNYMGLSPKSPKNTFSDKLELNMYSRGMGAMGLPGDLSSQSRFVRAAFTKMNSQSGSSESESISQFFHILGSVDQQRGCCEVAEGKYEITIYTSCCNADKGIYYYTTYENSQVTGVDMNKESLDSDSLIIYPLINGQQIKMMN
V1.UC39-0_GL0126799	MCTAATYQTKDFYMGRTLDYEFSYGEEITITPRYYPFHFKHGAVLEDHYAMIGMAHVAENYPLYYEGANEKGLAMAGLNFVGNAAYGHPMDDKDNIAVFELIPWLLGQCASVADVRKLVKTLNIVDTVFSPQFPNAQLHWLIADANEAITMECMKDGLHIYDNPVGVMTNNPPFDKQLFRLNDYMGLSPKQPSNNFASQLELGSYSRGMGAIGLPGDLSSGSRFVRAAFVKMNALSGNSEVESVNQVFHIMGSVEQQRGCCEVSEGHYEITIYTACMNVSKGIYYYTTYTNHQITAVDMQKENLNGEMLVRYSMLQEEKILIQN
V1.UC4-0_GL0118049	MCTAVHFKTKNSYFGRNLDYEYSYQDEITITPRNYPFHFKEKETIQSHYAIIGVAYVIDDYPLYYDAMNEKGLAIAGLNFVGNCQYNEKIEGKDNITQYEFIPWILSQCSTVKEARRLIENMNFLNVPFHENLPLAQLHWMISDLTESITVETKKKEIMIYDNPVGVLTNNPPFEQQLFELRKYMGLSPKNPNNTFSNQLDLTPYSRGMGAIGLPGDLSSESRFIRASFIKMNSVSSEDETESVSQFFHILNSVEQQRGCCEVETGKYEITIYSSCCNLNEGIYYYTTYHNHQISAIDIHHENLDSSQLIRYPMIQGEQIYRQN
V1.UC47-4_GL0095457	MCTAATYKTKDFYFGRTLDYEFSYGDEVTITPRNYKFVFRHMGEVASHYAIIGMAYVVADYPLYYDAINEKGLGMAGLNFVGNAVYQQVEEGRENVAQFEFIPWILSQCASVAEAKECLEKMNLVGTFFSEQLPSAQLHWIIADKDGAIVVECMSDGLHVYDNPAGVLTNNPPFPQQMFQLNNYMHLSPRQPENAFSRELPLQTYSRGMGALGLPGDLSSASRFAKVAFTKLHAVSGELETESVSQFFHILGSVEQQRGCCEVADGKYEITIYTSCCNATKGIYYYTTYDNHQITAVDMHHEDLDGSQLVHYPLCKSENIYTQN
V1.UC49-1_GL0094093	MCTAATYQTKHFYFGRNLDYERSFGESVVITPRRWSLPLRHGAALETHYAMIGMAHMRDGFPLYYDAVNEKGLCIAGLNFVRSAVYHPVRTGVENVAQFELIPWLLGRCATLAEARALLARTNITDTPFCDGLPAARLHWMIADRTGCIALEPVADGLRVYDDPAWVLTNEPPFPMQLFALNNYAQLSPEPPVNRFAPELPLAAYSRGMGAMGLPGDLSSQSRFVRTAFVRANSVSGDGETESLSQLFHILGAAAQQRGCCRLSDGACELTLYTGCCNADRGVYYYTTYDNSQITAVDMHRADLDSTAPVCYPLLTDMRIYRQN
V1.UC52-1_GL0040891	MCTAATYKTKDFYFGRPLDYEFSYGDELTVTPRNYVFKLRHMGTLSSHYAIIGMAHVAGNYPLYYDGINEKGLGMAGLNFVGNAAYSEVKEGKENIAQFEFIPWILGKCATVKEARALLANINLVKTPFSEMLPCAQLHWIIADRNEAITVESMADGLHIWDNPAGVLTNNPPFEQQMFMLNNYMHLSPKQPENHFSDQLRLKAYSRGMGALGLPGDLSSASRFARVAFVRDHSFSRDTEAESVSQFFHILGSVDQQRGCCEVEPGKYEITLYTSCCNGDKGIYYYTTYENHQISAVDMNHEDLDGSTLVKYPVLQGEKICMQN
V1.UC60-0_GL0050994	MCTALTYLSGDFYMGRTLDYERGYGEEVVVTPRAYPFAFRHEGLCAQHYAIIGTACVADGYPLYYDAVNEKGLGMAGLNFVGNAAYAAPCAGKRNVAQFEFIPWLLGRCAGLAEARAALAKLNLVGTPFSAHFPAAQLHWLVADRTGALVVESMADGLHVYDCPEGVLTNNPPFPIQHFGLNRYMGLSPRQPENRFSDQLELSAFSRGMGALGLPGDLSSGSRFVRAAFVRANSRSGESEAARVGQFFHILGAVEQQKGCCEVRPGEFEHTIYTSCWNAQRGVYYYTTYGCRQIHAVDLHRENLDSTSLARYPMQTDEPIQFQN
DLM012_GL0033888	MCTAITYATKDHYFGRNFDYEMSYNEVVTITPRNYRFDFRKVKNLDKHYAMIGIAAGVSNYPLYYEATNEKGLSMAGLNFPGNADYKELQEGKDNVAPFEFIPWILGQCSTIDEAKELLATINLVNIDFSEKLPLSPLHWLLADKEKSIVIESMKDGLHLYDNPVGVLTNNPPFDYQLFNLNNYRSLSNGTPENHFSNQISLNVYSRGMGGLGLPGDLSSVSRFVKATFTKMNAASGDSESESISQFFHILGSVEQQKGVCDTGEGKYEYTIYSSCCNVDKGIYYYRTYEDSQITAVNINKEDLDRHELVSYPVIKEQQINYVN
NLM027_GL0083024	MCTAITLNGNSNYFGRNLDLDFSYSEEVIITPAEYEFKFRKEKAIKNHKSLIGVGIVANDYPLYFDAINEDGLGMAGLNFPGNAYYSDALENDKDNITPFEFIPWILGQCSDVNEARNLVERINLINLSFSEQLPLAGLHWLIADREKSIVVEVTKSGVHIYDNPIGVLTNNPEFNYQMYNLNKYRNLSISTPQNTFSDSVDLKVDGTGFGGIGLPGDASPESRFVRAAFSKLNSSKGTTVEKDITQFFHILGTVEQIKGVNKTGSGKEEYTVYSNCYDLNNKTLYYTTYENRQIMAVTLNKDKNGNKLVVYPFERKQIINKLN
NOF007_GL0015679	MCTAATYKTKDFYFGRTLDYEFSYGEQIAVTPRNYPFHFRHMGDVANHYAIIGMAHVAADYPLYYDAVNEKGVGMAGLNFVGNAYFPEVTEGKENVASFEFIPWVLGQCANMKEVRELLAKINITGTPFAENMPAASLHWIIADADEAITVESMKDGLKIYENPAGVMTNNPPFDQQMFLLNNYRGLSPKQPENLFSEKLPLQCYSRGMGALGLPGDLSSASRFARVAFMKMNSVSGDSEEESVGQFFHILGSVEQQRGCCEVAEGKYEITIYTSCCNATKGIYYYTTYTNRQISAVNMHREDLDGSGLIHYPMLEKEQILWQN
NOM009_GL0037880	MCTAATYMTKDFYFGRTLDYEFSYGEEIAVTPRNYSFHFRHTENLEKHYAIIGMAHMAGDYPLYYDAVNEKGVGMAGLNFVGNAYYHKEEKGKKNVASFEFIPWVLSQCASLDEVRNLIADLNIVDTPFSENLPSGMLHWIISDKSGSITVESMKDGLHIHENPVGVLTNNPPFEQQMFMLNNYMSLSPKQPENLFADKLSLNTYSRGMGALGLPGDLSSASRFARVAFTKMNAVSGDSEEESVAQFFHILGSVDQQRGCCEVADGKYEITIYTSCCNASRGIYYYTTYENSQITAVDMHKEDLEGNVPVHYPMLTKQQIMWQN
BGI-15A_GL0018554	MCTAATYRTKCFYFGRNLDYERGFGEQVVVTPRRFPIPMRHLPELEAHYAMIGMASVQQGFPLYYDAVNEKGLCIAGLNFVRSAVYGPCAAGKANLAQFELIPWLLGCCATAAEARAALEGAHITDDAFLPGMAPAKLHWLLADREQCLVVEQTAEGLHVYDDPAGVLANEPPFPVQLFALNDYAQLSARPPENRFSPELPLTAYSRGMGAMGLPGDLSSRSRFVRAAFTRLNSVSGDDEAQSVSQFLHILGAAAQQRGCCVLEDGSCELTLYTSCCNADTGVYYYTTYDAAQLCAVDMHRCDLDGAALSGYPLDTAWRVHCQN
N020A_GL0099477	MCTAATYKTKDFYFGRTLDYEFSYGDEITVTPRNYVFNFRHMGELKTHYAMVGMAHVADDYPLYYDAFNEKGLCMAGLNFVGNAVYEEIDDSRENVAQFEFIPWILSKCATVDEARKLLDKMNLVGTQFNEVFAAAQLHWIIADENEAITVECVKEGLKIYDNKAGVLTNNPPFPQQMFLLNQYMSLSSKQPDNTFSKMLDLQQYSRGMGAIGLPGDLSSTSRFARVAFTKMNSISGDSENESVSQFFHILGSVDQQRGCCEVADGKYEITLYTSCCNANKGIYYYTSYDNKQISAVDMNRENLDGSNLIKYPLLTKGQIMWQN
T2D-146A_GL0077972	MCTGLSFVNGDFYFGRNLDLDYHFGEQVVITPRNFTLTYKCEAPQTKHLALIGMASVVDGYPLYAEAVNEAGLGMAGLNFPGFAHYASVKKENALNLTPYEIILWLLAQCKSVQEVRAKIANLNMVEIDFKQGLPCASLHWLIADKHESAVLEVTKEQTKLYDNPVGVLTNNPTFDYHLLNLHAYLGVNPNQPVDTLTKLGLQPLGQGVGTVGLPGDYSPASRFIKAVYLKSHALCEQSELANVTTFFHILDSVAFVNGATQTPDKTHDITLYSCCVNARTGEYYYKTYENNQLTKISLHNVDLEQTTLSCYPLVTTQQVLQAN
T2D-33A_GL0058417	MCTAATYRTKDFYIGRTLDYEMSYGDEITITPRNYAVKFRYMGEKKTHYAILGMAHVAGDYPLYYDAINEKGLGMAGLNFVGNAVYQEVENGRENVAQYEFIPWILSQCDSVKEARALLDKMNLVGTPFSEQLPTAQLHWIIADEKEALTVECMADGLHIYENKVGVLTNNPPFETQMFLLNNYMNLSPKQPENNWSEELPLHTYSRGMGALGLPGDLSSASRFARVAYTKQNSVSGDSEQESVSQFFHILGSVDQQRGCCEVAEGKYEITIYTSCCNASRGIYYYTTYGNHQITAVDMHREDLDGSELIRYPLLEQGEVRWQN
767455.LDBND_0852	MCTAITFATNDHYIGRNLDLDFSYNETVTITPRNYVFPMRKVPDLNSHYAIIGMATVVGDYPLYYDAVNEKGLGMAGLNFPGNAHYFPDQEGKDNIASFEFIPYILGTCKSVAEAKEALKKISISAEDFSKDFPTSTLHWIIADKDSSIVVESMEDGLHVYDNPVGVMTNNPPFPIMKFALNDYYALSAHCLDHKFADGVELTEYSRGMSSIGLPGDLSSKSRFVRCVFTKYNSLCDKDEASSVNQFFKILGSVEQVKGLCEVTPGEYEYTIYSSCMNQEKGIYYYTTYGNPEVHAVDMHKTDLDGKELTSYKLQKDLQFHFDN
T2D-63A_GL0097454	MCTAITFATNDHYFGRNLDLNFSYNETVTITPRNYVFPMRKVPDLSSHYAIIGMATVVGDYPLYYDAVNEEGLGMAGLNFPGNAHYFPNQEGKDNITSFEFVPYILGTCKSVTEAKEALKKISISAEDFSKDFPTSPLHWMIADKDSSIVVESMEDGLHIYDNPVGVMTNNPPFPIMKFALNDYYALSAHPLDHKFADGVELTEYSRGMSSLGLPGDLSSKSRFVRCVFTKYNSLCDKDEASSVNQFFKILGSVEQVKGLCEVTPGEYEYTIYSSCMNQEKGIYYYTTYGNPEVHAVDMHKTDLDGKELTSYKLQKDLQFHFDN
158479027-stool1_revised_C719339_1_gene26322	MCTAATYQTRDFYFGRTLDYEFSYGEEIVVMPRRFPLNFRHMGACCQHYALVGMAHVAEGTPLFYDAINEKGLGMAGLNFVGNADYKSLVPGKDNVASFEFIPWILGQCASLEEAKQLLSRMNLVNTPFAPSLPASQLHWLIADSTGAITVECVKEGLKVYDNPAGVMTNNPPFPAQMMNLNNFMHLSVKQPQNQFSQNLPLQCYSRGMGALGLPGDLSSQSRFVRVAFVRANSVSGTGEGESVSQFFHILGSVDQQRGCCQVDEGKFEYTIYTSCCNATRGIYYYTTYDNHQITGVDMHKENLDGDTLVQYPLVTGEQIRMQN
T2D-81A_GL0043045	MCTAATYQTRDFYFGRTLDYEFSYGEEIVIMPRRFPLNFRHMGACNQHYAMVGMAHVAEGTPLFYDAINEKGLGMAGLNFVGNADYKSLVPGKDNVASFEFIPWILGQCASLEEARQLLARMNLVSTPFAPSLPASQLHWLIADSTGAITVECVKEGLKVYDNPAGVMTNNPPFPAQMMNLNNFMHLSRKQPENHFSGNLPLQCYSRGMGALGLPGDLSSQSRFVRVAFVRANSVSGASESESVSQFFHILGSVDQQRGCCQVDEGKFEYTIYTSCCNASQGIYYYTTYDNHQITGVDMHRENLDGDTLVQYPLVTGEQIRMQN
158337416-stool1_revised_C1225584_1_gene60736	MCTCLNLKTEDNYFGRNLDLEYRFNEKVVITPRNYEFELKNGMKIRTKYSIIGMATVVKNYPLYAEASNEKGLSIAGLYFPGNAKFFDTNSSKLNLAPYELIPYFLGLYENIEEMKKELLNLNITNIPFSEKFPVTDLHWMISDKKECIVLEQTDDGLKIYDNLTGVLTNNPSFDYHLTNINNYINLTPNSAENRFSNKLEIENFGQGMGAIGLPGDNSPTSRFIRAVFNTFNSVCDKDENSSVSQFFHILDSVSMVKGTVITKEGKNDITVYSCCINTTRGIYYYKTYTNNQITAVKMTDKEKNRKELSIYDLIEEEQIYYQN
158944319-stool1_revised_scaffold29021_1_gene39549	MCTAVTYRTKDFYFGRTLDYDFSYGDEVTVTPRNYEFFYKEAESVESHYAMIGMAHVIRDYPLYYDAVNEKGLGMAGLNFPGNAYYRGSEAGRDNIAQFEFIPWILGRCASVEEAKELIEKINITDIPFSADLPVAQLHWIIADKDEAVTVESVKDGIKVYDNPAGVLTNNPPFNEQLFSLNNYMYLSPSSPQNRFSEKLSLTAYSRGMGAIGLPGDLSSQSRFVRASFVKMNSVSGDSESESVSQFFHILGAVDQQRGCCDIGDGKLEITLYTSCCNADKGIYYYTTYDNHQITAVDMNREDLDGSELSRYPLISGEQFRFQN
158944319-stool1_revised_C1052841_1_gene135137	MCTAATYKTKDFYFGRTLDYEFSYGDQITITPRNYPFNFRHLETLNSHYAIMGMAYVAEKYPLYYDGINEKGLAMAGLNFVGNAFYGELDDTKENVSQFEFIPWVLAKFQCVKDVKEALKNMNLVGTSFSKQLPTASLHWIIADKDEAIVVESMKDGIHIYENTIGVLTNNPPFNQQMFMLNNYMNLSPKQPENHFSQYIDFNLYSRGMGALGLPGDLSSASRFAKVAFTKMNSKSKDTEEDSVSQFFHILGSVDQQRGCCQVADEKYEITIYTSCCNATKGIYYYTTYNCHQINAVDMHRENLDGKDLICYEEIAGENINWQN
159268001-stool1_revised_scaffold49644_1_gene127053	MCTALSIHLNDMYIGRTLDNEVSFGEKVTFTPRNYPFVFQNGKKMNSHYAILGMASVIDSYPLYFDAINEKGIGVIGLNFVGNAHYFPRKETKDNIAPYEFIPWILSQCKNMKEVRKLLSNLNFYNHRFKKNLALARQHYLISNGKESITVEPTKDGLKIYKNKVGVLTNNPPFDMQVFNLNSYINLTNLQPENRFAEELNLENYSKGMGALGLPGDNSSLSRFVRVAFHRFHSVSFALEEDNMNQFYHVLSSVNQVKGVSKTAEDKYETTLYMSCCNLTKGYYSYKTYLNNTIRKVSFLQCYLTGDKIRQFDDIDTPKTISLV
638754422-stool1_revised_scaffold24658_1_gene3975	MCTAITYNNEDFYFGRTLDYEFSYGEKITITPRNYNFKYKNKENISNHYAIIGMAHIANDYPLYYEAVNEQGLGIAGLNFVGNAYYNDKIENKDNIAQFEFIPWILCQCKNVEEARTLLQNINITNESFSNDYPIAQLHWIISDNKECIVVESVKSGLNIYANPVGVLTNNPSFDKQIFSLNNYRNLSVEDKENTFSKNIDLKAYSRGMGAIGLPGDLSSQSRFIRAAFIKNNSISLKGEKESVNQFFHILNSVEQVRGCCKLDDNKYEITIYSSCCNATKGIYYYTTYNNHQINAIDMHKEDLNTNNLITYNLNDHEVINYVN
763496533-stool2_revised_scaffold20626_1_gene27786	MCTAAVYKTKDFYFGRTLDYDCSYGEEVTITPRNFCFRFKNEGIISNHYAIIGMAHVTENYPLYYDAVNEKGLGMAGLNFVGNADYKEIKKDKYNIASFELIPWILSRCSSVKEVKALINYMNITNIPFNNELPPTQLHWIIAGHEEAITLESTKTGIHVYDNKAGILTNNPPFNEQMFNLNNYMSLSAKEPQNNFCSSLMLHTYSRGMGALGLPGDLSSQSRFVRASFVRANSVSGNSEEESVNQFFHILGSVEQQRGCCNLGYGRYEITLYTSCCNTNKGLYYYTTYENHQITEINMHNENLDGSSLITYPLIHNEQIKLQN
763678604-stool1_revised_scaffold39432_1_gene182482	MCTAATYLTKNFYFGRNLDYERGFGEQVTVTPRRFPLPMRYMPDMERHYAMIGMASVQAGYPLYYDAVNEKGLCIAGLNFVRSAEYTPARQGKANIAQFELIPWILGRCATADEACELLRECHITDDAFLPGMTTAKLHWLLADRKRCVVVEQTAAGLHIYENPAGVLTNEPPFPVQQFSLNNYAHLSPNPPENRFAPALPLEEYSRGMGAMGLPGDLSSQSRFIRTAFTRMNSRSGADEGGSVSQLFHILGAAAQQRGCCVLADGACELTLYTSCCNADTGVYYYTTYDSGHVSAVDMHRTELDGETLFCCPLDSAWRVSYQN
763840445-stool2_revised_C954203_1_gene97961	MCTAATYKTKDHYFGRNLDLEYSYHETVTVTPRNYPFHFRKVNDLMQHYAMIGMAYVVEDYPLYYDATNEKGLSMAGLYFPGNADYKPETRGMDNVATFELIPWILGQCGNMAEVRALLEHINIWNENFSAKLPASPLHWMISDREESIVVEAVSDGLKIYDNPVGILTNNPPFDLQMFHLSNYMNVSASEAENRFSKKIDLKACSKGMGGLGLPGDLSSASRFVKAAFTRLNSVSGDSESESISQFFHILGSVEQQRGCVRLENHLYEMTVYSSCCNTDKGIYYYTTYENSQISGVDMHKENLDGRQLICYPLIQNQQIHMQN
763860675-stool1_revised_scaffold51182_1_gene24903	MCTAATYRTKDFYFGRTLDYEFSYGDEVTVTPRNFSFSFRNMGLMESHYAMIGMAHVTEGYPLYYDAVNEKGLGMAGLNFVGNAAYKEEEPDKDNVAQFEFIPWILGQCATVQEAKALLKRINLVKTPFSKELPLAQLHWMMADCEEAITVESVKDGIKVYSNPVGVLTNNPPFDEQMFQLNQYMHISPKAPENLFSDKLPLYAYSRGMGALGLPGDLSSQSRFVRAAFVKMNSVSGDSEAESVSQFFHILGAVDQQRGCCEVGDGQYEVTLYTSCCNADKGIYYYTTYENHQITAVNLYKERLDGTQLVRYPLIQGEQIKMQN
763860675-stool1_revised_scaffold30985_1_gene160540	MCTAITYKTVDSYFGRNLDYYFSYTETVTITPRNYPFSFQSVKNMESHYAIIGMAYVVYDYPLYYDATNEKGLSIAGLNFPDNAEYKDFAEGKDNVAPYELIPWILGQCETVEETKKLLKNVNIWNVNFNKKLISTPLHWLIADKDCSITVECVKEGLKVYDNSVGVLTNNPTFDFQMFNLNNYMKVSKKEPTNEFSNKVKLKEYCSGMGGIGLPGDLSSVSRFVKAAFTKLNSISGWSESESISQFFHILGSVAQQRGCVCMQEGKYEITIYSSCCNMDKGIYYYTTYENSQISAVNMYNEDLESKVLVSYPLIKGQQINKQN
764447348-stool2_revised_C784629_1_gene67527	MCTAATYKTRDHYFGRTLDYEHSYIETVTVTPRNFPFRFRKTENLEKHYALIGMAFVNENFPLYYDATNEKGLSMAGLNFPGNAAYKPFEEGKDNVAPFEFIPWILGQCASVDEALKRLKQLNLVDISFSEDLPVAPLHWILSDREKSLTVEPVKDGLKIYENPVGILTNNPPFDVQLFHLNNYMNLSAEVPANRFSDKLDLTAYSRGMGAMGLPGDLSSASRFVKAAFTKLHSISGESESESISQFFHILGSVEQQRGCVHLGGGQYEITIYTSCCNTDKGIYYYRTYENSQISGVDMHRENLESSELISYPLITGQQIRMQN
764588959-stool1_revised_C824719_1_gene50517	MCTAATYKTKDFYFGRTLDYEFSYGDEVTITPRNYPLYFRSMGVMEKHYAMIGMAHIAENYPLYYDAVNEKGLGMAGLNFVGNAYYKEKLQGKDNVAQFEFIPWILGQCGSVKEAKVLLEKINIDNTSFSKELPLAQLHWIIADRDETITVESVKEGIKIYDNPVGVLTNNPTFDLQMFQLNNYMNLSSETPKNYFSEKLPLYAYSRGMGALGLPGDLSSPSRFARVAFVKMNSVSGDSESESVSQFFHILGSVDQQRGCCDVGGGKFEFTIYTSCCNADKGIYYYTTYNNHQITAVDMYKENLNGISLVRYSPIHEQQFKFQN
MH0003_GL0114111	MCTAISYKAKDFYFGRTLDYESSYGEEVVITPRHYQFSYAHMGECTTHYAMIGMAHVAEEYPLYYEAVNEKGLGMAGLNFVGNACYGEYEENAKNVATYEFIPWVLGACESVEQVRDYLIGLNLIGETFAGKYPASSLHWLIADEKQSITVEMVEEGLQIYDNPVGVLTNNPPFDKQMFLLNNYMQLSPKQPENHLAPGVLGTYSRGMGALGLPGDLSSTSRFVRAAFTKLNAISGETEESQVGQYFHIMETISQQKGCCEVRDGEYEYTIYTSCCNASQGIFYYTTYENRQITAVRMRPDMLERDQLIRYPMQHQEKIAYEN
MH0006_GL0082113	MCTAATYQTKDFYFGRTLDYEFSYGDEIVVTPRKFPLDFCHMGKCDAHYGMIGMAHVTNGYPLYYDAVNEKGVGMAGLNFVGNAVYQKVEEGRENVAQYELIPWVLGQCANLQEVRKLLAKMNLVGTPFGDFPAAQLHWIIADASGAITLECTKDGLQVYDNPAGVLTNNPPFPMQMFQLNNYAGLSPKQPEHRFSGQIPFTSYSRGMGAMGLPGDLSSESRFARVAFVKCNSVSGDSEKESVSQFFHILGSVDQQRGCCEVAEGKYEITIYTSCCNASKGIYYYTTYDNHQISAVDMHRTDLDSKTLSCYKPAMEEQIFCQN
MH0038_GL0021044	MCTAINFKTKNMYFGRTLDYEFSYGEKITITPREYEFKFRHLGVNSNHYAIIGMAHVFEDYPLYYEAANEKGLAVAGLNFVGNAYYRKPSLKKNNVAQYELIPWILANFSSVAEVKKALKNINITDDEVNEKFKCASLHWLISDLNEAIVVESTSKGIKVYDNKVGVLTNNPQFEYQMFNLNNYRNLSICDPANSFSEKIDLNRYSRGMGGIGLPGDLSSMSRFVRVAFHKLNSKCNDDEISSVNQFFHIMNSVSQTRGLCAVNDNYEITIYTSCINLNEGKYYYTTYNNHQINMVDLHKVDLDQKDLVTFKFLDEENINIEN
MH0124_GL0071096	MSVKEKGAMRKMCTSISVNSDKHYFGRNLDLDSHFGERVVVTPRNYTVTFKCEKPLEKHFALVGMASVYDNYPLYADCANEKGLCMAGLNFNGYAKYSLQKANGKYNIAPHEIIPWILCHCRTVDEAVDLMRQTQLVAMSFSPSLPIATLHWHIADKSKSAVVECTERGTSVCINPVGVLTNNPPFDFHMENLSQYLNLSVQNPSESTNLQLKPFSNGFGGIGLPGDFSSASRFVKAAFLRNNCFCPDVNGVQHFFHLLDAVAVPAGAVSLPYEKVYKTNYSCCIDSDSGVYYYKTYENSSVRSVDMHKTDIDGASLVSFDVY
MH0135_GL0028919	MCTAASYKTDNFYFGRTLDYEMSYGEEIVIMPRNFPLKFRHIGKLSEHYAIIGTAHVAGGCPLFYDGANEKGLAMAGLNFVGNAYYFDNAAEKDNIPQFEFIPWILSKCADLNEAKALLGRINITNEPFSPQLPTAQLHWIISDKTGSIVVESVKDGLKIYDDPVGVLTNNPPFDRQLFNLNNYMHLSPKDPSNTFSDALDLTTYSRGMGGLGLPGDLSSQSRFVRCAFVKMNSRSGSGEAESVSQFFHILGSVDQQRGCCEVKGGYEITIYTACYNADKGIYYYTTYDNHQITAVKLHSENIDGTELISYPMLTGEHILEQN
MH0196_GL0113780	MCTAATYQTRDFYFGRTLDYEFSYPSEVTVTPRRFPLSFRHTGSMNEHYAIIGMAYVANGYPLYYDAINEKGLGMAGLNFVGNAAYAAPCEGKENIAQFEFIPWILAHCADLQEARAALTGMNLTGTPFSETLPPASLHWLIADASGAIVVESMADGLHIYDDPVGILTNNPPFPQQMAILNRYRGLSPRQPQNAFAPGVELPCYSRGMGAKGLPGDLSSDSRFVRAAFTRMNSVSGEDETESVSQFFHILGSVEQVRGCCEVAPSQYEITIYTSCCNATSGIYYYTTYGNPQITAVDMHRTDLQGSTLTHYPLLPLEIKQQN
MH0252_GL0027291	MCTAITYRTKDFYMGRTLDFDFAYPCEVTVMPRHFPLTLCHGGELREHFAIIGMAHTAEGYPLYFDAVNEKGLGIAGLNFVENAAYAASGEDKPNIAQYELIPWLLGTCTTVKEACEALISVHLTGTPFNENYPTASLHWLLADKNKAVVIEHTADGLHIYENPVGVMTNNPPFPQQMANLARYRGLSPHQPQGDFAAAMGLPEYSRGLGTQGLPGGLSSDARFVRVAFTRNNAISGDSEEESVGGFFHILGTVDQVRGCCEVTPGNFEITIYSSCWNADRGIYYYTTYENPQITAVDMHRTDLDGSELTGYPLLPIEIHNQN
MH0262_GL0035847	MCTAATYLTKDFYFGRNLDYEFPYGESVTITPRGYSFDLRRGEKFKNRYAIIGMAHVQDGYPLYYDAVNEKGLCIAGLNFVGNAKYHTPVNGKDNITQFELIPWLLGSCAGIAEARTMLERLNVTDIPFSAGMPLAQLHWLIADRNGCITLESTQDGLHIYDNPVGVLTNNPPFPMQLFSLNNYVNVSAKPPVNRFSALPLDTYSRGMGGIGLPGDLSSQSRFVRAAFTKLNSVSGDSENESVSQFFHILGSVEQQRGCCELESGKYEITLYSSCCNADRGIYYYTTYNNSCITAVDMHRENLDGSALISYPLTDEQQINWMN
MH0313_GL0118151	MCTAATYRTHDFYMGRTLDYEFSYPSEVTIMPRRFPIHLRHSTVLTEHYAIIGMAYVTEGYPLYYDAINEKGLGMAGLNFVGNAVYSSPCAGKENIAQFEFIPWLLARCADLQEARNALETLNLTDTPFNSHLPSASLHWIIADASGAIVVESMADGLHIYDNPVGVLTNNPPFPQQLAILNRYRGLSSRQPENTFAPEIELPCYSRGMGAKGLPGDLSSDSRFVRVAFTRANSVSSEGESESVSQFFHILGSVEQVRGCCEVSPNEYEITIYTSCCNASRGIYYYTTYENSQITAVDMHRTDLNSEALTSYPLLPIEIRQQN
MH0429_GL0131820	MCTATTYRTHDFYMGRTLDYEFSYPSEVTIMPRRFPIHLRHSTVLTEHYAIIGMAYVTEGYPLYYDAINEKGLGMAGLNFVGNAVYSSPCAGKENIAQFEFIPWLLARCADLQEARNALETLNLTDTPFNSQLPSASLHWIIADASGAIVVESMADGLHIYDNPVGVLTNNPPFPQQLAILNRYRGLSSRQPGNTFAPEIELPCYSRGMGAKGLPGDLSSDSRFVRVAFTRANSVSSEGESESVSQFFHILGSVEQVRGCCEVSPNEYEITIYTSCCNATRGIYYYTTYQNPQITAVDMHRTDPTGTTLSRYPLLPLEIRQQN
MH0346_GL0053456	MCTAAIYKTKDFYFGRNLDYEVSYGESVAVTPRKYKFVFTEAGECAEHYAMIGMAHVSGGYPLYYDAVNEKGLCMAGLNFAKSAAYHSFVDGKTGVAQYEFIPFILGQCDNVYSAKELLGRITVTGTEFGSFPTAKLHWMIADRDECIVVESTSDGLHVYDNPAGVMTNEPPFPIQLFSLNNYMNLSPLPPKNSFSKDIPLTEYSRGMGAIGLPGDLSSQSRFVRAAFVRANSVSGEGEEESVSQFFHILRSVEQQRGCCVLDGGKCEITLYSTCCNAERGIYYYTSYDNSTITGVDMGRENLDADEVVTYPMNDKPALVIKN
MH0376_GL0104918	MCTCITLKTKNHYFGRNLDLDYRFNESVVITPRNYQFQLKNKTTMNTQYAIIGMATVIENYPLYAEATNEKGLSMAGLYFPKNAHFFNERQEALNLTSYELIPYFLGQYSTVAKVREEISNLNITNIPFADKIPVTDLHWMISDEKESIVIEQMKHGLKVYDNPFGVLTNNPPFEYHLTNINNYLNLSPRNEKDRFTKSYLECYGAGMGAIGLPGDNSPASRFIRATFNKINSVCEEDEKSSVTQFFHILDSVSMVQGTTITAEEKYDITTYSCCINTSKGIYYYKTYTNNQITAIRMKENEKNKKELSIYHLNEEQQIKYEN
MH0443_GL0074685	MCTAVTYQTDNFYFGRTLDYESSYGEELVILPRKFQLHFLNMGTLENHYAILGTAHVAQGYPLFYDAVNEKGLCMAGLNFVGNAQYAKVMNGKDNLAQYEFIPWILSNCSCIVEAKELLAKINLTDTPFQKMPVAQLHWMLADKEQAITVEAVADGIKIYPNPIGVLTNNPPFPEQVFRLNDFMNLSAKQPKNHFSDKLNLHPYSRGMGALGLPGDLSSSSRFVRAAFVKEHSVSGHSELESVSQFFHILGSVEQQNGCCEVENGQYEKTIYTVCYNASKGIYYYTTYHNHQISAIDMHRENLNGTQPIRYPMRTDEQIYFQN
O2.UC15-0_GL0087350	MCTCIVIKEKDKYFGRNLDLEYTFNECVAITPRNYPFHFRNKEVIHHHYAMIGMATVVEGYPLYAEAMNEKGLAMAGLNFPGNAHYFSWDDRKNNITPFELIPYLLSKYSKVEEVRLALENIQLLDESFKKEMPLAPLHWMITDGVDSVIIESTKDGLHVYDDIYGVLTNNPPYEYHKWNMYNYLHMSPAYPDNKVSKHVDLKPYGNGFGSIGIPGDCSPASRFVRACFVKDNSVFGDDEEENITQFFHILDAVSMVKGSVLTQEGKMDYTTYSCGMNLTRGMYYYKTYENNQITCMKLFNRDLDTEKLYTFELNRKQNMDIR
O2.UC22-2_GL0046900	MCTAATYQTKDFYFGRTLDYEFSYGDEIVITPRNYQFDFRHRESLQSHYAMIGMAHVVGNDPLYYDAFNEKGLAMAGLNFVGNASYYDVEEGKENIAQFEFIPWILGTCATLDEAKKALSEMNLTNTPYSEQFPVAQLHWIIADKTGAITVEAMEDGMHVYENKVGVLTNNPPFNIQMFLLNQYMGLSPKQPENLFAKDIELNAYSRGMGAIGLPGDLSSSSRFAKVAFTKLHSVSGNSEAESVSQFFHILGSVDQQRGCCDVNGKYEITLYTSCCNAQKGIYYYTTYDNHQISAVDMTKEDLDSTELIKYEVIQGEHIFMQN
V1.CD10-0_GL0003786	MCTSFQLKSSDGGLVFARTMDWHTFNAAALVLPRNYEWTSVYNNQKMINPYAILGVGNSEMRLHADISDGVNEYGLAAQKLTFSNQSDYAKEAEKGKVQLAAFEFLLWLLGNCRSIEEVRQNIDNVQLMTDENAIYKFGRNDLHFSATDPSGQMINIEPHGGRLVISDNPIGVVTNAPKFENEVEKLRTYMDINLLTESENTSVSKNEDSNSSLENLSVKNDNPNQISTGSFNGKPVFPGGFTPTARFIRAAIYKERAVYPKDEQQNIVEAWHILNGVTVPKSEGRSGTYTVYRSAVEVNSRRLYLQTYDDLSIQVYRFPDEL
V1.CD29-0_GL0135533	MCTAATYQTKDFYFGRTLDYEFSYGDEIVITPRNYSFDFRHRESIKSHYAMIGMAHVVGNDPLYYDAFNEKGLAMAGLNFVGNASYYEVEEGKENIAQFEFIPWILGTCATLDEAKMALDHMNLTNTPYSEQFPLAQLHWIIADKTGAITVEAMEDGMHIYENKVGVLTNNPPFDIQMFLLNQYMGLSPKQPENLFAEDIDLNAYSRGMGAIGLPGDLSSSSRFAKVAFTKLHSVSGESEAESVSQFFHILGSVDQQRGCCDVNGKYEITLYTSCCNTQKGIYYYTTYDNHQISAVDMTKEDLDGTDLIKYEVIQGEHIFRQN
V1.CD40-0_GL0015626	MEAFNMCTGLRFTDPEGNLYFGRNLDVGIDYGKKLIITPRNYPLPYKFLDDSKTVKATIGMGIVMDDYPLYFDCCNEDGLCIAGLNFPHYAQFSDGPVDGKTNLAPYELMMWVTQEFSSVAEVKEALKNVNLVNKALVDSLPVAPLHWLISDQHEAIVLEQSRQYGLRVFENRLGVLTNSPDFAWQMTNLCNYTGLTPHDAKPQTWTKQNIIPLGVGTGSIGLPGDSIPASRFVKAAYLNANYPDVEDETANVAKFFNILKAVAMVKGSVINVHGKPEYTVYTACYSAKTKTYYYNLYNDFNLHSYQLTDDQVNSNKLIVMDA
V1.FI37_GL0188019	MEVFNMCTGLRFTDPEGNLYFGRNLDVGIDYGKKLIITPRNYPLPYKFLDDSKTVKATIGMGIVMDDYPLYFDCCNEDGLCIAGLNFPHYAQFSDGPVDGKTNLAPYELMMWVTQEFSSVAEVKQALKNVNLVNKALIDSLPVAPLHWLISDQHEAIVLEQSRQYGLRVFENHLGVLTNSPDFAWQMTNLCNYTGLTPHDAKPQTWTKQNIIPLGVGTGSIGLPGDSVPASRFVKAAYLNANYPTVEGETANVAKFFNILKAVAMVKGSVVNVKGKYEYTVYTACYSAKTKTYYYNLYNDFNLHSCQLTDDQVNGNKLVVMDA
V1.FI18_GL0095344	MCTAVTYRTKDHYFGRTLDLEYAYQETVTVTPRNFPFHFRNGKTLSSHGAIIGMATVMDGYPLYYEAANEWGLAVAGLNFPDNAHYFPEDPEKINIAPFELIPWLLGQCKNLSEVRLCLSEINLWKENFADQLPLSPLHWMISDKDASITVECVKSGFNIYENPIGVLTNNPCFDYHMTHLTEFINLTCFTPENRFGQVELRPYCKGMGAIGLPGDLSSASRFVRAAYVKLNSVSGDSEEESVSQFFHILGSVEQQRGCVRLDDGTYEITGYTSCINTDRGIYYYTTYENQCISAVDMHRCDLDGNTLYSYPLAKKLLINRQN
V1.FI34_GL0121159	MCTAVTYKTKDHYFGRTLDLEYSYQEAVTVTPRNFPFRFRNGWIMKNHGAIIGMATVAEGYPLYYEAANEWGLSMAGLNFPGNACYFPEDPQKDNIAPFEFIPWILGQCRNLEEARERLGRINLWKINFSEQMPLSPLHWMIADREKAITVECVREGLKIYENPVGVLTNNPCFDYHMIHLGEYLNLTCQEPENRFGQVELVPYCKGMGAMGLPGDLSSASRFVRAAFVKLNSVSGESENESISQFFHILGAVEQQRGCVRLEDGKYEITGYTSCINTDRGIYYYTTYENQCISAVDLHRCDLESGELFSYPLVKEQLINRQN
763678604-stool1_revised_scaffold62395_1_gene168387	MCTAAAYRTDGLYFGRNLDYEMSYGEQIAVIPRNYPFNFRVFGSDFRHYAMIGTAHAADGYPLFYDAANEKGLCMAGLNFVNGASYAEGSGSASAPYEFIPLVLAKCSSVAEARELLDKIVLGNIPFSEQLPAAKLHWIIADKNETIVAEPENGRLKIYDAPVNVLTNDPPFNFQMHMLNNYMALSPKPPKNMFSDKLPLKSYSRGMGAIGLPGDLSSESRFVRTAFTLANSVSESGAEAGICQLFHILGAAEQQNGCCELENGKFEKTIYTACFDASRGVYYYTTYENRQITAVDMHREVLDGDTPVFYPMLNIQSIKIQNL
MH0007_GL0017110	MCTAATYCNGDFYFGRNLDYEFSYGEHVTITPRNYPIRLHGGALDRHYAMIGMAHIQNDYPLYYDAVNEKGLCIAGLNFVGNAVYPPVTQGVASVPQYALIPWLLGTCATVAEARNALARVVVDNTPFAPELPCAQLHWLVADRSGCIVVEATADGLHVYDDPAGVLTNNPPFPQQVAALRNYTRLSPSQPPADFGGVPVTLDSRGMGALGLPGDLSSPSRFVRAAFVRANARSAQTEDASVSQFFHILTSVEQQRGCCELDDGQYEITLYSSCCNADRGIYYYTTYDNRQITGVKLHSADLDSAQLTAYPLVDTQQIRWEN
MH0268_GL0029036	MCTAATYCNGDFYFGRNLDYEFSYGEHVTITPRNYPIRLHDGALDRHYAMIGMAHIQDDYPLYYDAVNEKGLCIAGLNFVGNAVYPPVTQGVASVAQYALIPWLLGTCANVAEARSALARVVIDGTPFAPELPCAQLHWLVADRSGCIVVESTADGLHVYDDPAGVLTNNPPFPQQLAALRSYTRLSPSQPPADFCGVPVTLDSRGMGALGLPGDLSSPSRFVRAAFVRANASAAQTEDASVSQFFHILTSVEQQRGCCELDDGQYEITLYSSCCNADRGIYYYTTYDNRQITGVKLHAADLDSAQLTAYPLADTQQIRWEN
MH0054_GL0030285	MCTAATYKTSDFYFGRTLDYEFSYGETVTIMPRNYELKLRFLDNIKQHYAIIGMAHVTDSYPLFYEAMNEKGLCIAGLNFVGNAHYFEPQKDKINVAQFEFIPYILVSCKSVDEVIKLMKNINITNTPYSDEYPVGQLHWIVADHNKSITIESTSEGIKIYDNPVGVLTNNPPFDKQMENLNNYKYLSTKNPINNLNSDKRFYSRGLGAVGLPGDISSQSRFVRVAFTKMNSLSKSDELSSVSQFFHILGCVDQVRGCCELEDKKYEITIYTSCLNATKGIYYYTTYDNHQINKVDMHKVDLDSKKLFEYKLHTSENIYEQN
MH0117_GL0082657	MCTAASYKTKDFYFGRTLDYEFSYGDEIVVLPREYPLRFRHCGALDRHYAIIGMAYVAGSDPLFYDGINEKGLGMAGLNFVGNAHYFKPAQGFDNVAQFEFIPWILSRCATVREARGLLSRINLTDEAYSPQLPPAQLHWIIADRDEAITVESMSGGLKIYDNPVGVLTNNPPFDRQMLALSNYMSLSPKQPENRWGIPLETYSRGMGALGLPGDLSSQSRFVRVAYTKMNSKSGDSEEESVSQFFHILGSVDQQRGCCEVADGKYEITIYTSCCNASRGIYYYTTYDNHQICAVDMHRENLDGSELSRYALLKKERIFYQN
MH0176_GL0065134	MCTAATYCNGDFYFGRNLDYEFSYGEHVTIMPRNYPIRLHSGALDRHHAMIGMAHIQDDYPLYYDAVNEKGLCIAGLNFVGNAVYPPVTRGVASVAQYALIPWLLGTCANIAEARSALARVVIDGTPFAPELPCAQLHWLVADRSGCIAVEATADGLHVYDDPAGVLTNNPPFPQQMAALRNYTRLSASQPPADFCGVPVTLDSRGMGALGLPGDLSSPSRFVRAAFVRANARSERTEDANVSQFFHILTSVEQQRGCCELDDGQFEITLYSSCCNADQGIYYYTTYDNRQITGVKLHAADLDSARLTAYPLADTQQIRWEN
MH0205_GL0032945	MCTAAAYRKNGFYFGRNLDYEMSYGEEIVITPRNFRFDFTAYGADAAHYAMIGTAHMAGGYPLYYDAANEKGLCIAGLNFVNSASYSEKTDGCTAPFELIPLVLAKCADIGEARVLLSKITLGNIPFSEQLPAAKLHWILADKKETIVDEPKNGRLIIHSDPANVLANEPPFDYQMQNLNNYMALTPYPPENRLSPTLPLKSYSRGMGALGLPGDLSSQSRFVRAAFVSANSVSGNGEYDGITQLFHILGSVEQQNGCCITENGGLEKTIYTACFDAQSGVYYYTTYENRQITAIDMFKANLNAAELACYPMINTPQIKFQN
MH0445_GL0122143	MCTAATYKTKDFYMGRTLDYERSYGDKITVTPRNFPLRFHCLPEMKRHHAIIGMAAVMENYPLYYEGFNEKGLGICGLNFVGNCAYFPEKNGKNNLAQYELIPYLLGKCESVSQVREILENGNLLNIPFRENLPLAQLHWMIADETSCITVESMADGLHVYDNPVGVMTNNPPFPYQLFALNNYRSLGVGTPENTFGTDLNAYSRGLGGLGLPGDLSSQSRFVRVAFTKLHSLSPDDELHSVSQFFHILGSVDQQRGLCRLKEKEYEITLYTCCCNLTRGIYYYTTYDNHQITAVDLHRENLDGDKLICYQPVTGEQVRYMN
DLM019_GL0007062	MCTSIRFTDNSGYMYLGRNLDWSFGYGEQVRVVPRGFHIPYSFIDDATAAHAVIGMCIDYKNYPMFFDCGNDAGLAVAGLNFPGYAEYAEGPVDGKTNIAAYEFPLWVAATFSTVDEAEAALRDTVIVAKSAGEGLGVSLLHWIIGDSQRSIVVEMMADGLHVYDDPVDTLANQPTFPWHMENLRTYITATSDFPQTATWRAAELKPYGAGAGMRGIPGDCYSPSRFVKAAYLNANYPQKGSEAENVVRMFRSLEGVAMIEGASKMGDGKFEKTIYTGCFSARTGNYYYATYDDPSIRYVSLMDAEGASPDRLVVPEPRRS
MH0203_GL0257989	MCTSIRFTDDSGHMYLGRNLDWSFDYGQQVRVMPRGFHIPYSFIDDATAAHAVIGMCIDYKNYPMFFDCGNDAGLAVAGLNFPGYAEYAEGPVDGKTNIAAYEFPLWVAATFSTVDEVEAALRDTVIVAKSAGEGLGVSLLHWIIGDSQRSIVVEKMADGLHVYDDPVDTLANQPTFPWHMENLRTYITATSDFPQTATWRGAELKPYGAGAGMHGIPGDCYSPSRFVKAAYLNANYPQKESETENVVRMFRSLEGVVMIEGASRMGDGKFEKTIYTGCFSARTGNYYYAMYDDPSIRYVSLMDAEGASPDRLVVPEPRRS
O2.UC24-1_GL0015210	MCTSFTYVNQDFYFGRNLDLDCGFGEEVVITPRQYPFLFRHKETIAHHYAMIGMATVIDNTPLYAEAVNEKGLGMAGLQFSQNAVYFPYKEDQDNIASFEIIPWILSQCETVKQARQLLERINVLDIAFKDSVPNSPLHWILADKDQSIVIESVQEGLKIYDNPFGVLTNNPPFDFHCLNMQQYLNLTKSYPENRLNQNIDLKPYAVGMGAIGLPGDASSVSRFVKTAFLKHNLYSDGTESDNVQQYFRVLQQVAMVKGSVMTAESKMDYTLYSCCINATKGIYYYTTHENSTIQKINIQDHNLAGTKLVQFPLNHQSVIF
V1.CD36-0_GL0149301	MCTSIRFTDNSGNMYLGRNLDWSFSYGQQVRVMPRGFHIPYSFIDDASAAHAVIGMCIDYKNYPMFFDCGNDAGLAVAGLNFPGYAEYAEDPVDGKTNIAAYEFPLWVAATFSTVDEVEAALRDTVIVAKSAGEGLGVSLLHWIIGDSRRSIVVEMMADGLHVYDDPVDTLANQPTFPWHIENLRTYITATSDFPQTATWRGAELKPYGAGAGMRGIPGDCYSPSRFVKAAYLNANYPQKDNEAENVIRMFRSLEGVAMIEGASKMGDGKFEKTIYTGCFSARTGNYYYSTYEDPSIRYVSLMDAEGASPDRLVVPEPRRS
V1.FI04_GL0129807	MCTGIRFVDAKGAMYFGRNLDWTQGYGERVVATPPAAKIPPAFERADDPAIGHAVIGMGIVVGGIPLYFDCGNDAGLAVAGLNFPHSAQYATEPQAEAINVAAYEFPFWIARTFSNLDEIRAALKSVTVVAKPVNEHLPVANLHWIIGDKTGSIVVECMQGGMRIWENDVDVLTNEPDFGWQRTNLRNYLALTDEDPDAATWGAAELTPFGSGLGMQGIPGDYSGPSRFVKAAFVNSHYPTQAGEAANVTRLFRTLGCVAVPEGAAKMADGSHEKTLYTSCFSPATMTYYHATYDDPSIRPYPIASVDLAGNEPVFVPPAA
V1.FI10_GL0029256	MCTSFTYVNQDFYFGRNLDLDCGFGEEVVITPRHYPFTFHHKETITNHYAMIGMATVIDNTPLYAEAVNEKGLGMAGLQFSQNAVYFPYKEDQDNIASFEIIPWILSQCETVHQAWQLLEHVNILDIAFKESVPNSPLHWIIADKEQAIVVESVQEGLKVYENPIGVLTNNPPFDFHRLNLTQYLNLTKSYPENRFDKSIDLKPYAVGMGALGLPGDASSVSRFVKTAFLKHNLYSDGTESDNVQQYFRVLQQVAMVKGTVMTDKDTMDHTLYSCCINATKGIYYYTTYENAAIQKISMHDQDLNDTKLVQFALNRQPEIF
V1.FI25_GL0129599	MCTGLRFTDADGAMYFGRNLDWTQGYGERVVMTPPAAQVPAAFSRPDDAARGHAVIGMGILVGDLPLYFDCGNDAGLAVAGLNFPQSSRYASEPVPGAVNVAAYEFPYWVARNFSSLEEVREALRDVTIVAKPVNDQLPVASLHWLIGDRTGSVVVECVEDGMHVCENDVDVLTNEPSFEWQRVNLRNYLTLSEAEPSPATWGDATLAAFGSGMGLHGMPGDYSGPSRFVRAAFVNAHYPTQRGERENVTRLFRSLGSVFVPDGCARMGDGAFERTLYTSCFSAKTLTYYHAAYDDLSVRAYPLASCDLSATRPTLVPAAA
MH0035_GL0066308	MCTAASFKNKNTYFGRTLDYEFSYGEKVTITPRNYPFEFRHLGLNNNHYAIIGMAHIHNDYPMYYDAMNEYGLGMAGLNFVGNAKYNEVIEGKENVAQFEFISFILSTCKNVLEAKNKIKEINLVKTPYNEYYPAAKLHWILRDINDCIVVEAMEDGIHIYDNKTGSLTNNPPFNYQLENLKNYVSLNNDEPNKSFSFNEAFYSRGMGSVGLPGDLTSQGRFVRVAYTAHFSVALPDENSSVNQFFHILESVWQTRGLCKINDKYEITIYASCMNLNEGIYYYKTYDNPQISAVYLKHENLNSSKLISYDLAKESIFKQN
MH0206_GL0038960	MCTAINFKTEDHYFGRNLDYEHGYGESIAVVPRNFPIGNLSRHYALIGTAHVLNGYPLFYDAANEKGLCAAGLNFVGNAFYGKPTDGKNNVAQYEFIPMLLGKCADVAEARAFLENVNITDTPFCEGLPSAQLHWLVADKNECIVVESVRDGLHVYDNHCGVLTNNPPFPTQLFSLNNYMNLSPKSPKNNFAPELDLKAYSRGMGAQGLPGDLSSQSRFVRAAFVLANSKSGKGEAESVRQFFHILGSVEQQRGCCEVADGEYEITIYSCCFNADKGIYYYTTYENGAITAVDMHAEDLDGKTVISYPMRNETLITFENK
O2.UC37-0_GL0064565	MCTAVSLISKQNEVLFGRTMDFSHELNPETYIVPKDYEWQSIASNDKFTNKYKFIGSGQNIGKIIFADGMNEQGLGVAVLYFPGYAVFSEEIKTNKKNIASLEVVNYLLGNCANTKEVIQTMPTLEIIGIQDEITNSIAPLHWIVSDKYGQTITVEKTANGTEIINNPIGVLANSPNFSWHLTNLNNYMNISPYQLEEINWSNFPLKPFGQGAGGLGIPGDYTSPSRFVRIAFQKNFLMLPDNKKQAPLACFELMKTVSIPKGIVMTNKNSPDYTQYTVFMNLNTGDYYFNSYLNSEIKQYNINNINPVEITSLGKIKKY
O2.UC48-0_GL0101364	MCTGIRFNDKNSAMYFGRNLDWTQGYGEQVVVTPPAARVPAAFERPGDLASGHAVMGMGIVVAGIPLYFDCGNDAGLAVAGLNFPQSARYAPDAVDGTTNVAAYEFPYWVTRNFSTLEELRAALPHVTVVAKPVNEQLPVANLHWLVGDATGSLVVECMADGLRVWEDDVDVLTNEPDFGWHRQNLRNYLMLNDGLPASASWDRAELRPFGSGVGVQGLPGDYGGPARFVRAAFVNAHYPVQDGEKANVTRLFRTLGAAAVPDGVAKMGDGAYEKTLYTSCFSASTLTYYHATYDDPAIRAYPLSACDLTGTAPFVATAA
MH0041_GL0049231	MILMCTALSFNQFFGRNLDYEFSYGEQVAVTPRNYDFHFRHLDKHESHYALIGMAHVFEEYPLYYDAMNEKGLGMAGLNFVGNAKFYEVQEDKNNVAAFEFIPWILSQCASVKEARVVLENTNVCATPFNEQFPVAELHYMISDENESIVVECMEDGMHVYDNPTHVLTNNPPFPMQLFRLNDYMYLSNKQPVNNFGLDLTAYSRGFGAMGLPGDLSSGSRFVRVAYTRANATSDKNDLSQYFHIIGSVKQQKGLCEVEPGKYEYTIYTSCCDLRNGIYYYTTYNNHQISGVNMFNENLDGETLISYPTIEEEIIHMQN
MH0098_GL0116258	MILMCTALSFNQFFGRNLDYEFSYGEQVAVTPRNYDFHFRHLDQHESHYALIGMAHVFEEYPLYYDAMNEKGLGMAGLNFVGNAKFYEVKEGKNNVAAFESIPWILSQCASVKEARVVLENTNVCATPFNERFPVAELHYMISDENESIVVECMEDGMHVYDNPTHVLTNNPPFPMQLFRLNDYMYLSNKQPKNNFGLDLTAYSRGFGAMGLPGDLSSGSRFVRVAYTRANATSDKNDLNQYFHIIGSVEQQKGLCEVEPGKYEYTIYTSCCDLRNGIYYYTTYNNHQISGVNMFNENLDSEVLISYPIFEEEMIHMQN
V1.UC52-1_GL0150595	MCTAVTFHGRDGFYMGRTLDYERSFGEQVVVTPRRFPLRFRHGETLEEHYALVGMAHVAEGWPLYYDAVNEMGLGMAGLLFPKSGRYGPPWPGWRNAASFELIPWVLARCATAVEARELLAETRVTAEGFSPALPPSPLHWLAADERDCFAAEPTAAGLVLRSDPAGVLTNEPPLDAQLLRLRDYRALSAGDGADTFAPGLALETYSRGMGALGLPGDLSSPSRFVRAAFTRGNALPDYGVGQVFHILGAVAQTAGCCRVAEGFERSIYTAVWDAKRGVYYYAAYENRRLTAVDMHRAALDGAALAAYPLRRKQDVRWE
MH0336_GL0017541	MCTAATYQAKDFYCGRNLDYEMTYGESVAVTPRHFPLPGVGREHYAMIGIAHVRNGYPLYYDAVNEKGLCVAGLNFVGNAVYGVAAAGREAVPQYAFIPWLLGRCATLRQARELLERTTITGQPFCADLPPAQLHWMVADRSGCLVVEPLADGLHLYDNPVGVLTNNPPFPEQLRRLSDYQQLSAQPPVNRFSSAVPAPAYSRGMGAFGLPGDLSSPSRFVRAAFVRLNSRSGEDERSAVHQFFHILSAVEQPRGCCAVGEERYEFTQYSCCCNADRGIYYTATYENRTIRAMELHRENPDGETLTVRPLGENPPAFT
T2D-68A_GL0040402	MCTAIRFSDDKGNLYFARNLDWSQGYGERVVVAPEGYAPFSPFKATPALPHPVIGMGIVEKDTPLYFDCANTEGLACAGLNFPGYAQYEKEAVPGKTNVASWELPLWIVANFTTVDEAEAALEDVAVVDSPIVDKYPTSLLHWIVGDGKRSIAVEYTQDGMQIFTDDVDVLANQPGFGWHRENLRNYLNVTSDVPATQTWRAAALTPYGSGAGMRGIPGDYYSPSRFVRIAYLNANYPEQTTEEANVSRMFHELAGVAMIDGAARMTNGEFEKTVYTGGYSQRTHTYYWNTYDDPAIRSVSADELIAAHPGKALIEAA
MH0430_GL0062814	MCTSLKLKYKKRYVFGRNLDLEYHFNEGVIALNESYLMKYKFLNEEKANKKIIGIGSLLDDYPLFAEAMNEDGLCIAGLNYPGNAYYHENIEENKINLAPYELINYLLIHAKNVDEVKEISKKIHLVAKSFKEGLPLSYLHYLISDKDKSIVLEPDKDGIKIYDNPYEVLTNNPSFPFHLENVKQYGNLSNKYYLNNFTSKSDLKPFCIGLNAHGLPGDSSSPSRFIKTLYLKEKVEENLTSEEELINEAFHIFSSVSVIKGSALTSENKSEITIYTSVLDPFNFIYYYKTYEDLSVKSVAFKNITFDKKNIVYFKL
V1.CD43-0_GL0148685	MCTGVRFADAAGNLYFGRNLDWCESYGEGVVITPRGASIPTQFLGSLSPEHACVGMGIVVGGVPCYFDCANEAGLAIAGLNFPGYAQFAEAPEKGAVNVAAYEFPLWVAASFSTVAEVRKALKDVVIVAKAPSEGYGVAQLHWLVGDGKESIVIECQADGMHVYDDGLDVLTNQPPFPWHTENVRNYMHIETAHPEPVAWTRDTLRAFGSGAGMIGFPGGYDPASRFVRAAFLNAHYPAEEGEVANVTRLFRTLEGASMCKGGAQMADGRFEYTMFSDGYSAATKTYYWCTYDEPARQSVCLDDYDLSGAELIRVAA
MH0011_GL0031928	MCTAANYLTKCHYFGRNFDYEISYNERVTITPRNYPLIFRDTEDLENHYGIIGIAAGIDEYPLYYDACNEKGLAMGGLNFPDYCDYKPLDKSKVNIASFEIIPYILSQAKTISDAERLLENLNISDEKFSAQLPPSPLHWIISDRNASIVVEVVEEGLDIYDNPVGVLTNNPPFDKQLFNLNNYMALSNRTPENTFGGNLDLATYSRGMGSIGLPGDVSSQSRFVKAAFVKENSVSGDSEKESVSQFFHILASVEQQKGCTLVEEPDKFEYTIYSDCYNTDKGILYYKTYDGPQTSVNMHDEDLETNQLINFELVD
MH0104_GL0005571	MCTAANYLTKCHYFGRNFDYEISYNERVTITPRNYPLIFRDTEDIENHYGIIGIAAGIDEYPLYYDACNEKGLAMGGLNFPDYCDYKPLNESKVNIASFEIIPYILSQSKTINDAKRLLVDLNISNEKFSTQLPPSPLHWIISDRNASIVVEVVKEGLNVYDNPVGVLTNNPPFDKQLFNLNNYMALSNKAPENTFGGNLDLAIYSRGMGSIGLPGDVSSQSRFVKASFVKENSVSGDSEKESVSQFFHILASVEQQKGCTLVEEPDKFEYTIYSDCYNTDKGILYYKTYDGPQTSVNMHDENLETDQLINFELID
MH0131_GL0020267	MCTALSFNQFFGRNLDYEFSYGEQVAVAPRNYDFHFRHLDKHESHYALIGMAHVFEEYPLYYDAMNEKGLGMAGLNFVGNAKFYEVKEDKNNVAAFEFIPWILSQCASVKEAKVVLENTNVCATPFNEHFPVAELHYMISDENESIVVECMEDGMHVHDNPTHVLTNNPPFPMQLFRLNDYMYLSNKQPKNNFGLNLTAYSRGFGAMGLPGDLSSGSRFVRVAYTRANATSDKNDLSQYFHIIGSVEQQKGLCEVEPGKYEYTIYTSCCDLRNGIYYYTTYNNHQVSGVNMFNENLDSDKLVSYPVIEEEMIYMQN
MH0188_GL0009875	MCTGIRFSDGDGNMYLARNLDWSTRYGERVVVTPAGFPLPYSFLDDAPAAHAVIGMAVVLDNYPLYFDCGNDAGLGVAGLNFPGFAEYSKGPIDGKTNIAAYEFPVWVAANFASVDEVEAALANANIVAKPVSDQLGVSMLHWIVGDGTRSIVIEQMADGLHVMDNPVDTLANQPEFTWHMTNLRTYITATGDFPAAATWGRAELTPFGAGAGARGIPGDSYSPSRFVKAAFLNANYPQKASEWENVLRAFHTLGSVAMVEGSAAMADGAFERTLYTGCYSARTKTYYYSTDDDPSIKSVALADCNAGDVSKLFVA
MH0197_GL0195271	MCTGIRFSDAQGNLYFARNLDWSCSYGEHVVITPTNAKVVSLFGATDRIDYPIIGMGITAAGTPLYFDCANERGLAVAGLNFPGYAHYEEGPVEGKTNVAAFEFPLWVVAKHATVDEVEAELGNVAIVGKTLSDQMPVSYLHWIIGDGTRSIVVEYTSEGMQVFHDDFDVLANQPGFAWHAENVRNYLNATPEVPTGVKWDKAELAPYGSGGGMRGIPGDYYSPSRFVRAAYLNANYPVKDTEEENVARMFHTLQGVSMIDGAARMTDGAFEITVYTGGFSARTNTYYYNTYDDPAIRSVALSDYPTDGTELIEVK
MH0203_GL0078320	MCTGVRFSDDEGNMYFGRNLDWSFSYGETILVTPRGYQYDYVYGAEGKSEPNAVIGVGVVMVDRPMYFDCANEHGLAIAGLNFPGYASFVHEPVEETENVATFEFPLWVTRNFDTVDEVEEALKNVTLVSQVVPGQQESLLHWFIGDGTRSIVVEQMADGMHIHHDDVDVLTNQPTFDFHMENLRNYMCVSNEMAEPTTWGKAELSAWGAGVSMHGIPGDVSSPSRFVRVAYTNTHYPQQNNEAANVSRLFHTLVSVQMVDGMSKMGNGQFERTLFTSGYSGKTNTYYMNTYEDPTIRSFAMSDFDMDSSELITAD
324831.LGAS_0054	MCTGLRFTDDQGNLYFGRNLDVGQDYGEGVIITPRNYPLPYKFLDNTTTKKAVIGMGIVVDGYPSYFDCFNEDGLGIAGLNFPHFAKFSDGPIDGKINLASYEIMLWVTQNFTKVSDVKEALKNVNLVNEAINSSFAVAPLHWIISDKDEAIIVEVSKQYGMKVFDDKLGVLTNSPDFNWHLTNLGNYTGLDPHDATAQSWNGQKVAPWGVGTGSLGLPGDSIPADRFVKAAYLNVNYPTVKGEKANVAKFFNILKSVAMIKGSVVNKLGSDEYTVYTACYSAATKTYYCNFENDFELKTYKLDDETMNADKLITY
MH0246_GL0034187	MCTGLRFTDDQGNLYFGRNLDVGQDYGEGVIITPRNYPLPYKFLDNTTTKKAVIGMGIVVDGYPSYFDCFNEDGLGIAGLNFPHFAKFSDGPIDGKINLASYEIMLWVTQNFTKVSDVKEALKNVNLVNEAINSSFAVAPLHWIISDKDEAIIVEVSKQYGMKVFDDKLGVLTNSPDFNWHLTNLGNYTGLDPHDATAQSWNGQKVAPWGVGTGSLGLPGDSIPADRFVKAAYLIVNYPTVKGEKANVAKFFNILKSVAMIKGSVVNKQGSNEYTVYTACYSAATKTYYCNFENDFELKTYKLNDETMNADKLITY
MH0356_GL0041489	MCTGVRFSDNEGNMYFGRNLDWSFSYGETILVTPRGYRYDYAYGAKGKSEPNAVIGVGVVMADRPMYFDCANEHGLAIAGLNFPGYASFAHEPVEGTENVATFEFPLWVARNFDSVDEVEEALKDVTLVSQVVPGQQESLLHWFIGDGTRSIVIEQMADGMHVHHDDVDVLTNQPTFDFHMENLRNYMCVSNEMAEPTTWGKAELSAWGAGVSMHGIPGDVSSPSRFVRVAYTNTHYPQQNNESANVSRLFHTLASVQMVEGMSKMGNGQFERTLFTSGYSGKTNTYYMNTYEDPVIRSFAMSDFDMDSSELITAD
O2.UC12-1_GL0055525	MRETNQDGTDNFPEISYCAAHGKRHYLKYLLHYSRKYAIIDTKAVCIKPLVPSRQMQPKISTLMREERSKMCTAATYKTKDFYFGRTLDYEFSYGDQIVITPRNYVFDLRNGSQLKSHYAMIGMACVMQAYPLYYDAVNEKGLGIAGLNFVGNASYRKPAGGKDNITQFELIPWLLGKCASVKEVRQALENLNLTDTPFSDNLPLAQLHWIIADRDACITVESVQDGLKIYDNPVGVLTNNPPFNYQMFNLNNYMHLAPENHGNTFSKQLELDQYSRGMGAMGLPGDLSSQSRFVRVAFVKMNSLSGDSEAESVSQF
DOF012_GL0022874	MCTGLRFTDDQGNLYFGRNLDVGQDYGEGVIITPRNYPLPYKFLDNTTTKKAVIGMGIVVDGYPSYFDCYNEDGLGIAGLNFPHFAKFSDGPIDGKINLASYEIMLWVTQNFTHVSEVKEALKNVNLVNEAINTSFAVAPLHWIISDSDEAIVVEVSKQYGMKVFDDKVGVLTNSPDFNWQLTNLGNYTGLSPHDATAQSWNGQKVAPWGVGTGSLGLPGDSIPADRFVKAAYLSVNYPTTKGEKANVAKFFNILKSVAMIKGSVVNDQGKDEYTVYTACYSSGSKTYYCNFEDDFELKTYQLDDKTMNSTGLITY
V1.CD11-0_GL0044574	MCTGLRFTDDQGNLYFGRNLDVGQDYGEGVIITPRNYPLPYKFLDNTTTKKAVIGMGIVVDGYPSYFDCYNEDGLGIAGLNFPHFAKFSDGPIDGKINLASYEIMLWVTQNFTHVSEVKEALKNVNLVNEAINTSFAVAPLHWIISDSDEAIIVEVSKQYGMKVFDDKVGVLTNSPDFNWHLTNLGNYTGLNPHDATAQSWNGQKVAPWGVGTGSLGLPGDSIPADRFVKAAYLNVNYPTAKGEKANVAKFFNILKSVAMIKGSVVNDQGKDEYTVYTACYSSGSKTYYCNFEDDFELKTYKLDDHTMNSTSLVTY
V1.FI05_GL0095939	MCTGVRFSDDEGNTYFGRNLDWSFSYGETILVTPRGYKYDYVYGAEGKSEPNAVIGVGVVMADRPMYFDCANEHGLAIAGLNFPGYASFAHEPVEGTENVATFEFPLWVARNFDSVDEVEEALKNVTLVSQVVPGQQESLLHWFIGDGTRSIVVEQMSDGMHVHHDDVDVLTNQPTFDFHMENLRNYMCVSNDMAEPTTWGKAELSAWGAGVSMHGIPGDVSSPSRFVRVAYTNTHYPQQNNESANVARLFHTLASVQMVDGCARMSNGQFERTLFTSGYSGKTNTYYMNTYEDPAIRSFAMSDFDMDSSELITAD
MH0147_GL0039020	MCTAVSYHTKDHYFGRNLDFECSYGESVTITPRRFLFCLPEGAEFRTKYAMIGMAHVAEGTPLYYDVVNEKGLAMAGLLFAGNAVYQKRQEGKDNIPSWALLPWILGQCETVAEARELLERIAVTDEPFSEALQPSPMHWMLADAAQCLVIEQMADGLHLYDNPIGVLANNPPFPFHRENIRQYLNVTAEPAQDRFSGQELLSPFSRGMGGFGLPGDLSSASRFVRAAFVKLNSRSAEGEKESVSQFFHILGAVEQQRGCCYLGEGKYEITIYSSCCNLEKGIYYYKTYDNHSITAVELHKENLDGEELICYPLA
MH0318_GL0130411	MCTAASFRKGGLYFGRTLDNDVSYGEEVVIAPRKFDFGFCKGGYAMVGMAFVCEGYPLFYDAMNEKGLCMAGLNFVGNARYEKASGGVGEVAQYEFIPYILSRCESTEEAAQEIKKIRLTDRPFRPQLPCAQLHWMISDARRDIVAECTAEGVNIYENAVGVLANNPPFGQQLLNLSDYMSLSAAQPENTFCPSIDLQRYSLGMGAIGLPGDLSSRSRFVRAAFARNNCICDDGQGVNALFHILGSVEQVRGCNVLKKGCETTLYTSCCDASAGIYYYTTYENHALTAVDMKSRHLNCSKLMRFPLVKSEKITFA
V1.CD4-0-PN_GL0066282	MCTGIRFTDNEGNMYAGRNLDWECGYGEKVTVTPRDYVRPYAFEQHATGFATIGTCIVVEDIPLYFDCGNEKGLYIAGLNFPGYAQYEANAVEGKTNVAAYEFPLWVASNFTSVDEVEAALENVAIVAKQVNEQYPVALLHYIICDAKRSIVVEYMADGMHVHHNDVDVLANQPTYDWHHEHLRSYLNLSSEFKPQVKWGDVEFAPYGSGENLVGMPGSNYSPDRFVRAAYYNTHYPAQQGESANVTRLFRTLGSVEQFLGGGLMEDGKYEYTIYTGGFSSATNMYYLSLYEDPAIKSYPMSAVDLGSSTLHTFA
N020A_GL0010475	MCTAATYKTGDFYMGRTLDYEFSYGEEVTVVPRNFPFDFKSGRNEHHFAMIGMAHVAEGFPLFYDGVNEKGLCMAGLNFVGNAVYSKPKENALNVAQFEFIPFVLCCCQNVEEAKALISKINLTDTPFSNRLPAAQLHWMIADKDQTAVVESREDGLKIFDNPTGVLTNNPPFEQQLFGLNNYMSLSPSRPQNSFSNRLDLQEYSRGMGALGLPGDLSSSSRFVRAAFTRLNSVSKDDEADSVGQFFHILGSVEQVRGCCEVEKGKYEITIYTGCMNASKGIYYYTTYLNRRITAVDMHKENLDGQTLSRFAMDDK
T2D-68A_GL0075823	MCTGVRFTDDKGNMYFGRNLDWSCSYGERVVITPRGYRTESPFGAVKPSDMAIIGMGIVEGTTPLYFDCANEKGLAVAGLNFPGYASYAAGPREGATNVAAYEFPLWVVAGHTTVDEVEADLADVVIVDRPVSPKFPSSMLHWIIGDAKRSIVVEQTEAGLQVFHDDVDVLTNQPGFAWHQENLRNYMNVTSDVPGPLSWRGQELTAFGSGGGMRGLPGDYYSTSRFVREAYLNANYPTQEGEDANVSKMFHLLGGVSMIDGAARMTNGEFERTVYTGGISTRTMTYYWSTYDDPAIRSEALFDHDVDGKYLQVE
T2D-68A_GL0094481	MCTGVRFTDGKGNMYFGRNLDWSCSYGERVVITPRGYKLKSPFGAVSQVSMAIIGMGIVEDGTPLYFDCGNEKGLAVAGLNFPGYAVYADAPREGATNVAAFEFPLWVVANHATVDEVEAALANVTIVDKPVSPKFPSSMLHWIIGDATRSIVVEQTAAGLQVFHDDVDVLTNQPGFAWHTENLRNYINLTSDVPGPLSWRTQELSAFGSGAGMRGLPGDYYSPSRFVREAYLNANYPTQEGEKANVSKIFHILGGVSMIDGAAKMTNGEFETTIFTGAFSSATCTYYWSTYDDPSIRSVALFDHDVDADGLIVE
V1.UC50-1_GL0185721	MCTCITYENGDFYFGRNLDLDVSFGEAVTITPRNFLLDFSRAGKMERHYAMIGMASANETFPLYAEAVNEKGLAMAGLNFPGNAFYQEPDEKGLELASFEIIAWILGKCASVEEAEAYLTDMKIVNLSFAPQMPAAPLHWMLADRHKCLVLEAVEEGLKVYENPFGVLTNNPPFPFHQMNMGNYLNLTSRSPENRFSDRLDLKPCSQGMGALGLPGDASSASRFVRAAFFKWNSVSEPSEQADVSQFFHILDGVAMIRGSVITGQGTCDITLYSSCINTRTGVYYYKTYEDSRLRRIDMYQADLEEKRLITVTG
518635.BIFANG_02863	MCTGIRFIDAEGNMVFGRNLDWSFSYGESILVTPRGFSCDYTYGGTDKHPAAVIGVGVEMNGMPMYFDCANENGLAIAGLNFPGYASFASEPEQGRVNILTGEFPLWVARNFNTVDEVEQALANVTLVSPDDPKRPKSFLHWLIGDAKRSIVVEQMADGMHIHHDDIDVLANQPTFDWHMENLRNYMNVGSDMAEPTAWGKHTLTAWGAGVSMHGLPGDVSSPSRFVRVAYANTHYPVQSGETANIARLFHTLASVQMVEGMAKMADGKYERTLFTSGYYAKTNAYYMNTYEDPAIRKYAFADYDLESAELIRA
MH0347_GL0126406	MCTAVTFTDKKSHHYLARTMDFSFELDTRVVSIPKNHVFDSLVSDVSFKTEHAFLAAGQEIEGYGYSFGDGFNEKGFAIASLYFEKYAKYSAAPIDGKTNLASTDLVAWALGNAESVDEFAQKISSINIVDVVNPVIMEKVPLHWIVTDGFGNDGVLEITESGVHFYRNQVGVMTNPPEFPWHMENLNHYNNLQPNDFGSKIYGDFTTFWDGPGSGTRGLPGDYTSISRFVRAAYVRQYSERKNGLVSLSHILNAVDIPKGVKKKSDGLSDYTQYKAILDLNDQCYYFMKYGDAAFMKACLDSNSDEVKEFHH
V1.FI17_GL0020720	MCTCIELKDSGLYFGRNLDLEYRFGEKVVVTPRGYGFKLRSGQEFDTGYAMIGMAAVGGGEYPLYAEAANEKGLCIAGLYFPGSAVYNRPDPDKLNIASFELIPWLLGNFESIGEAERHLRRINITDEAFSRQMTPAGLHWMISDRERCLVLEQTAEGTALYENPFGVLTNNPPFPFHAANMNNYIGLTAVNPEPHDGLKPYGQGMGAIGLPGDWSPASRFVRAAFCKAHSVCGDDGSQVAQFFHILDSVAMVRGCVITAEGRYDITTYSCCIDTSAGIYYYKTYDSPDIRHAKMDEAARTAKTLTVRDLC
MH0239_GL0131769	MCTSIAFPDRALYGRNLDLEYHFGEKVVITPRSHCFAFRHLKPLERHYAMIGMASVAENTPLYAEAVNEKGLYMAGLYFPGNARYFDAPEADRLNVAPWELIPLILGSCSSLREARAKLERVHLLAEPFAPGYPLAALHWQIAAQDGSLIAEPMDDGLHLYEDRPGVLTNNPPYPYQLMNLNNYRGLSTEAGKNSFAPELELTVYGQGMGALGLPGDSSPMSRFVRMTFLKSHAAFDSDRGGQISQFFHLLDAVSMVKGSVVTPEGKLDETIYSCCADAREGIYYYKTYDSCCVHAVRMDTQCLEGRSLAV
MH0447_GL0179708	MCTAVTYKTDDFYFGRNLDYDCSFGESVVITPRNYEFKIHCVDMPKKHYAIIGMAHVHSGYPLYYDAANETGLCMAGLNFVGNAVYNKPRRDKENVAQYEFIPWLLARCSSVREVKELLENTNITDTPFGSFPVASLHWLIADKYECIAAEPLSDGIKIYENPAGVLTNNPPFPYHMSSLNSYMQLSPKPPINNFSDKLELKAISRGMGAIGLPGDLSSQSRFIRAAFVRANSVSESDETGSVSQFFHILSSVEQQRGCCQLDGGKYEITIYSSCINADKGIYYYKTYNGFNVNAVDMYKENLNGDRIIF
MH0229_GL0179576	MCTATTYKTKDFYFGRTLDYEFSYGDEVTITPRNYRFNFRKMGEMNSHYAIIGMAYVTENYPLYYDAINERGLGIAGLNFVGNAVYHDEKEGKDNVTQFEFIPWILGQCASVDEAKKLIQNMNFLNEPFNDNLPLAQLHWIIADSNETITVESVEDGIKIYDNPVGVLTNNPPFDKQMFNLNNYMHLSNKSPQNTFSNRLDLKNYSRGMGAIGLPGDLSSQSRFVRTAFVKMNSVSGDGELESVSQFFHILNSVDQQRGCCDLENNKYEITIYTSCCNATKGIYYYTTYDNHQITAVNMNKENLEEDKL
O2.UC21-2_GL0115916	MCTAISFTTRQQHRFLGRTMDFPLRSTPWQQGYLPIDYHWQSLPKFNSFTNDYAILGGMREINGHYLIGDGLNSAGLWVAELYFPGPQLYYDHPQAHCLNLSPQDMIGWLLGMHASVAEIAAELDSVALNGVIWHDHDIVHPFHWLLNDDTGTYLIEPTQYHLTLQALPLGVLTNSPRYAKQRQKLTSYLGIDPKASDAEVMMAIRSSKAPLPSQRTPTSRFINAAVSLWQSSPFDDSDQEAFRLSSKILKQVEMNQLPGHDVYTHYREIVDAHAQTSYFYDLTTRQKLVHRLPDLMARFDQPSLFKS
V1.UC54-0_GL0205609	MCTAIRFTDSDGNLYFGRNLDWAYGYGETITFTPRNHPANTGHRAVLGMAIASEGFPLYFDCANENGLAIAGLNFPGYAYFPDDARPGTTAVAPYEFPLWVTSNFDNVDDVEAALANITLVNKGFGDFPIALLHWIIADASGCIVVESTADGLQVMRDPADVLANQPGLAWHLENLRSYMNVTTGAPSSVTWGNATLTPYGAGAGMRGLPGDAYSPSRFVRAAYLNAHHAPKDTERGNVARVFRTLGGVAMVEGSAQMNDGANEFTVFTSAYSAREGRYYFNTYENAAYTTAAFADFDMDGTEVQQAH
V1.UC58-4_GL0121680	MCTAIRFTDPDGNLYFGRNLDWAYGYGETITFTPRNHPANTGHRAVLGMAIASEEFPLYFDCANENGLAVAGLNFPGYAYFPDDARPGTAAMAPYEFPLWVTSNFDNVDDVEAALANITLVNKGFGDFPIALLHWIIADASGCIVVESTAEGLQVMRNPADVLANQPGLAWHLENLRSYMNVTPGAPSSVTWGNATLTPYGAGAGMRGLPGDVYSPSRFVRAAYLNAHHAAKDTERGNVARVFRTLGGVAMVEGSAQMNDGANEFTVFTSAYSALEGRYYFNTYEDAAYTTAAFKDFNLDGTEVEQVQ
MH0012_GL0051936	MCTGIAFQTRDFYFGRNLDYDFSYGEELVIVPKTHPFSFRNGRHLKEHHALMGIAHKDNGYPLFYDAINDQGLGMAGLNFVGNAVYAEKDPIDQEAVASFEIIPWILAQASNLEEAKELLRHLDITSTPYNEQLPPSSLHWLIADKTGSITVERTKDGLHVYDNPVGALTNNPPFPIQLWNLKNYASLSVTDPENKWNKQLDLSPYSRGMGAMGLPGDLSSLSRFVRVCFTKTHSICQEDERSSVSQFFHILGSVEQVRGCCEVRPGEFEYTIYSICYNASKGIAYLKTYDGEAIERVSFENKKYFI
T2D-122A_GL0019553	MCTAISFTTRQQHRFLGRTMDFPLRSTPWQQGYLPIDYRWQSLPKFNSFTNDYAILGGMREINGHYLIGDGLNSAGLWVAELYFPGPQLYYDHPQAHCLNLSPQDMIGWLLGMHASVAEIAAELDSVALNGVIWHDHDIVHPFHWLLNDDTGTYLIEPTQYHLTLQALPLGVLTNSPRYAKQRQKLTSYLGIDPKASDAEVMMAIRSSKAPLPLKRTPTSRFINASLNLWQTSPIEDQKAIKQGNELLKQVVLDQLAGHEVYTHYLEMVDVQTQTSYFYDLTAQQRLKQRLPDLMVRFDQPYLFES
416870.llmg_1422	MCTSFQLKSSDGGLVFARTMDWHPFKAEALVLPKNYEWTSVYNGKKMTNPYAILGVGNSEMRLHADISDGVNEYGLAAQKLTFSNQSDYASEGEAGKIQLAAFEFLLWLLGNCRSIEDVRQKIDTVQLMTDENSTFKFGRNDLHFSATDSSGQMINIEPHGGRLIISNNSIGVVTNAPKFEREVEKLTTYMDLNILTEPSVKNNNPNQISTGSFNGKPVFPGGFTLTSRFIRAAVYKERAIYPKNEQQNIIEAWHILNGVTVPKSEGRSGTYTVYRSAVEVTSRRLYLQTYEDLNVQVYRFPEEL
O2.UC41-0_GL0114128	MKKGDDMCTAVTYKKDDFYFGRTLDYEFSYGEEITVTPRNYLFRFRETGDISNHYAIIGTAHIADGYPLYYDAVNEKGLAAAGLNFVGNAHYREKINGMDNVAQFELIPWILCKCQNLCEARKLLEKINITNTPFSDKFPVAELHWIISDKTGSITLESVKDGIKIYDNPAGVLTNNPPFDMQMFNLNNYRNLSAKNPENSAFSSDLPFSEYSRGLGALGLPGDLSSQSRFVRATFVKENSVCEPDENSCVSQVFHIMDSVAQPRGCCELKNGEYEITVYTVCYNADKGIYYYTTYDNRQITAVD
T2D-70A_GL0158584	MCTAATYKTDAFYMGRTLDYERSYGDKVTITPRNYPFRFRCREDMPSHYAMIGMAAVMEDYPLYYEAFNEKGLGICGLNFVGNAHYFEEVPGKDNITQFELIPWILGQCESVAQARKLIENLNLVRIPFLPTLPLAQLHWIIGDERETITLESQADGLHVYDNPVGVLTNNPPFPYQMFHLNNYRALSIDAPENSFGTDLNAYSRGLGGLGLPGDLSSQSRFVRVAFTKLHSLSGSGEESSVSQFFHILGSVDQQRGLCRLGENEYEITLYTCCCNVTKGIYYYTTYDNHQITALDMHRED
MH0323_GL0030235	MCTAISFQTKDHYFGRTLDLHYSYDEAVVITPRNHPFHFRYAGSLPNHYAIIGIATVANGSPLYYEATNEAGLSIAGLYFPGNAYYPPETPEKDNIAPFEIIPWILGQCASVEQARAMLSRMNPVNLSFSPDFPVTPMHWIVSDKTASLTVEPLEQGLRVYENPVGVLTNNPPFDIQLFSLHQYRALSPRTPENNFTDRLPLAPYCNGMGTIGLPGDFTSQARFVRAAFTKFHIKAESDEQSSVSQFFRILGAVQVPRGCVQTADGRDHYTIYTSCCNTDKGLYYYTTYENPQIIGV
MH0088_GL0057656	MCTAATYQTKDLYFGRTLDYLFSYGEEVVITPRNYPFSFRHMPGTDSHFAMIGMAHVAENYPLYYDAVNEKGLCIAGLNFPKNAVYHKPVPGKLCLAQFELIPWLLSRCSTVREARTFLADLVLTDESFAGQLPPSPLHWIIADASEAITVESVADGLKVYENPVGVLTNNPPFDRQLFNLNNYMNLSPKQPKNCFSDQLPLSTYCLGMGALGLPGDLSSMSRFVRAAFTKMNAVSGDSEEESVSQFFHILGSVDQQRGCSIDENGKYEITLYTSCCNAAKGIYYYTTYNNHQITA
MH0262_GL0129466	MCTAVRFNASDGGMFMGRNLDWGCGYGQKPRVVPAGFPVTYRFMDDAPAAHAAIGMCVDFQNYPMFFDCGNDAGLAVAGLNFPGFAAYADAPADGKKNVCAFEFPLWIAATFASVDEVEAALASTVIVGESAGEGLGVSYLHWIVGDASRSIVVESRADGLHVVDDPVDVLANQPSIEWHLENLRSYVTVTNDFPEPSQWRSAKLVPYAAGAGMRGIPGDSYSPSRFVKAAYLNASYPEKDSEKDNVIRMFRTLEGVAMVEGAARMGDGTFERTLYTSCFAAKSGRY
159247771-stool1_revised_scaffold15631_2_gene22515	MKKLVFTIAITLLMMAWKQDISACTRVVYVGDGGMVATGRTMDWKENMYSNLWLFPRGMERNGEVGENSLRWKSKYGSVVTSAYEFSSTDGLNEKGLVANLLWLAESKYEKRDSRKPGLTIAAWVQYFLDNYATVNEAVADVEKGKFQMVSDMMPDGTRMATLHLSISDATGDNAVFEFVDGKLNIYHSRDYIVMTNSPVYPKQLAANEYWLSVGGLAFLPGTNRSSDRFARAYFYTTALPKTDNQQIAVASVFSVIRNVSVPYGISIPGSPEISTTQWRTVSD
MH0385_GL0010420	MCTCIQLKTKDSYFGRNLDLEYRFGEKVVITPRNYCFSLRNKDILKTKYAMIGMATVFQNYPLYAEAVNEKGLAMAGLYFPENAKYFKSKEHQINLAPFELIPYFLGKFETIAEVKEELKKINITNESFSSDMPLADLHWMISDKETSIVVEQTIEGLKVYDNPIGVLTNNPPFSYHMMNLNNYLNLSPYNQENQFSRKVSLNTYGQGMGAIGLPGDNSPSSRFIRCAFYKLNSICADNEEESVVQFFHILESVLMVKGSVITKSGKCDITTYSSCMN
MH0025_GL0037840	MPAAVLNFQIFFIVFTTSANRYTIIIIAEETFRRLIMCTAATYKTDDFYMGRTLDYEFSYGEEITVMPRRFPLEFRHGGRTDEHYAMIGTAHVSDGYPMYYDAVNEKGLGMAGLNFAVSAHYAEPQDGKQNIAQFEFIPWVLSQYATIEQARSAIEKINLVGTTFDNRYPAAKMHWIIADKSGAITVEPTESGLKIYDNAPGVLTNEPPFDMQMFNLNNYMNLSPKQPQNSFSNNLGLAAYSRGMGGLGLPGDLSSMSRFVRAAFTKLNSLSGS
V1.FI36_GL0042518	MHYNTHKEARAMCTAATYQTKDFYFGRNLDYEFPYGEEVCVVPRNFPVPLRHLPELTQHYAIIGMAHVADNYPLFYDAVNETGLCIAGLNFVGNAAYAEVQDGKTNVAQFEFILWLLGTCRDLKQAREAIASLNLVGTPFSAKLPSAQLHWMIADKTGCIVLESMADGLHVYENPAGVLTNNPPFPTQLFALNNYAQLSPKPPENHFSKSLPLQTYSRGMGAIGLPGDLSSASRFVRAAFTRLNAKSEDGEMASVSQFFHILTAVEQTRGCCE
NLF007_GL0087258	MCTAVTYQTKDFYMGRTLDYEFSYGDQITITPRNFPFTFHHQPVMKNHYAIIGMACVMDNYPLYYDAYNEKGLGIAGLNFVGNAVYHDAVTDQADIDNIAQYELIPWILGQCASVKEAREKLAKMNLINIPFRPDLPLAQLHWLIADKEEAITVESVAEGLMVYDNPVGALTNNPPFPLQLFNLNNYRHLSPRQPENTFSDQLELPTYSRGMGALGLPGDLSSSSRFVRVCFTKLNSQSGDGEQESVSQFFHILGSVDQQRGCCEVAEGK
765034022-stool1_revised_C472425_1_gene68178	MCTAITYNTKDHYFGRNLDLEYSYKETVTITPRNYPFKFKKVNDINNHYAIIGMAYVCDNYPLYYDAVNEMGLGMAGLNFPANADYKDEQGDKNNIASFEFIPWILSQCRNIKETKDLLNKINIINIKFNEQLPASPLHWIIADKEASITVECVKDGLKVYDNPIGVLTNNPTFDIHMFNLNNYMHLSVEKPNNNFSKKLDLKTYCSGMGALGLPGDLSSASRFVKATFTKMNSLSGDSESESISQFFHILGSVDQQRGCVHMGE
O2.CD3-0-PT_GL0026489	MGFPAAMAHRISKERHPECMEVVIVCTALTYQTRDHYFGRTLDISSGYQEAVTVVPRHFPLAFRQMGALGKHYAMVGVAYPAGGYPLYYDAVNEKGLAMAGLRFPGNACYRPSAPGRDNVTPFELIPWLLGQCADLRQARCLLEQINLLALDFSSELPLSPLHWFLADRQGALAVEPLAEGLRIWEDPAGVLTNNPPFDFQMRHLARFRHLSRETPENRLAPELDLVPDSLGTGALGLPGDNSSPSRFVRAVFARCHAVSGPGE
V1.UC50-1_GL0074349	MCTGIRFTDTAGNMYFGRNLDWTCGYGERVVVTPPAAQVPAAFDRPGDPERGHAVIGMGIVAGGIPLYFDCGNDAGLAVAGLNFPQSARYAEAPVAGRVNVAAYEFPYWIARSFSTLDEVRSALAHVTVVAKPVSEQLPVARLHWIVSDATGSIAVECLEDGVRVWEDDVDALTNEPDFGWQRQNLRNYLTLSEDEPADAAWGAARLAPFGSGMGMAGMPGDYSGPARFAKVAFVNAHYPVQEGERANVTRLFRTLGSVAVPDG
706846339-stool1_revised_scaffold39313_1_gene89348	MKKSILSLLGIVSLTAEQPAEACTRAVYLGPDGMTITGRTMDWKEDPHTNLYIFPRGIARRGAKTDNTVFWTSKYGSLAAAGYDIGICDGMNEAGLVASLLFLPETVYSLPGDKRPVMGLSIWTQYVLDNFATVDEAVAAMSGDKFRIDSPDLPNGVQSRLHLAVTDASGDSAIFEYIDGRLSIHHGREYQVLTNSPTYDRQLAVNDYWRQIGGLVMLPGTNRSSDRFVRASFYINAVEQSADPKIAVPTVMSVMRNVSVP
MH0421_GL0017641	MCTAATYKTKDFYFGRTLDYEFSYGDEVTITPRNYPFYLKKEGVMNNHYAMIGMAHVVEEYPLYYDAINEKGLGIAGLNFVGNAYYHEEIEGKYNITQFEFIPWILGKCATVKETRILIEKMNFINIPFNDKLPLAQLHWIIADKEECIVVESVKEGIKIYDNPVGVLTNNPPFDKQIFALNNYRNLSTKTPENTFAKGLELNQYSRGMGAIGLPGDLSSQSRFIRAAFVKMNSISGDGEKESVSQFFHILNSVDQQRGC
T2D-132A_GL0012664	MKQVDKKLKNSHPNNLGRREEEETMCTAVTYQTKDFYMGRTLDYEFSYGDEVTITPRGYGFVLRHPHRNLQENVFQTKYAIIGMAHVAGAYPLYYDAINEKGLGMAGLNFVGNAVYQEEKEGKDNITQFEFIPWILGNCATLEEAKTLLSRINLTKTPFSEGLPTSPLHWIIADETGAITVESMSDGLHIYDNPVGALTNNPPFEQQMFQLNNYMHLSPKQPTNQFSDELSLHTYSRGMGALGLPGDLSSMSRFVRVAF
V1.UC49-1_GL0113829	MCTAATYKTKDFYFGRTLDYEFSYGDEIVVTPRNYPFLFRAAGEMKSHYAFIGTAHVAEGYPLYYEGANEKGLCIAGLNFVGNAVYRPRTEGRDNVAQFELIPWILGRCASVAEARALLGKINITDEPFNETLPLAQLHWLIADREEAVCLESVKEGIQVYDNPAGVLTNTPPFPQQMFSLNNYMHLSPRDPVNSFSDKLELKTYSRGMGALGLPGDLSSQSRFTRVAFVKLNSVSGDSEGESVSQFFHILNS
MH0212_GL0036183	MCTAVTYRTKDFYFGRTLDYEFSYGDEVTVTPRHYPFRFRHIGDMDSHYAMIGIACVAENYPLYYDAVNEKGLGMAGLNFVGNAYYTETTEYKDNIAQFEFIPWILGQCASVKEAKAQIRRINLVNTRFSKMFPLAQLHWIIADHDEAITVESVKDGIRVYDNPVGVLTNNPPFDMQMFQLNNYMHLSSKSPQNHFSSELSLSAYSRGMGALGLPGDLSSQSRFIRAAFTKMNSVSGSSEMESISQFFHI
V1.UC58-4_GL0237290	MCTAVAYMPHDLYFGRTLDYEFSYGETVTVMPRRFPLCFANGKCLREHFAVIGMAHVADGYPLYYDAVNEKGLCMAGLNFVGNAQYCDKQDGKENVAPFECIPWILSQCADLASAKALLQNMSLWKRAFNDRLPIAQLHWLIADKTGAVAVESTKDGLLVYDDPVGVLTNDPPFPLQMFALGTHMHLSPAPPANTFSEKLKLQPYSRGMGAIGLPGDLSSQSRFVRAAFVKMNAAAGDGEAAGVSQFF
MH0151_GL0073925	MCTSIKWLNNDEFYFGRTLDNPLNFGETIVITPRNYLFKFSCEPNLEHHYAMIGMAKLENDYPLYAEGMNEHGLCIAALNFPIYAYYPPYMPNKRNVSPYEFIPYILLQCKTVLEARELLKNCNLVDRTFNDELPLPPLHWMISDKKETIVVEPIQGKLEIYDNPFNVLTNSPQFTFHKENLNNYIGLSNKFPSNSFKPLPLQPYGNGMGSMFLPGDFSPTSRFVRATFLLYNALPVKEKMAAIS
V1.FI20_GL0085754	MCTAATYRTKDFYFGRTLDYEFSYGEEIVITPRNYEFNFRHMGQAKEHYAIIGMAHVAGDYPLYYDAINEKGIGMAGLNFVGNAVYAEVTEGKENVASFEFIPWMLRQCATMDEVRALLAKINLVGTPFAEQFPASQLHWIIADENEAITVESVADGLHVYENPVGVLTNNPPFAQQMFMLNNYIGLSPKQPENSFAKDVPLSTYSRGMGALGLPGDLSSASRFARVAFTRMNAVSGDSETESVS
MH0229_GL0097912	MCTAVTYKTKDFYFGRTLDYEFSYGDEITVTPRNYVFNFRMGKRIECHYAIIGMAHVVGDYPLYYDAVNEKGLGIAGLNFVGNAYYNDCVDDKVNIAQFELIPWILGQCESVKEARALLKNINITNVPFSENFPLAQLHWIIADKNEAITVEAMKDGLKVYDNPVGVLTNNPPFDKQMFELAKYMNLSPKSPQNNFSHELNMEYYSRGMGAIGLPGDLSSQSRFVRASF
O2.UC28-1_GL0129090	MCTAITYQTRQLYFGRTLDYECSYGEQVTITPRNYPFDFHHAGPVHTHYAIIGMAHVADGYPLYYDAVNETGLCMAGLNFVGNAVYAQPKPDRTNIAQFEFIPWLLGRCASVAQARTELSKLNLTGTPFSAALPAAQLHWLIADEREAVTVESTADGLHVYENPIGVLTNNPPFGEQLFNLNNYMHLSPRQPENRFSQALPLRPYSRGMGALGLPGDLSSMSRFVR
2HF0	MCTGVRFSDDEGNTYFGRNLDWSFSYGETILVTPRGYHYDTVFGAGGKAKPNAVIGVGVVMADRPMYFDCANEHGLAIAGLNFPGYASFVHEPVEGTENVATFEFPLWVARNFDSVDEVEETLRNVTLVSQIVPGQQESLLHWFIGDGKRSIVVEQMADGMHVHHDDVDVLTNQPTFDFHMENLRNYMCVSNEMAEPTSWGKASLTAWGAGVGMHGIPGDVSSPSRFVRVAYTNAHYPQQNDEAANVSRLFHTLGSVQMVDGMAKMGDGQFERTLFTSGYSSKTNTYYMNTYDDPAIRSYAMADYDMDSSELISVAR
T2D-189A_GL0077837	LPASIRQRIELENSKSTISRVASPTEYDGINGDVVLSCICMAQTAPINTDMTITKGILSTPSLFISNTVRLPNTLHLSGTENTRFMNRQYRPNVIRDSFIIIYNQYRYYHGKVNHFLLCKPIIDHSEQDLFPIRTYIPQMVLELHNHIYSQGMKHSFSILSLLVLVIAGLIPVQKSNACSRVLYVGDSTLRIVGRSLDWKTPIPTNIYVYPAGMQKVGNSVPESVKWTSKYGAVYAVSYDGGITEGMNEKGLVINGLFCKNAIYVNDSTLNRPSMSLAVFVAWLLDMNATTPEVVKVLKEHNFTISGATFDGGTVSALHWGVTDAEGRCALFEFVDGNINIYEGQDMPVMTNDPNYPQMQAINDYWKQVGGVNMLPGTVRSPDRFVRADFFDKNVKKTG…
638754422-stool1_revised_scaffold24887_1_gene104859	MYCLFGTLKLHFRPRIQNFNGYWRVGIAYMNSFLNLFIMRRVSVFLASVGMFIGAMMCAPDSSACSRVLYVGDSTLRIVGRSLDWKTPIPTDIYVYPRGVHKKGNTLPGSVEWTSKYGAVYAVGYDGGVTEGMNEKGLVINGLFCKNAIYVNEETSNKPPMSLSVFVAWLLDMNATTPEVVKVLKDRNFNISGATFDGGTASTLHWGVTDAQGRCAIFEFVDGNLNIYESQDMPAMTNDPNYPQMTAINDYWNKINGENMLPGTVRSSDRYVRAVFFDKNVAKTSNEETALAIIRSILMNVSVPYHYALEGEPNVSSTQWRSFSDIKRKRYYFDVVTNPGMFYVDLNKCDLREGAHIMKLDTSRSDGFVGDVTDKMIKSAPFVPMY
V1.FI07_GL0147367	MLYQLKISNNTPNAMTTRNIIAAALVTGALASTPAPVGACSRVVYHGADSIIAVGRSLDWRTPIPTNLWVYPRGNVKKSHTLPGAFEWKAKYGSVYAVGYDNGITEGINEKGLTAASLFCKGAVYATPATAEGKRPMSLAVFIAWILDQNATTDEAVAMIRDSGFTISASDFDNGTVPALHFAITDLSGKTAILEFVDGKLNIYEGTDLDVLTNDPVYPSMEAINTYWEGIGGTHSLPGTVKSPDRFVRASFFNKNVRRATSSDKAVDIVRSIIMNVSVPEDYAVEGEPNLSSTQWRSVADLNRRRYYFDLVGNLGMFYIDLTTLDLSQDSGTRRLDTAATVDFAGCANGLLRPTPPFTPAY
MH0252_GL0023436	MEFKNLSKTAAAGFGILILAAGMRAEACTRVTYVGDSAVVTGRTLDWRTPIPTNLYVYPRGVEKKSYDTDQSISWTAKYGSVVSVGFDVGVNEGMNEMGLVCNLLYLPGTVYAKEGDTRPYMSTSMWAAYVLDNFATTDEAVAQLKLDAFQIDAPAMPGDSPATLHMAISDAGGNSAIIEYVDGVMEIHEGKQYQVLTNAPTYQTQLDIYEYWKAVGGMNMLPGTNRSQDRFARASFYVGILPKDASHETALAGVFGIVSNCAVPTGISVPDQPEISTTQWRSVSDHLERVYYFKMTEKPAILWIDLKDFDLYPGAPIMKLDVANSKKVLVGNVIKDMKPSKGFKPMFKLTEDIIRQFT
DLM014_GL0002766	MEHTFMKVIGGLALGAALLCPAVNADACSRVLYKGSDNLLIVGRSLDWKTPIPTNVYVYPAGMAKQGDVQENSVKWTSKYGAVYAVGYDGGITEGMNEKGLVINGLFCKGTIYDNETVRQRSPMSLAVFVAWLLDMNATTDECVETLRRQDFHIGGSTFDGGTVSTLHWGITDASGKTAILEFDHGDIRIYEGDDIRTLTNDPQWPDMQAINEYWKKKGGEHTLPGTVSSPDRYVRADFFIRHVEETGDADLGATICRTVVMNVSVPYTYTVESAPNVSSTQWRSFSNLRDKRYYFEQVTNDGFWYIDLNKCDLKPGAPVMKLTVSESGAYTGEANRHLKKSVPFTPMY
MH0415_GL0217016	MKRHLLLALMLLAALFGAVEINSCSRILYVGTDSLRIVGRSLDWKTPIPTNIYVYPRGITKKSHDLPGAFEWTSKYGSVYAVGYDAGVTEGMNEKGLVINGLFCKGTVYDNDSTAGRPPMSLAVFVAWLLDLNATTPEVVDVLRKHDFNVSGATFDGGTASTLHWGVTDAQGRCAVFEFDHGDIKIYEGVDMLAMTNDPTYPSMTAINRYWEGVGGTNMLPGTVKSPDRFVRGDFFATHVEKTSDPDLGVSIIRSILMNVSVPYTYLIQGEPNVSSTQWRSFANVRDLRYYFDIVTHPGLYYIDLAKCDLRPGAPVMKIDNDKSTDYIGNATSKLVKSAPFTPRY
158256496-stool1_revised_C940981_1_gene14421	MKFFKLLIVAILVMIAYGKSQACSRVVYIGDKNYVLVGRTLDWRTPIPTNIYVYPRGIEKTSMPKQPWLKWTSKYASVLAVGYDGGVTEGMNEAGLVMNGLFCKGTIYKQATGSKTTPVMSLAVLVSYFLDNFATVDEVDAWLAANEFAIFGQTFDGGTVSTLHWAITDNTGMTLLMEYTNGNLNTYKGRDLRVLTNDPDHPQMQAIEQYWTQVGGVNMLPGTVRSTDRFVRASFFINHVPTDFDYPQALGSLFSIMGTVSVPYGYELPGEPNVSSTQWTSVSDSTGGKYYFRLTTSTGALWIDLGRLILTPGAPVLKLDMAKHGDATGCANHLLEKSAPFTPMW
MH0411_GL0214012	MALALLLVRPQSEACSRVVYLGDEGIVMVGRTLDWKSPIPTNIYVYPQGIEKTSMPSEPCLKWKSLYASVVAVGYDGGVTEGMNDHGLVMNGLFCKGTIYKESTGSGSTPVVSLAMLVSFFLDNFATVEEVDTWLNNNQFAIFGKTFDGGTVSTLHWALTDATGMTLVIEYENGVMNTYKGKELQVLTNDPPQKQMDAINSYWEKVGGANMLPGTVRSSDRYARASFFIHSVPTDFDYHKAFGALSSIMGTVSVPYGYKIEGEPNVSSTQWTSISDATKGRYYFRQATSQGFLYIDLGMLRTNVGAPILKLDMSKYGDVLGCADKYLQKTPGFAPMW
604812005-stool2_revised_scaffold2766_1_gene92101	MCTAVKYKNYFGRTLDYEFSYGEEICITPRQYNLNFKHLKNNSHHFAFMGMAHIEDNYPLYYDAFNEKGLAIAGLNFVNNACYFKEKKNKINVTQFELIPYLLSNYSTIKEIKNVLKKINITNIPFNDKLPCSPLHWLVSDKNECIVIEQTKSGLHVYDNKIGVLTNNPPFEEQLFNLNNYRHLSTKEKENTFIPNIELNTYSRGLGGIGLPGDLSSMSRFVRVSFVKAHSISNDNEENNVSQFFHILNSVDQQRGCCELENGKYEITIYTSCCSLDKGLYYYTTYDNHQINVINMFKEDLDTNNLIRYPLLDKENFNFQN
MH0257_GL0060492	MTTRNIIAAALVTGALASKPTPVGACSRVVYHGADSIITVGRSLDWRTPIPTNLWVYPRGNVKKSHTLPGAFEWKAKYGSVYAVGYDNGITEGINEKGLTAASLFCKGAVYATPATAEGKRPMSLSVFIAWILDQNATTDEAVAMIRDSGFTISASDFDNGTVPALHFAITDPSGKTAILEFVDGRLNIYEGTDLDVLTNDPVYPSMEAINAYWEGIGGTHSLPGTVKSPDRFVRASFFNKNVRRTASSDKAVDIVRSIIMNVSVPEDYAVEGEPNLSSTQWRSVADLNRRRYYFDLVGNLGMFYIDLTTLDLS
334390.LAF_0941	MCTAVSFWSTEHHRYFGRTMDFPVKNTPWNLTYLPKGYLWRPLAPQAAYPSKYAILGGMRRVDDYYLIGDGFNQAGLAVAELYFPGQVDYAARAQPGKINLSPQDVIGYLLGNCANISEVAALLPRLVITNRQWYDHDIIHPFHWFIQDASGTYLLEPTSPTLSLQRVELGVLTNSPTYANHLRRLRSFLGLGADAPLKTVEEALKDYQGDLPQARSPRSRFIATSIRLAHQLPVDDHQAVAQSMKVLGAVKMAHLPGHDDFTHYLGMADLNSLRYFFTPVPEMTTITQSLPALMAKYSTPQVLSQVP
158337416-stool2_revised_C974909_1_gene16975	IRKTMKTLKLIAGALLCLSSWAAADACSRVVYQGDKGFVLVGRTLDWKTPIPTNVYIYPQGIEKTSMPTEPCLKWKSKYGTALAVGYDGGVTEGMNEKGLCMNGLFCKGSVYKEAPADSSMPVVSLAMLVSFFLDNFATVDEADTWLQNNQFGIFGKTFDGGTVSLLHWALTDKTGETLVMEYDGGTLRTYRGKQYKVLTNDPQLTQMEAINKYWEGVGGVNMLPGTVKSPDRFVRASFFINHVPTDFDYPDALGSLESIMGTVSVPYGYLIQGEPNVSS
158499257-stool2_revised_scaffold41322_1_gene41586	MKTISGLLLSAAMLGVSGAALVAPVDSMACTRVLYKGTDSLFVVGRSLDWKTPIPTNIYVYPAGIAKKGDDRPGAVEWTSRYGAVYAVGYDGGITEGMNEKGLVINGLFCKGTVYNSPDTEGRPPISLAMFVGWLLDMNATTDEVVEVLKRHDFSIGGATFDGGTVSTLHWGITDATGKTAYLEFDNGEVRIYDPGDIRAMTNDPQWPQMQAILNYWEKIGGQHMLPGTVSSPDRCVRANYFAHHVEEVGESPLG
V1.FI17_GL0067999	CTSIAFFEQKLFGRNLDLEVSFGQRVVIAPRSLAFPFARRPALTEHYAVVGMASVAGGLPLFAEGMNEKGLYMAGLNFPGNAHYFADEGAGPNHLAPHELLWLVLGGCASLAEARALLEGVQVCAIPFAPGLPLAPLHWHVADATGALVLESTAGGLHLYEDKAGVLTNNPPFPFHQTNLANYMNLSPRQPENRFAPGLPLACFGQGMGAIGLPGDASPASRYVR
4WL3	MCTAITYVSKDHYFGRNFDYEISYNEVVTITPRNYKFSFREVGNLDHHFAIIGIAAGIADYPLYYDAINEKGLGMAGLNFSGYADYKKIEEGKENVSPFEFIPWVLGQCSTVDEAKKLLKNLNLVNINFSDELPLSPLHWLLADKEQSIVVESTKEGLRVFDNPVGVLTNNPTFDYQLFNLNNYRVLSTRTPKNNFSDQIELDIYSRGMGGIGLPGDLSSVSRFVKATFTKLNSVSRSSEYESISQFFHILSSVEQQKGLCDVGDEKYEYTIYSSCCNLEKGIYYYRTYDNSQITAVDMNKENLEKDSLIVYPMVETQQINYANLEHHHHHH
765620695-stool1_revised_C726861_1_gene138652	MCTAFQLNGYFGRNLDLETTFGEQVVLTPRHYSFPLKNGTLFKNQYAMIGMATVVENYPLYAEAMNEKGLCMAGLYFPGNACYFPEQANKSNITPYELIPYILGQYQSVQEVKKVIDRFHLLDIPFHEKLPLAPLHWIIADQKESLILESTESGLQVYQDAFHILTNNPPYPYHQWNVHNYMHLTSSYPQDHLTDQSLKPYGNGFGTIGIPGDFSPASRFVKTLWLKENAVMSEKEEENISQIFHILDAVAMVKGSVKTMQNQEDYTVYSCC
V1.CD15-3_GL0083498	MCTAFQCHGYFGRNLDLETGFQEEVVVTPRFYNFPFKNGTDFKNQYALIGMATVVEDYPLYAEAMNEKGLCMAGLYFPDNAHYFDQEDKKLNLTPYELIPYFLGQYQSVHEIKSIIHQLHIINIPFLPQMPLAPLHWIIADQNESLILESTKTGLQIYEDSLHILTNNPPYPYHHWNVHHYMHLTSAYPQDNLIHQNMKPYGNGLGTVGLPGDYSPASRFIKALWLKDNAKMNDCEHENISQIFHILDAVAMVKGSVKTSQDKDDYTIYSCCMSMNQLTYYYKTYDNNQIQGIQMKKLDLQASQLYIFILNRQQNIQYYETA
DLM014_GL0034591	YKRIVFMKSSHYVAALAILASSVTTPFASDACTRVLYKGTDNLFVIARSLDWKTPIPTNLYVYPRGMEKTSTNLDNPLRWISKYGSVYAVGYDGGITEGMNEKGLVVNGLFCKGTVYNDSKSDKPYTMSLAVFPAWILDQCADLDEVKALLQSARFDIQGATFDGGTVSALHWGVTDATGKSIIFEFDHGKINIYDMGDYLAMTNDPQWPSMTAVIDYWNKIGGEHMLPGTVSSPDRCVRANFFAHHVEAVDDADLGVSIARSIIVNSCVPYTYLIDGEPNVSSTQWRSYANVRDRRYYFEIVTNPGYYYVDLTKVNLEKGAPVLKLVTSATSDLVGEANSRLVKSAPFTPMY
[truncated: 125 more rows]

## Sheet: S4. Taxonomy and loop class
Table S4. IGC sequences and selectivity loop_Taxonomy and loop class
Accession ID	Sequences within node	Representative sequence for taxonomy ID	Representative Sequence Length	Kingdom	Phylum	Class	Order	Family	Genus	Species	Loop_Region_Sequence	Loop_Region_Residue_Count	3 residue loop sequence	BSH_Category
[truncated: 654 more rows]

## Sheet: S5. CD analysis
Table S5. CD analysis
[truncated: 16 more rows]

## Sheet: S6. X-ray crystal stats
Table S6. X-ray crystallogrpahic statistics
[truncated: 39 more rows]
