# Supplementary material for: Bile salt hydrolases shape the bile acid landscape and restrict Clostridioides difficile growth in the murine gut
Source: Nat Microbiol. 2023 Mar 13;8(4):611–28. doi: 10.1038/s41564-023-01337-7 (PMC10066039; doi:10.1038/s41564-023-01337-7)
Supplement: Supplementary file 5 — P values from all statistics. [file 41564_2023_1337_MOESM5_ESM.xlsx]

## Sheet: Fig. 2
Fig. 2I	Comparison	p value
	WT:GCA vs. WT:TCA	<0.0001
	WT:GCA vs. V211R:GCA	>0.9999
	WT:GCA vs. V211R:TCA	<0.0001
	WT:GCA vs. G23E:GCA	>0.9999
	WT:GCA vs. G23E:TCA	<0.0001
	WT:GCA vs. G23E V211R:GCA	>0.9999
	WT:GCA vs. G23E V211R:TCA	0.0452
	WT:GCA vs. GVG210-212SRS:GCA	>0.9999
	WT:GCA vs. GVG210-212SRS:TCA	>0.9999
	WT:GCA vs. G23E GVG210-212SRS:GCA	>0.9999
	WT:GCA vs. G23E GVG210-212SRS:TCA	>0.9999
	WT:TCA vs. V211R:GCA	<0.0001
	WT:TCA vs. V211R:TCA	<0.0001
	WT:TCA vs. G23E:GCA	<0.0001
	WT:TCA vs. G23E:TCA	<0.0001
	WT:TCA vs. G23E V211R:GCA	<0.0001
	WT:TCA vs. G23E V211R:TCA	<0.0001
	WT:TCA vs. GVG210-212SRS:GCA	<0.0001
	WT:TCA vs. GVG210-212SRS:TCA	<0.0001
	WT:TCA vs. G23E GVG210-212SRS:GCA	<0.0001
	WT:TCA vs. G23E GVG210-212SRS:TCA	<0.0001
	V211R:GCA vs. V211R:TCA	<0.0001
	V211R:GCA vs. G23E:GCA	>0.9999
	V211R:GCA vs. G23E:TCA	<0.0001
	V211R:GCA vs. G23E V211R:GCA	>0.9999
	V211R:GCA vs. G23E V211R:TCA	0.0132
	V211R:GCA vs. GVG210-212SRS:GCA	>0.9999
	V211R:GCA vs. GVG210-212SRS:TCA	0.9917
	V211R:GCA vs. G23E GVG210-212SRS:GCA	>0.9999
	V211R:GCA vs. G23E GVG210-212SRS:TCA	>0.9999
	V211R:TCA vs. G23E:GCA	<0.0001
	V211R:TCA vs. G23E:TCA	<0.0001
	V211R:TCA vs. G23E V211R:GCA	<0.0001
	V211R:TCA vs. G23E V211R:TCA	0.0035
	V211R:TCA vs. GVG210-212SRS:GCA	<0.0001
	V211R:TCA vs. GVG210-212SRS:TCA	<0.0001
	V211R:TCA vs. G23E GVG210-212SRS:GCA	<0.0001
	V211R:TCA vs. G23E GVG210-212SRS:TCA	<0.0001
	G23E:GCA vs. G23E:TCA	<0.0001
	G23E:GCA vs. G23E V211R:GCA	>0.9999
	G23E:GCA vs. G23E V211R:TCA	0.0135
	G23E:GCA vs. GVG210-212SRS:GCA	>0.9999
	G23E:GCA vs. GVG210-212SRS:TCA	0.9922
	G23E:GCA vs. G23E GVG210-212SRS:GCA	>0.9999
	G23E:GCA vs. G23E GVG210-212SRS:TCA	>0.9999
	G23E:TCA vs. G23E V211R:GCA	<0.0001
	G23E:TCA vs. G23E V211R:TCA	<0.0001
	G23E:TCA vs. GVG210-212SRS:GCA	<0.0001
	G23E:TCA vs. GVG210-212SRS:TCA	<0.0001
	G23E:TCA vs. G23E GVG210-212SRS:GCA	<0.0001
	G23E:TCA vs. G23E GVG210-212SRS:TCA	<0.0001
	G23E V211R:GCA vs. G23E V211R:TCA	0.0105
	G23E V211R:GCA vs. GVG210-212SRS:GCA	>0.9999
	G23E V211R:GCA vs. GVG210-212SRS:TCA	0.9838
	G23E V211R:GCA vs. G23E GVG210-212SRS:GCA	>0.9999
	G23E V211R:GCA vs. G23E GVG210-212SRS:TCA	>0.9999
	G23E V211R:TCA vs. GVG210-212SRS:GCA	0.0122
	G23E V211R:TCA vs. GVG210-212SRS:TCA	0.1407
	G23E V211R:TCA vs. G23E GVG210-212SRS:GCA	0.0101
	G23E V211R:TCA vs. G23E GVG210-212SRS:TCA	0.0183
	GVG210-212SRS:GCA vs. GVG210-212SRS:TCA	0.9894
	GVG210-212SRS:GCA vs. G23E GVG210-212SRS:GCA	>0.9999
	GVG210-212SRS:GCA vs. G23E GVG210-212SRS:TCA	>0.9999
	GVG210-212SRS:TCA vs. G23E GVG210-212SRS:GCA	0.9825
	GVG210-212SRS:TCA vs. G23E GVG210-212SRS:TCA	0.9974
	G23E GVG210-212SRS:GCA vs. G23E GVG210-212SRS:TCA	>0.9999
Fig. 2J	Comparison	p value
	WT:GCA vs. WT:TCA	<0.0001
	WT:GCA vs. WT:Ratio	<0.0001
	WT:GCA vs. R208V:GCA	<0.0001
	WT:GCA vs. R208V:TCA	<0.0001
	WT:GCA vs. R208V:Ratio	<0.0001
	WT:GCA vs. E21G :GCA	<0.0001
	WT:GCA vs. E21G :TCA	<0.0001
	WT:GCA vs. E21G :Ratio	<0.0001
	WT:GCA vs. E21G R208V:GCA	<0.0001
	WT:GCA vs. E21G R208V:TCA	<0.0001
	WT:GCA vs. E21G R208V:Ratio	<0.0001
	WT:GCA vs. SRS207-209GVG:GCA	<0.0001
	WT:GCA vs. SRS207-209GVG:TCA	<0.0001
	WT:GCA vs. SRS207-209GVG:Ratio	<0.0001
	WT:GCA vs. E21G SRS207-209GVG:GCA	<0.0001
	WT:GCA vs. E21G SRS207-209GVG:TCA	<0.0001
	WT:GCA vs. E21G SRS207-209GVG:Ratio	<0.0001
	WT:TCA vs. WT:Ratio	<0.0001
	WT:TCA vs. R208V:GCA	0.0539
	WT:TCA vs. R208V:TCA	>0.9999
	WT:TCA vs. R208V:Ratio	>0.9999
	WT:TCA vs. E21G :GCA	<0.0001
	WT:TCA vs. E21G :TCA	>0.9999
	WT:TCA vs. E21G :Ratio	0.0796
	WT:TCA vs. E21G R208V:GCA	<0.0001
	WT:TCA vs. E21G R208V:TCA	>0.9999
	WT:TCA vs. E21G R208V:Ratio	0.7903
	WT:TCA vs. SRS207-209GVG:GCA	>0.9999
	WT:TCA vs. SRS207-209GVG:TCA	>0.9999
	WT:TCA vs. SRS207-209GVG:Ratio	>0.9999
	WT:TCA vs. E21G SRS207-209GVG:GCA	>0.9999
	WT:TCA vs. E21G SRS207-209GVG:TCA	>0.9999
	WT:TCA vs. E21G SRS207-209GVG:Ratio	>0.9999
	WT:Ratio vs. R208V:GCA	<0.0001
	WT:Ratio vs. R208V:TCA	<0.0001
	WT:Ratio vs. R208V:Ratio	<0.0001
	WT:Ratio vs. E21G :GCA	<0.0001
	WT:Ratio vs. E21G :TCA	<0.0001
	WT:Ratio vs. E21G :Ratio	<0.0001
	WT:Ratio vs. E21G R208V:GCA	<0.0001
	WT:Ratio vs. E21G R208V:TCA	<0.0001
	WT:Ratio vs. E21G R208V:Ratio	<0.0001
	WT:Ratio vs. SRS207-209GVG:GCA	<0.0001
	WT:Ratio vs. SRS207-209GVG:TCA	<0.0001
	WT:Ratio vs. SRS207-209GVG:Ratio	<0.0001
	WT:Ratio vs. E21G SRS207-209GVG:GCA	<0.0001
	WT:Ratio vs. E21G SRS207-209GVG:TCA	<0.0001
	WT:Ratio vs. E21G SRS207-209GVG:Ratio	<0.0001
	R208V:GCA vs. R208V:TCA	0.0609
	R208V:GCA vs. R208V:Ratio	0.3284
	R208V:GCA vs. E21G :GCA	0.1117
	R208V:GCA vs. E21G :TCA	0.0484
	R208V:GCA vs. E21G :Ratio	>0.9999
	R208V:GCA vs. E21G R208V:GCA	0.2174
	R208V:GCA vs. E21G R208V:TCA	0.0554
	R208V:GCA vs. E21G R208V:Ratio	0.9723
	R208V:GCA vs. SRS207-209GVG:GCA	0.1698
	R208V:GCA vs. SRS207-209GVG:TCA	0.06
	R208V:GCA vs. SRS207-209GVG:Ratio	0.0585
	R208V:GCA vs. E21G SRS207-209GVG:GCA	0.1312
	R208V:GCA vs. E21G SRS207-209GVG:TCA	0.0747
	R208V:GCA vs. E21G SRS207-209GVG:Ratio	0.0481
	R208V:TCA vs. R208V:Ratio	>0.9999
	R208V:TCA vs. E21G :GCA	<0.0001
	R208V:TCA vs. E21G :TCA	>0.9999
	R208V:TCA vs. E21G :Ratio	0.0894
	R208V:TCA vs. E21G R208V:GCA	<0.0001
	R208V:TCA vs. E21G R208V:TCA	>0.9999
	R208V:TCA vs. E21G R208V:Ratio	0.8177
	R208V:TCA vs. SRS207-209GVG:GCA	>0.9999
	R208V:TCA vs. SRS207-209GVG:TCA	>0.9999
	R208V:TCA vs. SRS207-209GVG:Ratio	>0.9999
	R208V:TCA vs. E21G SRS207-209GVG:GCA	>0.9999
	R208V:TCA vs. E21G SRS207-209GVG:TCA	>0.9999
	R208V:TCA vs. E21G SRS207-209GVG:Ratio	>0.9999
	R208V:Ratio vs. E21G :GCA	<0.0001
	R208V:Ratio vs. E21G :TCA	>0.9999
	R208V:Ratio vs. E21G :Ratio	0.4254
	R208V:Ratio vs. E21G R208V:GCA	0.0001
	R208V:Ratio vs. E21G R208V:TCA	>0.9999
	R208V:Ratio vs. E21G R208V:Ratio	0.9979
	R208V:Ratio vs. SRS207-209GVG:GCA	>0.9999
	R208V:Ratio vs. SRS207-209GVG:TCA	>0.9999
	R208V:Ratio vs. SRS207-209GVG:Ratio	>0.9999
	R208V:Ratio vs. E21G SRS207-209GVG:GCA	>0.9999
	R208V:Ratio vs. E21G SRS207-209GVG:TCA	>0.9999
	R208V:Ratio vs. E21G SRS207-209GVG:Ratio	>0.9999
	E21G :GCA vs. E21G :TCA	<0.0001
	E21G :GCA vs. E21G :Ratio	0.0769
	E21G :GCA vs. E21G R208V:GCA	>0.9999
	E21G :GCA vs. E21G R208V:TCA	<0.0001
	E21G :GCA vs. E21G R208V:Ratio	0.0017
	E21G :GCA vs. SRS207-209GVG:GCA	<0.0001
	E21G :GCA vs. SRS207-209GVG:TCA	<0.0001
	E21G :GCA vs. SRS207-209GVG:Ratio	<0.0001
	E21G :GCA vs. E21G SRS207-209GVG:GCA	<0.0001
	E21G :GCA vs. E21G SRS207-209GVG:TCA	<0.0001
	E21G :GCA vs. E21G SRS207-209GVG:Ratio	<0.0001
	E21G :TCA vs. E21G :Ratio	0.0719
	E21G :TCA vs. E21G R208V:GCA	<0.0001
	E21G :TCA vs. E21G R208V:TCA	>0.9999
	E21G :TCA vs. E21G R208V:Ratio	0.7648
	E21G :TCA vs. SRS207-209GVG:GCA	>0.9999
	E21G :TCA vs. SRS207-209GVG:TCA	>0.9999
	E21G :TCA vs. SRS207-209GVG:Ratio	>0.9999
	E21G :TCA vs. E21G SRS207-209GVG:GCA	>0.9999
	E21G :TCA vs. E21G SRS207-209GVG:TCA	>0.9999
	E21G :TCA vs. E21G SRS207-209GVG:Ratio	>0.9999
	E21G :Ratio vs. E21G R208V:GCA	0.1566
	E21G :Ratio vs. E21G R208V:TCA	0.0817
	E21G :Ratio vs. E21G R208V:Ratio	0.9901
	E21G :Ratio vs. SRS207-209GVG:GCA	0.2343
	E21G :Ratio vs. SRS207-209GVG:TCA	0.0881
	E21G :Ratio vs. SRS207-209GVG:Ratio	0.0861
	E21G :Ratio vs. E21G SRS207-209GVG:GCA	0.1844
	E21G :Ratio vs. E21G SRS207-209GVG:TCA	0.1086
	E21G :Ratio vs. E21G SRS207-209GVG:Ratio	0.0714
	E21G R208V:GCA vs. E21G R208V:TCA	<0.0001
	E21G R208V:GCA vs. E21G R208V:Ratio	0.0042
	E21G R208V:GCA vs. SRS207-209GVG:GCA	<0.0001
	E21G R208V:GCA vs. SRS207-209GVG:TCA	<0.0001
	E21G R208V:GCA vs. SRS207-209GVG:Ratio	<0.0001
	E21G R208V:GCA vs. E21G SRS207-209GVG:GCA	<0.0001
	E21G R208V:GCA vs. E21G SRS207-209GVG:TCA	<0.0001
	E21G R208V:GCA vs. E21G SRS207-209GVG:Ratio	<0.0001
	E21G R208V:TCA vs. E21G R208V:Ratio	0.7964
	E21G R208V:TCA vs. SRS207-209GVG:GCA	>0.9999
	E21G R208V:TCA vs. SRS207-209GVG:TCA	>0.9999
	E21G R208V:TCA vs. SRS207-209GVG:Ratio	>0.9999
	E21G R208V:TCA vs. E21G SRS207-209GVG:GCA	>0.9999
	E21G R208V:TCA vs. E21G SRS207-209GVG:TCA	>0.9999
	E21G R208V:TCA vs. E21G SRS207-209GVG:Ratio	>0.9999
	E21G R208V:Ratio vs. SRS207-209GVG:GCA	0.9725
	E21G R208V:Ratio vs. SRS207-209GVG:TCA	0.8144
	E21G R208V:Ratio vs. SRS207-209GVG:Ratio	0.8089
	E21G R208V:Ratio vs. E21G SRS207-209GVG:GCA	0.9482
	E21G R208V:Ratio vs. E21G SRS207-209GVG:TCA	0.8604
	E21G R208V:Ratio vs. E21G SRS207-209GVG:Ratio	0.7634
	SRS207-209GVG:GCA vs. SRS207-209GVG:TCA	>0.9999
	SRS207-209GVG:GCA vs. SRS207-209GVG:Ratio	>0.9999
	SRS207-209GVG:GCA vs. E21G SRS207-209GVG:GCA	>0.9999
	SRS207-209GVG:GCA vs. E21G SRS207-209GVG:TCA	>0.9999
	SRS207-209GVG:GCA vs. E21G SRS207-209GVG:Ratio	>0.9999
	SRS207-209GVG:TCA vs. SRS207-209GVG:Ratio	>0.9999
	SRS207-209GVG:TCA vs. E21G SRS207-209GVG:GCA	>0.9999
	SRS207-209GVG:TCA vs. E21G SRS207-209GVG:TCA	>0.9999
	SRS207-209GVG:TCA vs. E21G SRS207-209GVG:Ratio	>0.9999
	SRS207-209GVG:Ratio vs. E21G SRS207-209GVG:GCA	>0.9999
	SRS207-209GVG:Ratio vs. E21G SRS207-209GVG:TCA	>0.9999
	SRS207-209GVG:Ratio vs. E21G SRS207-209GVG:Ratio	>0.9999
	E21G SRS207-209GVG:GCA vs. E21G SRS207-209GVG:TCA	>0.9999
	E21G SRS207-209GVG:GCA vs. E21G SRS207-209GVG:Ratio	>0.9999
	E21G SRS207-209GVG:TCA vs. E21G SRS207-209GVG:Ratio	>0.9999
Fig. 2K	Comparison	p value
	WT vs. V211R	0.9958
	WT vs. G23E	<0.0001
	WT vs. G23E V211R	0.1059
	WT vs. GVG210-212SRS	0.0402
	WT vs. G23E GVG210-212SRS	0.0449
	V211R vs. G23E	<0.0001
	V211R vs. G23E V211R	0.0476
	V211R vs. GVG210-212SRS	0.0899
	V211R vs. G23E GVG210-212SRS	0.1001
	G23E vs. G23E V211R	0.0002
	G23E vs. GVG210-212SRS	<0.0001
	G23E vs. G23E GVG210-212SRS	<0.0001
	G23E V211R vs. GVG210-212SRS	0.0004
	G23E V211R vs. G23E GVG210-212SRS	0.0004
	GVG210-212SRS vs. G23E GVG210-212SRS	>0.9999
Fig. 2L	Comparison	p value
	WT vs. R208V	<0.0001
	WT vs. E21G	<0.0001
	WT vs. E21G R208V	<0.0001
	WT vs. SRS207-209GVG	<0.0001
	WT vs. E21G SRS207-209GVG	<0.0001
	R208V vs. E21G	0.5946
	R208V vs. E21G R208V	0.9697
	R208V vs. SRS207-209GVG	0.9948
	R208V vs. E21G SRS207-209GVG	0.9921
	E21G vs. E21G R208V	0.9456
	E21G vs. SRS207-209GVG	0.3296
	E21G vs. E21G SRS207-209GVG	0.3086
	E21G R208V vs. SRS207-209GVG	0.7967
	E21G R208V vs. E21G SRS207-209GVG	0.7716
	SRS207-209GVG vs. E21G SRS207-209GVG	>0.9999

## Sheet: Fig. 3
Fig. 3B	Comparison	p value
	TCA vs. GCA	0.0323
	TCA vs. CA	0.0022
	GCA vs. CA	0.0869
	TCDCA vs. GCDCA	0.0001
	TCDCA vs. CDCA	0.0001
	GCDCA vs. CDCA	>0.9999
	TDCA vs. GDCA	0.0018
	TDCA vs. DCA	0.0011
	GDCA vs. DCA	0.8284
	TaMCA vs. aMCA	0.0185
	TbMCA vs. bMCA	0.0005
Fig. 3E	Recipient 1
	PBS vs. T-BSH	0.005
	PBS vs. G-BSH	0.4318
	PBS vs. G&T-BSH	0.0034
	T-BSH vs. G-BSH	0.0328
	G-BSH vs. G&T-BSH	0.0198
	Recipient 2
	PBS vs. T-BSH	0.5812
	PBS vs. G-BSH	0.9711
	PBS vs. G&T-BSH	0.9358
	T-BSH vs. G-BSH	0.4585
	G-BSH vs. G&T-BSH	0.9358
	Recipient 3
	PBS vs. T-BSH	<0.0001
	PBS vs. G-BSH	0.0001
	PBS vs. G&T-BSH	<0.0001
	T-BSH vs. G-BSH	0.8465
	G-BSH vs. G&T-BSH	0.1534
	Recipient 4
	PBS vs. T-BSH	0.0004
	PBS vs. G-BSH	0.0004
	PBS vs. G&T-BSH	0.0004
	T-BSH vs. G-BSH	>0.9999
	G-BSH vs. G&T-BSH	>0.9999
	Recipient 5
	PBS vs. T-BSH	0.1513
	PBS vs. G-BSH	0.2239
	PBS vs. G&T-BSH	0.0355
	T-BSH vs. G-BSH	0.9787
	G-BSH vs. G&T-BSH	0.3333
	Recipient 6
	PBS vs. T-BSH	0.0058
	PBS vs. G-BSH	0.0058
	PBS vs. G&T-BSH	0.0058
Fig. 3F
	Recipient 1
	PBS vs. T-BSH	0.0338
	PBS vs. G-BSH	0.9972
	PBS vs. G&T-BSH	<0.0001
	Recipient 2
	PBS vs. T-BSH	0.0004
	PBS vs. G-BSH	0.0003
	PBS vs. G&T-BSH	0.0019
	Recipient 3
	PBS vs. T-BSH	<0.0001
	PBS vs. G-BSH	0.331
	PBS vs. G&T-BSH	<0.0001
	Recipient 4
	PBS vs. T-BSH	0.9988
	PBS vs. G-BSH	0.0008
	PBS vs. G&T-BSH	0.0003
	Recipient 5
	PBS vs. T-BSH	0.9821
	PBS vs. G-BSH	0.096
	PBS vs. G&T-BSH	0.9831
	Recipient 6
	PBS vs. T-BSH	<0.0001
	PBS vs. G-BSH	<0.0001
	PBS vs. G&T-BSH	<0.0001

## Sheet: Fig. 4
Fig. 4B	Comparison	p value
	PBS vs. BSH	0.0059
Fig. 4C
	PBS vs. BSH
	8h	0.0082
	24h	0.0024
Fig. 4D
	PBS vs. BSH
	CA	0.0002
	CDCA	0.0079
	DCA	0.0546
	LCA	0.5
	bMCA	0.0005
	UDCA	0.0012
	GCA	0.3811
	TCA	<0.0001
	TCDCA	0.0059
	TDCA	0.4589
	TLCA	0.2349
	TUDCA	0.0038
Fig. 4E
	PBS vs. BSH
	Ile-CA	0.0016
	Tyr-CA	0.0007
	Phe-CA	0.0045
	Tyr-bMCA	0.0103
	Phe-bMCA	0.0054

## Sheet: Fig. 5
Fig. 5B	Comparison	p value
	Cd + PBS vs. Cd + BSH
	Small Intestine	<0.0001
	Cecum	<0.0001
Fig. 5C
	CA
	PBS vs. BSH	0.0041
	PBS vs. Cd+PBS	0.7648
	PBS vs. Cd+BSH	0.001
	CDCA
	PBS vs. BSH	0.0027
	PBS vs. Cd+PBS	>0.9999
	PBS vs. Cd+BSH	0.0048
	DCA
	PBS vs. BSH	0.0027
	PBS vs. Cd+PBS	>0.9999
	PBS vs. Cd+BSH	0.0048
	bMCA
	PBS vs. BSH	0.0071
	PBS vs. Cd+PBS	>0.9999
	PBS vs. Cd+BSH	0.0007
	UDCA
	PBS vs. BSH	0.0077
	PBS vs. Cd+PBS	>0.9999
	PBS vs. Cd+BSH	0.0009
	GCA
	PBS vs. BSH	0.0031
	PBS vs. Cd+PBS	0.9565
	PBS vs. Cd+BSH	0.0002
	TCA
	PBS vs. BSH	0.1045
	PBS vs. Cd+PBS	0.4877
	PBS vs. Cd+BSH	>0.9999
	TCDCA
	PBS vs. BSH	0.1057
	PBS vs. Cd+PBS	0.4936
	PBS vs. Cd+BSH	>0.9999
	TUDCA
	PBS vs. BSH	0.4066
	PBS vs. Cd+PBS	0.1372
	PBS vs. Cd+BSH	>0.9999
Fig. 5F
	TCA vs. CA	<0.0001
	TCA vs. Ile-CA	0.8798
	TCA vs. Tyr-CA	<0.0001
	TCA vs. Phe-CA	<0.0001
	TCA vs. Tyr-βMCA	0.2371
	TCA vs. Phe-βMCA	<0.0001
Fig. 5H
	MeOH vs. BHIS	0.2418
	MeOH vs. Ile-CA	0.813
	MeOH vs. Tyr-CA	<0.0001
	MeOH vs. Phe-CA	<0.0001
	MeOH vs. Tyr-βMCA	0.0002
	MeOH vs. Phe-βMCA	<0.0001

## Sheet: ED Fig. 2
Extended Data Fig 2B	Comparison	p value
	TCA vs. GCA	0.6035
	TCA vs. CA	0.0176
	GCA vs. CA	0.0574
	TCDCA vs. GCDCA	0.5712
	TCDCA vs. CDCA	0.0445
	GCDCA vs. CDCA	0.1687
	TDCA vs. GDCA	0.0533
	TDCA vs. DCA	0.1534
	GDCA vs. DCA	0.6969
	TaMCA vs. aMCA	0.0084
	TbMCA vs. bMCA	0.0168
	βMCA vs. Phe-βMCA	0.671
	βMCA vs. Tyr-βMCA	0.0216
	CA vs. Ile-CA	0.0006
	CA vs. Phe-CA	0.0065
	CA vs. Tyr-CA	0.0452
Extended Data Fig 2C	BHIS vs. TCA	<0.0001
	BHIS vs. GCA	<0.0001
	BHIS vs. CA	0.003
	BHIS vs. TCDCA	<0.0001
	BHIS vs. GCDCA	<0.0001
	BHIS vs. CDCA	0.9589
	BHIS vs. TDCA	<0.0001
	BHIS vs. GDCA	<0.0001
	BHIS vs. DCA	<0.0001
	BHIS vs. MeOH	0.139
	MeOH vs. BHIS	0.3199
	MeOH vs. TαMCA	0.0195
	MeOH vs. αMCA	0.9998
	MeOH vs. TβMCA	<0.0001
	MeOH vs. βMCA	0.0002
	MeOH vs. Ile-CA	0.8956
	MeOH vs. Phe-CA	<0.0001
	MeOH vs. Tyr-CA	<0.0001

## Sheet: ED Fig. 3
Extended Data Fig 3A	Comparison	p value		Comparison	p value		Comparison	p value		Comparison	p value		Comparison	p value		Comparison	p value
	Recipient 1			Recipient 2			Recipient 3			Recipient 4			Recipient 5			Recipient 6
	CA			CA			CA			CA			CA			CA
	PBS vs. T-BSH	0.0338		PBS vs. T-BSH	0.0003		PBS vs. T-BSH	<0.0001		PBS vs. T-BSH	0.0008		PBS vs. T-BSH	0.096		PBS vs. T-BSH	<0.0001
	PBS vs. G-BSH	0.9972		PBS vs. G-BSH	0.0002		PBS vs. G-BSH	0.331		PBS vs. G-BSH	0.9988		PBS vs. G-BSH	0.9821		PBS vs. G-BSH	<0.0001
	PBS vs. G&T-BSH	<0.0001		PBS vs. G&T-BSH	0.0016		PBS vs. G&T-BSH	<0.0001		PBS vs. G&T-BSH	0.0003		PBS vs. G&T-BSH	0.9831		PBS vs. G&T-BSH	<0.0001
	CDCA			CDCA			CDCA			CDCA			CDCA			CDCA
	PBS vs. T-BSH	0.0055		PBS vs. T-BSH	0.6036		PBS vs. T-BSH	<0.0001		PBS vs. T-BSH	<0.0001		PBS vs. T-BSH	0.5262		PBS vs. T-BSH	<0.0001
	PBS vs. G-BSH	0.6811		PBS vs. G-BSH	0.9096		PBS vs. G-BSH	0.0374		PBS vs. G-BSH	0.7642		PBS vs. G-BSH	0.9971		PBS vs. G-BSH	<0.0001
	PBS vs. G&T-BSH	0.0363		PBS vs. G&T-BSH	0.7226		PBS vs. G&T-BSH	<0.0001		PBS vs. G&T-BSH	<0.0001		PBS vs. G&T-BSH	0.7056		PBS vs. G&T-BSH	<0.0001
	DCA			DCA			DCA			DCA			DCA			DCA
	PBS vs. T-BSH	0.6203		PBS vs. T-BSH	0.5649		PBS vs. T-BSH	0.9231		PBS vs. T-BSH	na		PBS vs. T-BSH	na		PBS vs. T-BSH	na
	PBS vs. G-BSH	0.7565		PBS vs. G-BSH	0.6424		PBS vs. G-BSH	0.994		PBS vs. G-BSH	na		PBS vs. G-BSH	na		PBS vs. G-BSH	na
	PBS vs. G&T-BSH	0.9753		PBS vs. G&T-BSH	0.9049		PBS vs. G&T-BSH	0.9415		PBS vs. G&T-BSH	na		PBS vs. G&T-BSH	na		PBS vs. G&T-BSH	na
	bMCA			bMCA			bMCA			bMCA			bMCA			bMCA
	PBS vs. T-BSH	0.9497		PBS vs. T-BSH	0.9908		PBS vs. T-BSH	0.9351		PBS vs. T-BSH	na		PBS vs. T-BSH	na		PBS vs. T-BSH	na
	PBS vs. G-BSH	0.5258		PBS vs. G-BSH	0.9908		PBS vs. G-BSH	0.5969		PBS vs. G-BSH	na		PBS vs. G-BSH	na		PBS vs. G-BSH	na
	PBS vs. G&T-BSH	>0.9999		PBS vs. G&T-BSH	0.83		PBS vs. G&T-BSH	0.984		PBS vs. G&T-BSH	na		PBS vs. G&T-BSH	na		PBS vs. G&T-BSH	na
	UDCA			UDCA			UDCA			UDCA			UDCA			UDCA
	PBS vs. T-BSH	0.0805		PBS vs. T-BSH	0.0116		PBS vs. T-BSH	0.1373		PBS vs. T-BSH	na		PBS vs. T-BSH	na		PBS vs. T-BSH	na
	PBS vs. G-BSH	0.1148		PBS vs. G-BSH	0.0023		PBS vs. G-BSH	0.998		PBS vs. G-BSH	na		PBS vs. G-BSH	na		PBS vs. G-BSH	na
	PBS vs. G&T-BSH	0.1292		PBS vs. G&T-BSH	0.0059		PBS vs. G&T-BSH	0.2806		PBS vs. G&T-BSH	na		PBS vs. G&T-BSH	na		PBS vs. G&T-BSH	na
	TCA			TCA			TCA			TCA			TCA			TCA
	PBS vs. T-BSH	0.0504		PBS vs. T-BSH	0.0442		PBS vs. T-BSH	<0.0001		PBS vs. T-BSH	na		PBS vs. T-BSH	na		PBS vs. T-BSH	na
	PBS vs. G-BSH	0.2233		PBS vs. G-BSH	0.0227		PBS vs. G-BSH	<0.0001		PBS vs. G-BSH	na		PBS vs. G-BSH	na		PBS vs. G-BSH	na
	PBS vs. G&T-BSH	0.9963		PBS vs. G&T-BSH	0.0374		PBS vs. G&T-BSH	<0.0001		PBS vs. G&T-BSH	na		PBS vs. G&T-BSH	na		PBS vs. G&T-BSH	na
																GCA
																PBS vs. T-BSH	<0.0001
																PBS vs. G-BSH	<0.0001
																PBS vs. G&T-BSH	<0.0001
																GCDCA
																PBS vs. T-BSH	<0.0001
																PBS vs. G-BSH	<0.0001
																PBS vs. G&T-BSH	<0.0001

## Sheet: ED Fig. 4
Extended Data Fig 4	Comparison	p value		Comparison	p value
	8h			24h
	Recipient 1			Recipient 1
	PBS vs. T-BSH	0.005		PBS vs. T-BSH		0.5967
	PBS vs. G-BSH	0.4318		PBS vs. G-BSH		0.7513
	PBS vs. G&T-BSH	0.0034		PBS vs. G&T-BSH		0.4804
	T-BSH vs. G-BSH	0.0328		T-BSH vs. G-BSH		0.9996
	G-BSH vs. G&T-BSH	0.0198		G-BSH vs. G&T-BSH		0.9935
	Recipient 2			Recipient 2
	PBS vs. T-BSH	0.5812		PBS vs. T-BSH		0.6587
	PBS vs. G-BSH	0.9711		PBS vs. G-BSH		0.7047
	PBS vs. G&T-BSH	0.9358		PBS vs. G&T-BSH		0.5717
	T-BSH vs. G-BSH	0.4585		T-BSH vs. G-BSH		0.1384
	G-BSH vs. G&T-BSH	0.9358		G-BSH vs. G&T-BSH		0.114
	Recipient 3			Recipient 3
	PBS vs. T-BSH	<0.0001		PBS vs. T-BSH		0.0224
	PBS vs. G-BSH	0.0001		PBS vs. G-BSH		0.1647
	PBS vs. G&T-BSH	<0.0001		PBS vs. G&T-BSH		0.0008
	T-BSH vs. G-BSH	0.8465		T-BSH vs. G-BSH		0.4211
	G-BSH vs. G&T-BSH	0.1534		G-BSH vs. G&T-BSH		0.1719
	Recipient 4			Recipient 4
	PBS vs. T-BSH	0.0004		PBS vs. T-BSH		na
	PBS vs. G-BSH	0.0004		PBS vs. G-BSH		na
	PBS vs. G&T-BSH	0.0004		PBS vs. G&T-BSH		na
	T-BSH vs. G-BSH	>0.9999		T-BSH vs. G-BSH		na
	G-BSH vs. G&T-BSH	>0.9999		G-BSH vs. G&T-BSH		na
	Recipient 5			Recipient 5
	PBS vs. T-BSH	0.1513		PBS vs. T-BSH		na
	PBS vs. G-BSH	0.2239		PBS vs. G-BSH		na
	PBS vs. G&T-BSH	0.0355		PBS vs. G&T-BSH		na
	T-BSH vs. G-BSH	0.9787		T-BSH vs. G-BSH		na
	G-BSH vs. G&T-BSH	0.3333		G-BSH vs. G&T-BSH		na
	Recipient 6			Recipient 6
	PBS vs. T-BSH	0.0058		PBS vs. T-BSH		0.038
	PBS vs. G-BSH	0.0058		PBS vs. G-BSH		0.038
	PBS vs. G&T-BSH	0.0058		PBS vs. G&T-BSH		0.038

## Sheet: ED Fig. 5
Extended Data Fig. 5	Comparison	p value
	Small Intestine (C. difficile Germination)
	PBS vs. BSH
	CA	0.0006
	CDCA	0.0119
	DCA	0.2881
	LCA	0.3695
	bMCA	0.0006
	UDCA	0.0027
	GCA	0.5
	TCA	0.0002
	TCDCA	0.0054
	TDCA	0.12
	TLCA	0.1226
	TUDCA	0.0032
	Small Intestine (C. difficile Growth)
	PBS vs. BSH
	CA	0.0002
	CDCA	0.0079
	DCA	0.0546
	LCA	0.5
	bMCA	0.0005
	UDCA	0.0012
	GCA	0.3811
	TCA	<0.0001
	TCDCA	0.0059
	TDCA	0.4589
	TLCA	0.2349
	TUDCA	0.0038
	Cecum (C. difficile Growth)
	PBS vs. BSH
	CA	0.0712
	CDCA	nd
	DCA	0.1349
	LCA	0.3797
	bMCA	0.0086
	UDCA	0.0159
	GCA	0.2247
	TCA	0.0242
	TCDCA	0.3934
	TDCA	0.5
	TLCA	0.3115
	TUDCA	0.4182

## Sheet: ED. Fig. 10
Extended Data Fig. 10B	Comparison	p value
	TCA only vs. + CDCA	<0.0001
	TCA only vs. + Ala-CA	<0.0001
	TCA only vs. + Ser-CA	0.0004
	TCA only vs. + Ile-CA	0.9991
	TCA only vs. + Leu-CA	0.9991
	TCA only vs. + Phe-CA	<0.0001
	TCA only vs. + Trp-CA	<0.0001
	TCA only vs. + Tyr-CA	<0.0001
	TCA only vs. + Glu-CDCA	<0.0001
	TCA only vs. + His-CDCA	<0.0001
	TCA only vs. + Trp-CDCA	<0.0001
	TCA only vs. + Tyr-βMCA	0.2745
	TCA only vs. + Phe-βMCA	<0.0001

## Sheet: Fig. S7
Supplentary Data Fig. 7	Comparison	p value
	PBS vs. T-BSH	0.1039
	PBS vs. Cd + PBS	0.0119
	PBS vs. Cd + T-BSH	0.0003
	T-BSH vs. Cd + PBS	>0.9999
	T-BSH vs. Cd + T-BSH	>0.9999
	Cd + PBS vs. Cd + T-BSH	>0.9999
