# Supplementary material for: Bile salt hydrolases shape the bile acid landscape and restrict Clostridioides difficile growth in the murine gut
Source: Nat Microbiol. 2023 Mar 13;8(4):611–28. doi: 10.1038/s41564-023-01337-7 (PMC10066039; doi:10.1038/s41564-023-01337-7)
Supplement: Source Data Fig. 1 — BSH specific activity data. [file 41564_2023_1337_MOESM13_ESM.xlsx]

## Sheet: Sheet1
Fig. 1C
	LmurBSH				LrogBSH				LplaBSH				LsalBSH				LaviBSH				LjohBSHc				LgasBSHa				LgigBSH				LjohBSHb				LgasBSHb				LjohBSHa				LaciBSHb				LreuBSH
GCA	699.862	775.092	578.25	682.142	191.436	495.877	828.591	887.747	500.904	547.168	535.799	628.065	28.7943	6.31226	8.04165	24.7735	6.30122	3.46109	10.7257		-5.86024	27.8834	15.6431	31.5224	62.1775	62.8773	51.7581		89.4341	114.595	73.0337	96.1603	10.7606	64.9765	11.7746	79.399	169.99	141.229	203.576		238.071	266.666	205.591	242.851	44.1988	50.5381	45.1447	48.7067	141.696
GCDCA	607.43	597.235	592.494	600.483	260.908	271.337	450.324	932.124	467.059	526.704	476.329	499.942	10.4628	19.153	25.6814	19.5421	15.8395	2.62945	16.5472		7.98694	7.75064	12.9492	5.71846	5.50887	7.76892	8.29928	3.51611	249.701	267.721	287.609	250.2	83.8309	81.1267	76.0939	87.2863	85.3997	82.7389	136.232	136.987	263.209	281.007	303.073	324.37	126.026	122.866	173.822	150.095	316.881
GDCA	580.976	543.698	602.3	603.399	182.11	420.368	678.694	735.802	719.807	747.793	502.478	499.155		7.91194	23.9952	34.458	2.84173	7.25239	0.47697		16.6355	15.3595	14.2253	9.49926	32.347	24.1543	3.86455	1.3621	80.5903	87.3581	101.226	97.489	88.0375	82.1784	72.4131	64.6009	156.341	155.996	193.327	187.078	327.273	357.405	241.485	242.339	151.584	133.874	177.344	161.365	501.91
GUDCA	160.633	138.445	55.7497	64.1185	133.153	303.877	486.508	801.383	4.24162	25.406	32.4025	40.7982	13.3595	7.73901	28.1025	38.0465	9.51361	12.5113	9.99191		14.5088	12.6657	13.5164	3.0719	9.74647	0.706266	3.29437	6.14527	206.687	227.654	214.991	218.188	26.8169	21.9343	23.1361	16.5258	35.7981	33.3755	47.4207	44.0054	190.738	195.262	211.78	207.682	77.002	66.7183	46.01	32.6472	184.419
TCA	20.2958	24.968	21.2567	30.7668	126.31	223.26	246.387	229.028	26.4763	31.1957	27.9322	32.6191	248.685	329.073	137.272	190.668	529.4	456.839	654.611	431.724	461.73	459.803	429.532	436.959	370.124	361.111	383.721		45.0823	43.279	36.9933	48.3798	13.0315	34.9616	16.2746	33.696	2.53697	5.81342	7.94918		30.1564	38.4258	48.403	47.4143	15.0975	14.7551	12.1527	15.7139	19.713
TCDCA	12.31	16.9822	7.83666	10.355	136.601	243.558	244.328	358.393	11.1815	14.0283	10.8189	16.0254	385.981	472.896	228.469	286.201	638.394	601.817	552.27	389.2	431.694	478.088	389.577	424.69	316.655	336.272	387.607	397.9	31.5319	40.909	25.4007	34.3141	16.2943	1.97747	14.5541	0.316395		0.226066	1.58246	1.28759	13.5277	15.8197	19.5499	19.9994	20.4531	21.5625	19.9736	16.9055	36.6779
TDCA	6.11359	11.7798	4.78815	15.6236	102.151	181.35	227.05	264.127	12.0475	18.1524	15.0837	20.5825	180.316	213.824	91.8581	114.116	514.235	401.226	564.916	366.126	286.166	314.228	286.543	318.835	341.596	378.572	355.051	381.509	4.94618	8.44972	3.70963	2.47309	17.1644	5.6951	4.98322	-0.94918		0.933752	1.49073	1.26794	5.84251	10.7862	6.29194	4.62907	11.9061	13.9881	8.41338	6.0712	8.50885
TLCA	35.8421	20.5995	11.3215	8.22877	58.1858	99.7893	121.266	115.644	6.4946	11.9789	15.3164	10.4455	180.541	104.398	26.8746		105.463	131.904	13.4938	136.318	321.358	244.113	324.648	269.182	170.9	168.104	196.605	185.742	38.4703	27.8222	34.8637	43.4508		58.2694	143.96	50.3595	15.2567	14.5578	18.8825	15.3441	61.8707	27.4149	62.6198	28.913	66.0766	38.9109	49.0467	33.4778	59.8967
[truncated: 23 more columns]
