# Supplementary material for: Bile salt hydrolases shape the bile acid landscape and restrict Clostridioides difficile growth in the murine gut
Source: Nat Microbiol. 2023 Mar 13;8(4):611–28. doi: 10.1038/s41564-023-01337-7 (PMC10066039; doi:10.1038/s41564-023-01337-7)
Supplement: Source Data Fig. 2 — BSH specific activity data. [file 41564_2023_1337_MOESM14_ESM.xlsx]

## Sheet: Sheet1
Fig. 2E
	GCA			TCA
WT	5.4	5.3	5	383.2	413.2	396.4
V211R	1	1.1	1	56.6	90.3	63
G23E	1	1.1	1.2	284.4	294.2	252.7
G23E V211R	0.2	0.3	0.3	32.2	27.1	40.7
GVG210-212SRS	0.7	0.9	0.7	9.3	10.5	8.7
G23E GVG210-212SRS	0.1	0.2	0.2	1.8	1.9	2.7
Fig. 2F
	GCA			TCA
WT	947.2	995.3	989.9	3.4	3.2	2.1
R208V	78.1	96.8335	68.7056	4.8	3.3	3.8
E21G	146.1	169.9	142.634	2	2.1	1.8
E21G R208V	138.9	144.106	155.167	2.5	3.5	3.4
SRS207-209GVG	12.8	15.0587	13.3165	4.2	3.5	3.8
E21G SRS207-209GVG	12.3	9.93506	11.1	6	5.7	5.7
