# Supplementary material for: Bile salt hydrolases shape the bile acid landscape and restrict Clostridioides difficile growth in the murine gut
Source: Nat Microbiol. 2023 Mar 13;8(4):611–28. doi: 10.1038/s41564-023-01337-7 (PMC10066039; doi:10.1038/s41564-023-01337-7)
Supplement: Source Data Fig. 3 — C. difficile germination, MIC and c.f.u. data with BA metabolomics. [file 41564_2023_1337_MOESM15_ESM.xlsx]

## Sheet: Sheet1
Fig. 3B
TCA	GCA	CA	TCDCA	GCDCA	CDCA	TDCA	GDCA	DCA	TαMCA	αMCA	TβMCA	βMCA
70.4905	64.764	21.3721	8.99878	0	0	41.7944	10.4986	10.3622	9.49872	4.59615	14.998	2.71392
115.525	51.8112	25.6465	13.7885	0	0	51.8112	3.41954	4.07088	5.69923	2.75769	13.5696	2.37468
113.985	46.4937	11.1507	12.7741	0	0	33.5249	13.6286	3.71689	7.12404	1.67624	12.2126	5.18112
Fig. 3C
TCA	GCA	CA	TCDCA	GCDCA	CDCA	TDCA	GDCA	DCA	TαMCA	αMCA	TβMCA	βMCA
20	5	5	20	2.5	0.625	20	5	1.25	20	5	20	2.5
20	5	5	20	2.5	0.625	20	5	1.25	20	5	20	2.5
20	5	5	20	2.5	0.625	20	5	1.25	20	5	20	2.5
Fig. 3E
	PBS			T-BSH Cocktail			G-BSH Cocktail			G&T-BSH Cocktail
Recipient 1	7.90309	8.04139	7.90309	7.14613	7.14613	6.8451	7.8451	7.36173	7.77815	7	6.8451	7.07918
Recipient 2	6.90309	7.41497	7	6.60206	6.77815	6.90309	6.90309	6.8451	7.07918	6.90309	6.8451	7
Recipient 3	6.77815	6.47712	6.41497	5.30103	4.8451	4.90309	5.47712	5.07918	4.90309	5	4.47712	4.95424
Recipient 4	4	4	4.77815	3	3	3	3	3	3	3	3	3
Recipient 5	3.69897	4.07918	4.11394	3.30103	3.47712	3	3.47712	3	3.47712	3	3	3
Recipient 6	5.04139	4.77815	5.14613	3	3	3	3	3	3	3	3	3
Fig. 3F
Recipient 1
	PBS			T-BSH			G-BSH			G&T-BSH
CA	151.2	124.4	122	74.8	78.8	74.8	73.2	68	74.8	80.4	100.4	84.8
Recipient 2
	PBS			T-BSH			G-BSH			G&T-BSH
CA	241.2	213.2	211.2	300	262.4	354.4	224.4	243.6	210	444.4	488.4	410
Recipient 3
	PBS			T-BSH			G-BSH			G&T-BSH
CA	668.8	521.2	624.4	1277.2	1147.6	1180.4	670	613.6	813.2	1174.8	1211.2	1160.4
Recipient 4
	PBS			T-BSH			G-BSH			G/T-BSH
CA	199.72	188.04	178.88	254.84	245.36	254.08	169.08	204.48	196.68	251.64	273.76	253.8
Recipient 5
	PBS			T-BSH			G-BSH			G/T-BSH
CA	102.756	107.184	100.18	90.692	92.964	65.408	102.464	102.168	98.184	94.092	119.528	103.656
Recipient 6
	PBS			G-BSH			T-BSH			G/T-BSH
CA	60.52	59.52	54.6	276.44	257.16	224.96	227.2	246.12	225.28	209.4	247.04	246.12
