# Supplementary material for: Bile salt hydrolases shape the bile acid landscape and restrict Clostridioides difficile growth in the murine gut
Source: Nat Microbiol. 2023 Mar 13;8(4):611–28. doi: 10.1038/s41564-023-01337-7 (PMC10066039; doi:10.1038/s41564-023-01337-7)
Supplement: Source Data Fig. 4 — C. difficile germination and c.f.u. data with BA metabolomics. [file 41564_2023_1337_MOESM16_ESM.xlsx]

## Sheet: Sheet1
Fig. 4B
PBS	BSH
55.5556	1
92	1.33333
90.9091	0.322581
	0.526316
Fig. 4C
Small Intestine	PBS				BSH
8 h	7.65321	7.74036	8.04139	7.80618	5	5.65321	5.27875	4.30103
24 h	7.65321	7.74036	8.04139	7.80618	5	5.65321	5.27875	4.30103
Cecum	PBS				BSH
8 h	7.65321	7.74036	8.04139	7.80618	7.5682	7.4624	7.69897	7.64345
24 h	7.77815	7.8451	7.04139	7.8451	7.47712	7.69897	7	7.23045
Fig. 4D
	PBS				BSH
CA	0	5.6	5.6	20	7070.4	5524	6460	4904.8
CDCA	0	0	0	0	573.2	286	310.4	199.6
DCA	30.8	25.6	22	26.4	31.6	25.2	24	14.4
LCA	22	18.8	8	12.8	20.4	17.2	7.6	10.4
βMCA	6.4	0.4	3.6	14.8	9858	7792.8	8132.8	6586.8
UDCA	5.2	0.4	1.6	0.4	520.8	327.2	394.8	282
GCA	9.2	2.4	3.6	6	13.6	1.6	4.8	1.2
TCA	3806	3037.2	3500.8	3019.6	32	19.2	22.8	6.8
TCDCA	297.6	169.6	178	142	2	0.4	2	0.4
TDCA	0	8	8.4	7.2	8.4	8.8	8.4	9.6
TLCA	0	5.2	2.4	7.2	4.4	4.8	8	7.2
TUDCA	305.2	170.4	241.2	176.8	6.4	6	7.2	8
Fig. 4E
	PBS				BSH
Ile-CA	12000	12000	12000	12000	112680	102300	53850	120780
Tyr-CA	12000	12000	12000	12000	184410	118110	84660	142500
Phe-CA	12000	12000	12000	12000	564240	290280	144060	387240
Tyr-βMCA	12000	12000	12000	12000	244950	114000	39030	142410
Phe-βMCA	12000	12000	12000	12000	449580	118170	87600	288390
