# Supplementary material for: Bile salt hydrolases shape the bile acid landscape and restrict Clostridioides difficile growth in the murine gut
Source: Nat Microbiol. 2023 Mar 13;8(4):611–28. doi: 10.1038/s41564-023-01337-7 (PMC10066039; doi:10.1038/s41564-023-01337-7)
Supplement: Source Data Fig. 5 — C. difficile germination, c.f.u., growth and toxin reporter data with bile acid metabolomics and BSH activity data. [file 41564_2023_1337_MOESM17_ESM.xlsx]

## Sheet: Sheet1
Fig. 5B
	Cd + PBS						Cd + BSH
Small Intestine	6.8451	6.8451	5.60206	6.11394	7	6.69897	4.47712	6	4.30103	4	4.8451	4.8451	4.60206	4	5.8451
Cecum	9.20412	8.8451	8.90309	8.77815	8.77815	8.69897	8.34242	7.30103	8.20412	7.17609	7.51851	7.07918	8.07918	8.04139	8.8451
Fig. 5C
	PBS					BSH									Cd+PBS						Cd+BSH
CA	0	0	44.56	0	71.56	3721.48	5238.4	2598.88	3143.32	1235.2	4736	2310.04	4266.4	3692.04	1525.2	3286.84	123	56.64	0.56	55.44	1161.52	6477.2	1254.04	5629.2	5172.8	2876.44	3175.04	4134	7291.2
CDCA	0	0	0	0	0	319.32	225.12	216.84	76.48	92.04	426.04	358.6	212.12	147.04	36.64	100.4	0	0	0	0	9.24	362.68	13.96	227.16	229.24	119	107.2	267.04	425.96
βMCA	0	0	4.32	0	0	1447.2	1545.24	1160.08	765.64	864.72	1258.68	1252.16	901.6	704	408.92	734.28	4.8	0	0	0.04	549.32	2550.6	643.72	1535.16	1614.4	1269.4	966.8	2143.92	3254.56
UDCA	0	0	0	0	0	148.88	161.56	143.96	125.76	22.04	177	112.12	130.88	83.2	15.04	51.04	0	0	0	11.64	4.04	392.2	6.52	279.64	316.92	101.24	192.68	245.36	354.28
GCA	0	0	1.28	0	0	267.88	251.48	197.16	221.08	130.52	200.16	148.36	166.36	218.32	9.28	36.08	6.48	7.08	12.28	0.48	155.8	251.6	313.48	160.68	252.96	438.12	161.64	225.24	396.08
TCA	1057.64	1289.28	1410.68	47.68	1284.04	354.88	1074.24	182.76	130.36	770.6	387.32	457.24	198.32	204	1315.2	1421.8	1375.96	1341.88	1340.28	1203.44	973.52	854	1144.4	596.2	393.48	1338.72	273.04	506	975.68
TCDCA	294.92	328.64	414.08	0	346.76	96.6	212.8	7.72	8.6	193.6	140.2	165.8	18.4	10.04	376.12	480.36	337.16	432.52	461.92	316.32	227.44	234.2	241.52	137.96	41.72	357.12	26.68	116.72	225.44
TUDCA	106.8	131.36	179.56	4.24	140.6	55.72	123.16	20.52	29.84	85.56	95.52	90.04	44.16	25.68	173.56	236.52	180.68	205.56	240.72	157	116.68	179.16	155.6	98.88	78.56	173.8	24.12	84.68	136.68
Fig. 5C
	PBS					BSH									Cd+PBS						Cd+BSH
CA	0	0	44.56	0	71.56	3721.48	5238.4	2598.88	3143.32	1235.2	4736	2310.04	4266.4	3692.04	1525.2	3286.84	123	56.64	0.56	55.44	1161.52	6477.2	1254.04	5629.2	5172.8	2876.44	3175.04	4134	7291.2
CDCA	0	0	0	0	0	319.32	225.12	216.84	76.48	92.04	426.04	358.6	212.12	147.04	36.64	100.4	0	0	0	0	9.24	362.68	13.96	227.16	229.24	119	107.2	267.04	425.96
βMCA	0	0	4.32	0	0	1447.2	1545.24	1160.08	765.64	864.72	1258.68	1252.16	901.6	704	408.92	734.28	4.8	0	0	0.04	549.32	2550.6	643.72	1535.16	1614.4	1269.4	966.8	2143.92	3254.56
UDCA	0	0	0	0	0	148.88	161.56	143.96	125.76	22.04	177	112.12	130.88	83.2	15.04	51.04	0	0	0	11.64	4.04	392.2	6.52	279.64	316.92	101.24	192.68	245.36	354.28
GCA	0	0	1.28	0	0	267.88	251.48	197.16	221.08	130.52	200.16	148.36	166.36	218.32	9.28	36.08	6.48	7.08	12.28	0.48	155.8	251.6	313.48	160.68	252.96	438.12	161.64	225.24	396.08
TCA	1057.64	1289.28	1410.68	47.68	1284.04	354.88	1074.24	182.76	130.36	770.6	387.32	457.24	198.32	204	1315.2	1421.8	1375.96	1341.88	1340.28	1203.44	973.52	854	1144.4	596.2	393.48	1338.72	273.04	506	975.68
TCDCA	294.92	328.64	414.08	0	346.76	96.6	212.8	7.72	8.6	193.6	140.2	165.8	18.4	10.04	376.12	480.36	337.16	432.52	461.92	316.32	227.44	234.2	241.52	137.96	41.72	357.12	26.68	116.72	225.44
TUDCA	106.8	131.36	179.56	4.24	140.6	55.72	123.16	20.52	29.84	85.56	95.52	90.04	44.16	25.68	173.56	236.52	180.68	205.56	240.72	157	116.68	179.16	155.6	98.88	78.56	173.8	24.12	84.68	136.68
Fig. 5E
	LjohBSHc			LgasBSHa		LingBSH			LreuBSH			LgasBSHb
Ala-CA	72.0551	75.0296	57.1807	22.6571	26.7416	99.8142	99.9333	99.8972	52.3863	65.107	69.4564	74.1279	78.0653	80.5715
Arg-CA	6.22071	-15.9816	-13.5314	-15.0073	-9.92553	57.4986	50.3153	50.7305	13.2245	0.212993	3.49872	6.96443	-11.3252	-5.87976
Asn-CA	8.32404	50.2966	50.6264	49.4895	52.5061	72.6815	86.6785	86.9402	12.7798	56.0327	57.8868	5.54169	51.6311	54.6853
Asp-CA	10.4034	22.2607	26.2856	26.1194	28.9498	74.4992	80.0614	81.8393	23.8119	40.3718	40.2064	9.86932	21.8962	31.0462
Cit-CA	9.76473	27.7346	26.5564	27.1276	31.5671	65.1102	74.1721	74.3471	21.4168	40.5112	42.4177	6.82891	28.676	31.8034
DOPA-CA	3.85488	27.3552	28.3628	25.973	30.3065	49.3307	65.1449	66.2596	14.447	39.7548	41.5996	6.53244	33.6539	38.2296
Gln-CA	7.21636	47.5209	48.9466	47.5452	50.0824	58.8856	78.1531	77.8532	15.0376	54.9834	56.5795	7.89966	49.1496	50.5286
Glu-CA	6.16328	23.0431	22.0114	20.9061	26.1596	54.8629	65.078	64.4064	14.5366	35.1771	35.3109	9.35548	23.3065	31.5382
His-CA	3.2592	49.7348	50.6023	49.5264	51.7583	52.6465	77.2256	77.6281	6.6535	53.7978	54.6881	4.35008	51.2217	54.2354
Ile-CA	3.67744	3.90088	16.9426	20.8702	9.25005	19.7466	32.1995	30.3672	17.673	13.7995	7.19051	-3.77671	4.43472	15.3991
Leu-CA	5.14184	9.91677	15.7213	22.6657	12.5867	10.5954	15.197	19.5421	8.26528	25.4429	32.6889	13.8098	10.9337	12.2192
Lys-CA	11.5057	12.3875	15.0392	12.7214	25.6192	55.7429	68.9173	65.5692	23.4153	33.7033	37.9036	10.9428	33.0668	23.1309
Met-CA	6.90899	10.6748	12.0814	7.28764	12.8305	64.5096	68.4737	69.1774	13.4301	20.9357	25.0696	6.20739	13.5176	17.2565
Orn-CA	23.0692	10.6314	13.9979	10.2706	16.2754	24.7483		32.3631	17.0796	24.0886	28.7818	7.86795	12.9735	19.5613
Phe-CA	6.85921	-14.4377	-13.5405	-17.4768	-13.1995	47.4933	37.6949	40.1985	10.1901	-3.97925	-2.30078	6.63003	-11.0533	-6.8689
Pro-CA	9.84673	28.7868	28.4031	28.1212	32.5959	50.5714	62.8726	64.7456	23.5326	40.9309	44.7385	8.51714	31.4575	35.2825
Ser-CA	43.5653	54.3264	45.3062	26.8625	29.8918	98.3189	99.2585	99.0393	31.1018	50.2283	54.1916	11.2703	34.5747	40.3999
Thr-CA	9.28114	18.4719	21.0551	20.3162	23.9713	54.0621	61.9965	62.4992	14.8827	29.8369	31.7913	4.86305	20.2588	24.1355
Trp-CA	7.56934	34.1583	33.504	31.0984	34.5679	23.9984	47.372	49.2224	10.9706	38.8914	41.5767	4.26562	33.8577	36.2718
Tyr-CA	9.10229	43.5259	44.7428	44.1738	47.2163	49.9949	70.899	72.044	15.1547	52.0181	53.4723	9.69131	46.1284	48.5516
Val-CA	6.93931	14.3354	15.9772	15.4749	19.6266	53.0003	60.2942	61.7044	12.3142	24.4206	27.3584	5.63776	17.255	22.1182
Fig. 5F
TCA	CA	Ile-CA	Tyr-CA	Phe-CA	Tyr-βMCA	Phe-βMCA
87.0689	21.3721	100	21.43	33.33	77.6699	17.48
99.3678	25.6465	81.81	21.43	28.57	102.041	35.6
113.563	11.1507	95.3	11.76	25.93	68.0272	35.6
Fig. 5G
Time (h)	BHIS			MeOH			Ile-CA			Tyr-CA			Phe-CA			Tyr-βMCA			Phe-βMCA
0	0.113	0.166	0.162	0.123	0.128	0.132	0.111	0.116	0.137	0.127	0.127	0.13	0.115	0.119	0.121	0.226	0.224	0.25	0.155	0.228	0.225
0.5	0.099	0.16	0.153	0.107	0.113	0.115	0.107	0.11	0.133	0.112	0.112	0.112	0.103	0.106	0.105	0.146	0.139	0.138	0.152	0.159	0.152
1	0.1	0.158	0.151	0.107	0.109	0.115	0.107	0.11	0.111	0.113	0.113	0.114	0.103	0.105	0.105	0.146	0.139	0.138	0.153	0.16	0.154
1.5	0.1	0.106	0.143	0.106	0.107	0.113	0.105	0.108	0.109	0.112	0.111	0.114	0.103	0.106	0.106	0.145	0.138	0.136	0.152	0.157	0.152
2	0.101	0.108	0.143	0.108	0.109	0.114	0.107	0.11	0.111	0.113	0.112	0.116	0.104	0.107	0.107	0.145	0.137	0.136	0.153	0.161	0.153
2.5	0.102	0.109	0.144	0.109	0.111	0.115	0.108	0.11	0.111	0.116	0.114	0.118	0.107	0.11	0.108	0.143	0.135	0.135	0.15	0.159	0.151
3	0.104	0.113	0.151	0.113	0.116	0.119	0.113	0.115	0.117	0.12	0.118	0.122	0.112	0.115	0.11	0.143	0.136	0.134	0.15	0.162	0.152
3.5	0.107	0.116	0.152	0.116	0.118	0.121	0.115	0.117	0.119	0.124	0.121	0.125	0.116	0.12	0.113	0.143	0.136	0.135	0.152	0.162	0.154
4	0.109	0.119	0.153	0.119	0.121	0.123	0.116	0.119	0.12	0.129	0.124	0.13	0.121	0.126	0.115	0.141	0.134	0.133	0.152	0.161	0.153
4.5	0.112	0.121	0.154	0.122	0.126	0.127	0.12	0.122	0.123	0.134	0.129	0.138	0.13	0.136	0.118	0.14	0.134	0.132	0.154	0.164	0.155
5	0.116	0.125	0.157	0.126	0.133	0.133	0.127	0.127	0.128	0.141	0.137	0.146	0.141	0.148	0.122	0.14	0.133	0.132	0.156	0.167	0.157
5.5	0.122	0.131	0.158	0.131	0.139	0.14	0.135	0.134	0.134	0.155	0.148	0.154	0.158	0.166	0.128	0.14	0.133	0.132	0.156	0.17	0.16
6	0.131	0.136	0.165	0.14	0.146	0.15	0.148	0.144	0.143	0.176	0.163	0.168	0.179	0.189	0.137	0.14	0.132	0.132	0.159	0.173	0.161
6.5	0.142	0.15	0.173	0.15	0.159	0.163	0.16	0.157	0.156	0.203	0.182	0.187	0.21	0.228	0.149	0.139	0.132	0.131	0.161	0.176	0.164
7	0.156	0.167	0.186	0.165	0.175	0.181	0.18	0.174	0.171	0.237	0.212	0.218	0.246	0.265	0.165	0.139	0.132	0.13	0.165	0.179	0.169
7.5	0.175	0.188	0.204	0.188	0.196	0.201	0.197	0.198	0.189	0.275	0.247	0.251	0.28	0.305	0.188	0.139	0.132	0.131	0.17	0.187	0.174
8	0.2	0.215	0.227	0.212	0.222	0.221	0.227	0.224	0.211	0.313	0.289	0.29	0.338	0.346	0.218	0.137	0.13	0.129	0.177	0.193	0.18
8.5	0.233	0.25	0.26	0.247	0.26	0.252	0.264	0.258	0.247	0.369	0.345	0.346	0.389	0.415	0.257	0.137	0.13	0.129	0.184	0.201	0.191
9	0.266	0.29	0.293	0.284	0.295	0.289	0.298	0.294	0.285	0.417	0.41	0.399	0.439	0.462	0.295	0.137	0.13	0.128	0.194	0.213	0.204
9.5	0.316	0.341	0.344	0.331	0.345	0.339	0.353	0.339	0.337	0.471	0.462	0.445	0.487	0.513	0.347	0.136	0.129	0.127	0.208	0.226	0.221
10	0.368	0.393	0.372	0.373	0.385	0.382	0.403	0.392	0.384	0.528	0.502	0.497	0.524	0.551	0.401	0.136	0.129	0.127	0.226	0.242	0.242
10.5	0.417	0.438	0.418	0.421	0.44	0.431	0.455	0.428	0.43	0.572	0.551	0.554	0.562	0.594	0.461	0.135	0.128	0.126	0.251	0.259	0.26
11	0.461	0.486	0.453	0.47	0.495	0.477	0.492	0.475	0.476	0.618	0.568	0.577	0.584	0.625	0.521	0.135	0.128	0.126	0.28	0.281	0.287
11.5	0.502	0.525	0.493	0.508	0.53	0.515	0.532	0.513	0.511	0.641	0.604	0.621	0.612	0.662	0.548	0.136	0.128	0.126	0.311	0.306	0.319
12	0.535	0.553	0.52	0.537	0.539	0.543	0.557	0.534	0.534	0.66	0.638	0.636	0.632	0.68	0.58	0.135	0.127	0.126	0.35	0.336	0.354
12.5	0.571	0.561	0.544	0.573	0.551	0.557	0.58	0.542	0.554	0.662	0.654	0.63	0.637	0.669	0.628	0.135	0.127	0.126	0.381	0.37	0.39
13	0.633	0.586	0.566	0.586	0.564	0.57	0.592	0.555	0.558	0.678	0.662	0.637	0.639	0.677	0.657	0.135	0.127	0.125	0.417	0.407	0.425
13.5	0.647	0.592	0.589	0.626	0.593	0.591	0.601	0.571	0.567	0.688	0.655	0.639	0.645	0.7	0.673	0.135	0.127	0.126	0.446	0.434	0.454
14	0.656	0.594	0.607	0.65	0.595	0.58	0.616	0.582	0.571	0.696	0.668	0.648	0.64	0.702	0.662	0.136	0.128	0.126	0.475	0.469	0.485
14.5	0.652	0.605	0.62	0.627	0.59	0.592	0.635	0.599	0.588	0.699	0.666	0.644	0.64	0.687	0.654	0.137	0.129	0.126	0.502	0.496	0.531
15	0.652	0.606	0.617	0.67	0.598	0.602	0.619	0.596	0.583	0.681	0.666	0.644	0.64	0.669	0.66	0.14	0.131	0.128	0.524	0.521	0.553
15.5	0.669	0.603	0.606	0.677	0.602	0.61	0.626	0.606	0.595	0.67	0.656	0.639	0.62	0.654	0.653	0.142	0.133	0.129	0.536	0.536	0.55
16	0.679	0.609	0.629	0.677	0.596	0.632	0.627	0.613	0.6	0.656	0.643	0.626	0.612	0.633	0.651	0.145	0.136	0.131	0.546	0.56	0.572
16.5	0.676	0.598	0.62	0.683	0.634	0.626	0.627	0.609	0.607	0.645	0.629	0.617	0.592	0.628	0.653	0.152	0.142	0.134	0.559	0.575	0.575
17	0.675	0.611	0.616	0.671	0.619	0.625	0.622	0.598	0.599	0.632	0.615	0.603	0.581	0.621	0.635	0.162	0.151	0.14	0.571	0.574	0.561
17.5	0.667	0.62	0.63	0.661	0.629	0.634	0.629	0.605	0.601	0.622	0.605	0.593	0.579	0.612	0.622	0.175	0.164	0.149	0.572	0.57	0.551
18	0.637	0.609	0.624	0.631	0.63	0.626	0.626	0.598	0.596	0.612	0.591	0.582	0.568	0.607	0.612	0.191	0.179	0.16	0.565	0.594	0.568
18.5	0.615	0.598	0.615	0.637	0.61	0.617	0.619	0.589	0.588	0.602	0.582	0.573	0.565	0.596	0.6	0.209	0.197	0.174	0.563	0.572	0.535
19	0.601	0.597	0.604	0.627	0.6	0.594	0.605	0.586	0.583	0.597	0.575	0.566	0.562	0.592	0.59	0.218	0.21	0.193	0.566	0.558	0.555
19.5	0.592	0.587	0.593	0.62	0.592	0.584	0.594	0.581	0.569	0.588	0.57	0.561	0.55	0.578	0.579	0.238	0.225	0.201	0.553	0.567	0.533
20	0.588	0.575	0.57	0.595	0.578	0.565	0.584	0.577	0.57	0.582	0.563	0.554	0.539	0.562	0.569	0.266	0.249	0.223	0.558	0.568	0.519
20.5	0.568	0.556	0.564	0.581	0.558	0.551	0.583	0.565	0.558	0.574	0.558	0.548	0.526	0.545	0.561	0.296	0.279	0.25	0.563	0.544	0.541
21	0.577	0.557	0.564	0.577	0.559	0.548	0.588	0.558	0.544	0.571	0.558	0.55	0.514	0.531	0.567	0.334	0.311	0.283	0.565	0.546	0.536
21.5	0.567	0.548	0.555	0.567	0.547	0.541	0.585	0.55	0.541	0.564	0.552	0.545	0.502	0.514	0.559	0.384	0.348	0.32	0.577	0.546	0.525
22	0.553	0.541	0.549	0.556	0.538	0.534	0.581	0.55	0.542	0.559	0.548	0.542	0.492	0.501	0.555	0.431	0.393	0.356	0.571	0.542	0.504
22.5	0.54	0.534	0.541	0.547	0.529	0.521	0.566	0.539	0.534	0.55	0.541	0.534	0.479	0.487	0.537	0.47	0.434	0.403	0.568	0.522	0.486
23	0.533	0.529	0.538	0.547	0.526	0.516	0.564	0.531	0.532	0.544	0.537	0.531	0.47	0.474	0.534	0.501	0.465	0.436	0.561	0.511	0.476
23.5	0.534	0.524	0.532	0.541	0.521	0.514	0.563	0.528	0.531	0.539	0.533	0.528	0.46	0.463	0.53	0.523	0.496	0.465	0.558	0.495	0.459
24	0.528	0.52	0.528	0.536	0.514	0.504	0.56	0.527	0.531	0.535	0.528	0.524	0.451	0.453	0.527	0.53	0.519	0.496	0.555	0.483	0.445
Fig. 5H
BHIS	MeOH	Ile-CA	Tyr-CA	Phe-CA	Tyr-βMCA	Phe-βMCA
87248.6	62466.2	62265.9	27919.7	27518.1	44241.9	34164.6
72232.3	68654.6	70886.4	29295	27946	43548.7	35659.3
72543.1	69320.8	67252.2	25546.6	25552.3	46614.4	29096.7
66571.8		82606.5	26122.6	29111.2	44154.3
