# Supplementary material for: Bile salt hydrolases shape the bile acid landscape and restrict Clostridioides difficile growth in the murine gut
Source: Nat Microbiol. 2023 Mar 13;8(4):611–28. doi: 10.1038/s41564-023-01337-7 (PMC10066039; doi:10.1038/s41564-023-01337-7)
Supplement: Source Data Extended Data Fig. 2 — C. difficile germination, membrane integrity and toxin reporter data. [file 41564_2023_1337_MOESM18_ESM.xlsx]

## Sheet: Sheet1
Extended Data Fig. 2A
TCA	GCA	CA	TCDCA	GCDCA	CDCA	TDCA	GDCA	DCA	TαMCA	αMCA	TβMCA	βMCA
70.4905	0	2.04816	0	0	0	32.7178	2.6508	0	0	0	0	0
115.525	0	0.586685	0	0	0	48.5205	0.73067	0	0	0	0	0
113.985	0	1.42481	0	0	0	67.848	0.712404	0	0	0	0	0
Extended Data Fig. 2B
PBS	SDS	TCA	GCA	CA	TCDCA	GCDCA	CDCA	TDCA	GDCA	DCA	TαMCA	αMCA	TβMCA	βMCA	Ile-CA	Phe-CA	Tyr-CA	Phe-βMCA	Tyr-βMCA
466.667	3702.67	1119.67	1188.67	1551	1167	1544	1681	1166.33	1940.33	1549.67	997	1745.33	774	1337	386.333	538.833	927.733	1142.77	1538.03
546.333	5745.33	792.333	1083	1529.67	952.667	1156	1860.67	1043	1479	1635	871.333	1529.33	737.333	1127.67	394.433	1108.43	847.333	1260.22	1671.33
662	5778.67	769.333	837.333	1292.67	844	915	1369.67	965	1409.33	1186	868	1440.33	720.667	1142.67	375.633	504.633	1059.93	937.017	1543.73
Extended Data Fig. 2C
BHIS	TCA	GCA	CA	TCDCA	GCDCA	CDCA	TDCA	GDCA	DCA	MeOH	TαMCA	αMCA	TβMCA	βMCA	Ile-CA	Phe-CA	Tyr-CA	Phe-βMCA	Tyr-βMCA
87248.6	46507.3	43272	72519.9	16425.3	19074.3	78851.8	15869.4	27894	18846.2	62466.2	48563.4	66298.2	38474.5	44241.9	62265.9	27518.1	27919.7	34164.6	44241.9
72232.3	44478	41269	65175.7	17991.7	16715.4	75503.7	16839	27636.4	19274.1	68654.6	53221.1	76937.6	36564.6	43548.7	70886.4	27946	29295	35659.3	43548.7
72543.1	42328.9	34094.6	55901.5	17219	14737.5	72792.1	17234.9	27337.4	16440.4	69320.8	54275.3	55541.6	30926.7	46614.4	67252.2	25552.3	25546.6	29096.7	46614.4
66571.8	47107.9	38118.6	56782.5	16705.1	14772.9	82158.1	17667.8	26332.1	17130.3		56037.7	70654.6	34162.5	44154.3	82606.5	29111.2	26122.6		44154.3
