# Supplementary material for: Bile salt hydrolases shape the bile acid landscape and restrict Clostridioides difficile growth in the murine gut
Source: Nat Microbiol. 2023 Mar 13;8(4):611–28. doi: 10.1038/s41564-023-01337-7 (PMC10066039; doi:10.1038/s41564-023-01337-7)
Supplement: Source Data Extended Data Fig. 3 — Pre-FMT sample bile acid metabolomics and antibiotics. [file 41564_2023_1337_MOESM19_ESM.xlsx]

## Sheet: Sheet1
Extended Data Fig. 3A
Recipient 1
	PBS			T-BSH			G-BSH			G&T-BSH			Pre-treatment
CA	151.2	124.4	122	74.8	78.8	74.8	73.2	68	74.8	80.4	100.4	84.8	183.32
CDCΑ	18	12	15.2	13.2	23.2	20	20	10.8	8.8	13.2	12.8	10	25.93
DCA	27.6	21.6	22.8	27.6	29.2	26	16.8	24.4	21.2	21.6	32.4	23.2	5.59
βMCA	2	3.2	2.4	4.4	2.4	2	9.2	1.2	1.2	8	0.8	2.4	3.48
UDCA	61.2	57.6	50	48	27.2	35.2	30	30.8	30.8	36	35.6	31.2	80.43
TCA	4.8	3.2	3.6	9.2	6.4	6.4	9.2	6.8	7.6	6.4	9.6	6.4	0.97
GCA	0	0	0	0	0	0	0	0	0	0	0	0	0.77
GCDCA	0	0	0	0	0	0	0	0	0	0	0	0	1.72
Recipient 2
	PBS			T-BSH			G-BSH			G&T-BSH			Pre-treatment
CA	241.2	213.2	211.2	300	262.4	354.4	224.4	243.6	210	444.4	488.4	410	227.867
CDCA	122	117.2	86	156.8	154	188.4	114.4	126.4	121.2	164.4	148.4	133.6	221.12
DCA	23.6	21.2	17.6	16.8	26.4	34.4	17.2	29.2	28	20.4	15.2	22	1.16
βMCA	8.4	21.2	12	6.8	29.2	14	6	7.2	4.8	14.8	22.8	4.4	14.3067
UDCA	0.8	7.6	6	12	12.8	15.2	8.4	20.4	8.8	14.8	10.8	11.2	30.6667
TCA	6	5.2	5.2	8	8	7.2	5.6	7.6	7.6	6.8	4	5.2	0
GCA	0	0	0	0	0	0	0	0	0	0	0	0	0
GCDCA	0	0	0	0	0	0	0	0	0	0	0	0	0
Recipient 3
	PBS			T-BSH			G-BSH			G&T-BSH			Pre-treatment
CA	668.8	521.2	624.4	1277.2	1147.6	1180.4	670	613.6	813.2	1174.8	1211.2	1160.4	795.86
CDCA	450.8	370.4	430.4	1188.8	984	1024	600.4	522.8	668.4	1204	1126.8	1140.8	500.5
DCA	10.4	22.8	30.4	35.2	16.4	24	22	10.8	35.6	10.4	22	20.4	2.49
βMCA	4	4.8	7.6	0.4	10.8	9.2	7.6	7.6	10.4	2.4	8	8.4	1.62
UDCA	1.2	3.2	6	4.4	10	15.2	0.4	3.2	8	9.2	8.8	7.2	3.05
TCA	57.2	50.8	52.8	6.4	8	7.2	4.4	8.4	8	8	9.2	6	166.45
GCA	0	0	0	0	0	0	0	0	0	0	0	0	124.44
GCDCA	0	0	0	0	0	0	0	0	0	0	0	0	47.52
Recipient 4
	PBS			T-BSH			G-BSH			G/T-BSH			Pre-treatment
CA	199.72	188.04	178.88	254.84	245.36	254.08	169.08	204.48	196.68	251.64	273.76	253.8	171.25
CDCA	42.16	37.2	35.96	71.28	68.36	71.52	34.68	44.04	43.28	78.16	76.56	73.8	17.82
DCA	0	0	0	0	0	0	0	0	0	0	0	0	0.5
βMCA	0	0	0	0	0	0	0	0	0	0	0	0	2.17
UDCA	0	0	0	0	0	0	0	0	0	0	0	0	0.54
TCA	0	0	0	0	0	0	0	0	0	0	0	0	10.67
GCA	0	0	0	0	0	0	0	0	0	0	0	0	0.59
GCDCA	0	0	0	0	0	0	0	0	0	0	0	0	1.19
Recipient 5
	PBS			T-BSH			G-BSH			G/T-BSH			Pre-treatment
CA	102.756	107.184	100.18	90.692	92.964	65.408	102.464	102.168	98.184	94.092	119.528	103.656	17.09
CDCA	102.492	94.044	98.808	97.98	92.94	70.928	100.448	99.472	99.796	90.064	124.724	105.884	16.584
DCA	0	0	0	0	0	0	0	0	0	0	0	0	0.087
βMCA	0	0	0	0	0	0	0	0	0	0	0	0	1.073
UDCA	0	0	0	0	0	0	0	0	0	0	0	0	2.3
TCA	0	0	0	0	0	0	0	0	0	0	0	0	0
GCA	0	0	0	0	0	0	0	0	0	0	0	0	0
GCDCA	0	0	0	0	0	0	0	0	0	0	0	0	0
Recipient 6
	PBS			G-BSH			T-BSH			G/T-BSH			Pre-treatment
CA	60.52	59.52	54.6	276.44	257.16	224.96	227.2	246.12	225.28	209.4	247.04	246.12	120.25
CDCA	5.56	3.72	3.52	149.32	149.44	117.28	125.4	140.36	132.88	113.16	142.68	139.2	87.59
DCA	0	0	0	0	0	0	0	0	0	0	0	0	2.89
βMCA	0	0	0	0	0	0	0	0	0	0	0	0	0.56
UDCA	0	0	0	0	0	0	0	0	0	0	0	0	56.77
TCA	0	0	0	0	0	0	0	0	0	0	0	0	8.34
GCA	142.76	146.92	134.64	0	0	0	18.64	21.68	19.92	0	0	0	20.57
GCDCA	101.88	103.96	96.76	0	0	0	0	0	0	0	0	0	48.44
Extended Data Fig. 3B
	Amoxicillin	Metronidazole	Vancomycin
Recipient 1
Recipient 2
Recipient 3		648011
Recipient 4	1805436		1182135
Recipient 5			1062058
Recipient 6			2593976
