# Supplementary material for: Bile salt hydrolases shape the bile acid landscape and restrict Clostridioides difficile growth in the murine gut
Source: Nat Microbiol. 2023 Mar 13;8(4):611–28. doi: 10.1038/s41564-023-01337-7 (PMC10066039; doi:10.1038/s41564-023-01337-7)
Supplement: Source Data Extended Data Fig. 4 — C. difficile c.f.u.s. [file 41564_2023_1337_MOESM20_ESM.xlsx]

## Sheet: Sheet1
Extended Data Fig. 4
Recipient 1	PBS			T-BSH Cocktail			G-BSH Cocktail			G&T-BSH Cocktail
8h	7.90309	8.04139	7.90309	7.14613	7.14613	6.8451	7.8451	7.36173	7.77815	7	6.8451	7.07918
24h	7.34242	7.60206	7.50515	7.43136	7.32222	7.17609	7.43136	7.17609	7.41497	7.25527	7.30103	7.30103
Recipient 2	PBS			T-BSH Cocktail			G-BSH Cocktail			G&T-BSH Cocktail
8h	6.90309	7.41497	7	6.60206	6.77815	6.90309	6.90309	6.8451	7.07918	6.90309	6.8451	7
24h	7.30103	7.77815	7.69897	7.47712	7.47712	7.17609	7.8451	7.69897	7.8451	7.39794	7.36173	7.30103
Recipient 3	PBS			T-BSH Cocktail			G-BSH Cocktail			G&T-BSH Cocktail
8h	6.77815	6.47712	6.41497	5.30103	4.8451	4.90309	5.47712	5.07918	4.90309	5	4.47712	4.95424
24h	7.11394	7.43136	7.41497	5	5.68124	5.6902	6.51851	6.25527	6.27875	5.36173	5.60206	5.60206
Recipient 4	PBS			T-BSH Cocktail			G-BSH Cocktail			G&T-BSH Cocktail
8h	4	4	4.77815	3	3	3	3	3	3	3	3	3
24h	3	3	3	3	3	3	3	3	3	3	3	3
Recipient 5	PBS			T-BSH Cocktail			G-BSH Cocktail			G&T-BSH Cocktail
8h	3.69897	4.07918	4.11394	3.30103	3.47712	3	3.47712	3	3.47712	3	3	3
24h	3	3	3	3	3	3	3	3	3	3	3	3
Recipient 6	PBS			T-BSH Cocktail			G-BSH Cocktail			G&T-BSH Cocktail
8h	5.04139	4.77815	5.14613	3	3	3	3	3	3	3	3	3
24h	3.60206	3.90309	3.60206	3	3	3	3	3	3	3	3	3
