# Supplementary material for: Bile salt hydrolases shape the bile acid landscape and restrict Clostridioides difficile growth in the murine gut
Source: Nat Microbiol. 2023 Mar 13;8(4):611–28. doi: 10.1038/s41564-023-01337-7 (PMC10066039; doi:10.1038/s41564-023-01337-7)
Supplement: Source Data Extended Data Fig. 5 — Mouse intestinal bile acid metabolomics. [file 41564_2023_1337_MOESM21_ESM.xlsx]

## Sheet: Sheet1
Extended Data Fig. 5
Small Intestine (Germination)	PBS				BSH
CA	0	5.6	5.6	20	7070.4	5524	6460	4904.8
CDCA	0	0	0	0	573.2	286	310.4	199.6
DCA	30.8	25.6	22	26.4	31.6	25.2	24	14.4
LCA	22	18.8	8	12.8	20.4	17.2	7.6	10.4
βMCA	6.4	0.4	3.6	14.8	9858	7792.8	8132.8	6586.8
UDCA	5.2	0.4	1.6	0.4	520.8	327.2	394.8	282
GCA	9.2	2.4	3.6	6	13.6	1.6	4.8	1.2
TCA	3806	3037.2	3500.8	3019.6	32	19.2	22.8	6.8
TCDCA	297.6	169.6	178	142	2	0.4	2	0.4
TDCA	0	8	8.4	7.2	8.4	8.8	8.4	9.6
TLCA	0	5.2	2.4	7.2	4.4	4.8	8	7.2
TUDCA	305.2	170.4	241.2	176.8	6.4	6	7.2	8
Small Intestine (Growth)	PBS				BSH
CA	20	24.4	28.4	24	5456	4411.6	4563.2	5254
CDCA	0	2.8	0	0	332.8	170.8	133.2	230
DCA	8.8	19.6	25.6	15.6	24	26.4	21.2	29.6
LCA	10	17.6	22.8	18	9.2	26.4	11.2	21.6
βMCA	12	46	10.4	20.4	7525.2	5686.8	5404.8	6554
UDCA	2	0.4	0	4	300.8	179.6	237.6	269.2
GCA	6.4	4	0.4	3.2	9.2	0.4	0.8	0.4
TCA	3188.4	2840	2774	2651.6	18.8	18.8	4	3.6
TCDCA	216	157.2	98	113.2	0.4	1.2	0.8	0.4
TDCA	10.8	7.6	8.8	9.6	8	8.4	10.4	10.4
TLCA	5.6	4.8	7.6	5.2	5.2	4.8	3.6	6.8
TUDCA	224	146.8	122	131.6	6	6	8	9.2
Cecum (Growth)	PBS				BSH
CA	41.6	38.4	46.4	25.6	75.2	80	72	230.4
CDCA	0	0	0	0	0	0	0	0
DCA	100.8	68.8	96	96	94.4	70.4	20.8	84.8
LCA	25.6	28.8	54.4	99.2	38.4	83.2	46.4	65.6
βMCA	32	36.8	40	3.2	89.6	56	52.8	91.2
UDCA	12.8	17.6	8	16	9.6	8	3.2	3.2
GCA	1.6	8	14.4	0	1.6	11.2	4.8	30.4
TCA	49.6	72	32	115.2	4.8	9.6	12.8	11.2
TCDCA	1.6	6.4	11.2	8	11.2	1.6	6.4	4.8
TDCA	40	40	35.2	38.4	35.2	41.6	35.2	41.6
TLCA	11.2	20.8	33.6	25.6	30.4	24	19.2	28.8
TUDCA	25.6	35.2	24	38.4	32	30.4	32	32
