# Supplementary material for: Bile salt hydrolases shape the bile acid landscape and restrict Clostridioides difficile growth in the murine gut
Source: Nat Microbiol. 2023 Mar 13;8(4):611–28. doi: 10.1038/s41564-023-01337-7 (PMC10066039; doi:10.1038/s41564-023-01337-7)
Supplement: Source Data Extended Data Fig. 6 — Mouse intestinal bile acid metabolomics. [file 41564_2023_1337_MOESM22_ESM.xlsx]

## Sheet: Sheet1
Extended Data Fig. 6
	PBS						BSH									Cd + PBS						Cd + BSH
Asp-CA	2.7356	3.2878	3.43584	3.35411	3.37731	3.5649	1.30103	2.41497	1.64345	3.45393	3.91803	3.62778	4.09412	3.73624	3.48287	3.73014	3.73783	3.53504	3.67724	3.38952	3.97183	3.83582	3.84658	3.59945	3.20629	2.92428	2.82737	3.59682	0	1.38021
Asn-CA	3.4014	2.70243	3.50461	3.80428	3.18639	3.4183	2.03342	3.32222	3.28601	3.61151	3.62034	3.28601	3.02366	3.78305	3.51746	3.53857	3.734	2.76641	3.59195	3.00346	3.24846	3.63185	2.83506	3.46835	3.30535	3.24055	2.96942	3.48911	3.12189	3.17725
Phe-CA	3.23855	3.32139	2.78675	3.44778	3.41564	3.63869	3.42619	3.42488	3.60638	3.20952	3.34084	3.39933	3.33041	3.344	3.37803	3.46419	4.16791	4.08408	3.42943	3.36324	3.29842	3.27784	5.15529	3.04297	3.9087	2.74194	2.10721	3.56015	0	3.70723
His-CA	4.1068	3.92012	4.19932	4.2467	4.24065	4.12646	3.88762	4.07759	4.22	4.10147	4.23055	4.24115	4.2594	4.25768	4.09747	3.99458	4.16826	4.37387	4.04171	4.01351	3.86022	3.80346	3.71734	3.70893	4.03165	3.79127	0	3.95134	3.89741	3.84386
Ala-CA	3.48629	3.44654	3.44154	3.42357	3.57887	0	3.45576	3.67906	0	3.48173	3.28601	3.97736	3.83404	3.51108	3.82866	3.10992	3.55096	4.16101	3.93772	3.92572	4.01435	3.90439	4.24373	3.42619	3.93003	3.98263	3.68196	3.96209	4.00826	3.804
Glu-CA	3.43329	2.99826	3.20303	2.96755	3.59901	3.43393	4.00826	3.99739	3.8284	4.35071	4.63201	4.43693	4.50726	4.63347	4.49354	3.65283	3.72263	3.56726	3.60981	3.42878	3.72263	4.70143	4.67416	4.36966	4.09719	3.66614	2.85974	4.03407	4.04642	2.97681
Leu-CA	0.60206	1.30103	0	1.64345	0	2.69548	1.68124	3.19312	2.56585	0	0	2.29226	2.7839	1.85733	0.90309	1.38021	0.60206	1.74819	2.57978	0	2.01703	0	0	2.06446	1.64345	1.50515	1.96379	2.89432	0	2.63548
Thr-CA	0	0	0	2.09342	0	2.90956	0.60206	0	2.31806	0	2.58883	2.22531	2.72263	1.5563	2.43457	2.59329	2.23553	2.30103	2.69197	0	2.10721	2.01703	2.81425	2.19312	2.2833	1.50515	0	2.81954	1.60206	0
Tyr-CA	1.44716	2.72591	2.77525	2.20412	1.83251	2.62737	2.12057	2.67025	2.54654	2.67394	2.49969	2.58883	2.4014	2.80618	2.67761	3.13609	3.3518	3.51851	2.98046	0	2.7574	2.4014	0	0	2.94052	2.09342	0	2.43457	2.61066	3.17143
Val-CA	1.68124	1.30103	2.51055	2.84011	3.1284	2.84757	2.51587	1.20412	3.14613	2.19312	1.83251	2.92012	2.47712	2.13354	3.03019	3.08778	2.94448	1.30103	2.72591	3.11793	1.77815	2.15836	3.2667	0	2.46538	0.60206	2.92428	1.90309	0	1.44716
Lys-CA	3.04139	1.07918	1.94448	0	2.18184	2.50515	0	3.51799	3.61532	2.13354	3.4624	2.91169	2.83759	2.20412	2.49969	3.91529	0	0	2.48855	3.06744	2.71265	4.00156	0	3.76343	3.54058	2.7356	2.51055	3.1245	1.80618	3.98408
Trp-CA	2.23553	2.5563	1.38021	1.50515	0	2.47712	3.08207	2.98227	3.06446	2.66276	3.17955	2.73878	2.98945	2.80889	3.10312	2.49415	3.94429	3.60249	2.69548	3.2887	3.29667	3.53199	4.64207	3.4624	3.56632	3.41162	2.33445	2.68485	1.85733	3.5563
Gln-CA	3.22115	2.81425	2.88762	3.12057	2.71933	3.1232	2.17026	2.71265	2.95424	2.60638	3.25139	2.62737	3.24254	3.37731	3.33365	3.0103	1.44716	2.23553	3.06744	2.88536	3.3189	3.15106	4.18955	3.42292	3.39094	3.03503	1.77815	3.25431	3.29226	3.48515
Ile-CA	2.97681	2.82737	3.25816	3.11126	2.37291	2.79239	2.82478	3.61448	3.18184	3.07335	2.32634	3.36624	3.31806	3.24452	3.50947	3.51904	3.5084	0	0	3.1232	3.20085	3.21059	0	3.38021	2.90091	2.99123	2.89432	3.32056	2.993	3.14364
Arg-CA	1.88081	2.82737	2.24551	2.63949	2.35025	2	2.52634	3.50188	2.23553	2.46538	2.58433	2.26482	2.63548	2.6149	1.90309	3.00173	3.38238	4.26595	3.03663	2.54158	2.31806	2.9345	5.28039	2.87157	0	3.21059	1.92428	2.96942	1.80618	3.05231
Ser-CA	2.72916	3.07335	2.50515	2.65514	2.76042	2.29226	0	1.94448	0	2.77525	2.14613	3.22943	2.33445	3.43775	3.06446	2.75435	3.39515	3.87181	4.09816	3.61023	3.5284	2.94052	4.50958	2.716	2.9284	2.17026	1.77815	2.57519	2.68842	2.97313
