# Supplementary material for: Bile salt hydrolases shape the bile acid landscape and restrict Clostridioides difficile growth in the murine gut
Source: Nat Microbiol. 2023 Mar 13;8(4):611–28. doi: 10.1038/s41564-023-01337-7 (PMC10066039; doi:10.1038/s41564-023-01337-7)
Supplement: Source Data Extended Data Fig. 7 — BSH specific activity data. [file 41564_2023_1337_MOESM23_ESM.xlsx]

## Sheet: Sheet1
Extended Data Fig. 7
	LjohBSHc			LgasBSHa			LsalBSH			LplaBSH			LmurBSH			LjohBSHa			LgasBSHb			LreuBSH			LaciBSHa			LgigBSH			LingBSH
Ile-CA	0.3088	0.41116	0.479973	0.300198	0.376753	0.445566	0.4906	1.10385	0.892	0.14495	0.284325	0.496175	0.4237	0.596525	0.674575	1.02274	0.729421	0.892853	0.506638	0.738023	0.419761	0.317775	0.585375	0.7359	0.317402	0.299338	0.118703	0.284325	0.4683	0.596525	0.830675	1.6725	1.15403
Leu-CA	0.64484	0.491014	0.429483	0.460249	0.50332	0.454096	0.440768	0.336376	0.228117	0.038664	0.085061	0.019332	0.301578	0.413704	0.309311	1.30322	0.915575	1.02018	0.466402	0.509473	0.3618	0.452368	0.479432	0.552894	0.28181	0.263351	0.355647	0.255182	0.189453	0.201052	1.47696	0.989796	1.18311
Phe-CA	0	0	0	0.22638	0.17248	0.201227	0.371322	0.357221	0.413624	2.35954	2.74496	2.46765	3.14919	3.77902	3.3654	4.91209	3.00762	4.61025	3.07949	2.86029	3.07589	5.93175	5.49932	5.41472	0.17248	0.287467	0.057493	0	0.150409	0.084605	8.62501	8.97283	8.96343
Tyr-CA	0	0.099115	0.04104	0	0.099115	0.04104	0.17449	0.176881	0.133856	1.19514	1.31465	1.46763	1.36963	1.92178	2.27315	2.55762	2.96028	3.45004	1.55293	1.48711	1.65165	2.81575	2.93765	3.06195	0.075885	0.068141	0.019745	0.325078	0.253369	0.267711	3.49698	3.4181	5.1128
Trp-CA	0.05555	0.24745	0.08585	0.19695	0.2121	0.18685	0.01515	0.0404	0.101	0.4141	0.60095	0.6767	0.90395	0.98475	1.55035	6.7973	5.4237	5.45905	1.2625	1.35845	1.4039	0.92415	1.43925	1.0504	1.2625	1.4241	1.21705	0.3232	0.4747	0.5454	3.2623	3.12595	3.66125
Glu-CDCA	0.800127	0.575207	1.04717	0.188048	0.405594	0.449841	3.64666	3.05302	1.95054	2.48888	2.75804	2.95715	1.31634	1.67769	1.34584	2.30083	1.54863	1.0951	0.022123	0.235982	0.294978	2.32664	1.1541	1.95054	0.884933	0.527273	0.807502	0.04425	0.19911	0.412969	3.42912	1.72562	1.43433
His-CDCA	0.412327	0.071427	0.006493	0.266227	0.172073	0.042207	0.08766	0.110387	0.01299	0.178567	0.139607	0.103893	0.542193	0.470767	0.538947	1.00322	0.80842	0.873353	0.35064	0.269473	0.110387	3.52263	3.38303	3.28563	0.28246	0.295447	0.05844	0.198047	0.1461	0.113633	0.519467	1.04867	1.24672
Trp-CDCA	0.323608	0.282296	0.020656	0.454428	0.413117	0.089509	0.550822	0.523281	0.179017	0.4141	0.60095	0.6767	0.702298	1.26689	1.0741	6.95413	7.31217	8.81316	0.468199	0.36492	0.089509	7.42233	7.50495	7.64266	0.399346	0.461314	0.172132	1.19804	0.488855	0.24787	0.461314	0.234099	0.240985
penV	0.183508	0.164925	0.089431	0.180024	0.277585	0.312429	0.222997	0.189315	0.082463	0.21719	0.204414	0.140535	0.231127	0.254356	0.123113	0.146342	0.293845	0.277585	0.264809	0.24158	0.157956	0.131243	0.24158	0.180024	0.164925	0.189315	0.20906	0.036005	0.130082	0.163764	0.081301	0.202091	0.17654
Ala-CA	0	0	0	6.65354	6.71178	7.81827	114.275	138.21	154.342	79.9735	125.223	117.886	66.5208	77.1781	71.9951	143.51	159.758	145.373	103.85	125.107	129.766	70.1315	79.2747	87.6607	77.7023	78.8088	82.2447	0.189269	5.89646	4.32407	91.6208	91.9703	93.4844
Ser-CA	0	0	0	2.07857	3.62676	0.186355	82.8133	74.155	70.7146	32.6981	32.2968	24.7279	37.4574	30.8059	21.2875	82.8706	82.5266	67.7329	15.2094	14.7507	12.5145	42.79	40.267	26.7921	33.9023	26.3907	22.6063	6.95247	0.014335	0.358375	64.1778	66.07	57.125
