# Supplementary material for: Bile salt hydrolases shape the bile acid landscape and restrict Clostridioides difficile growth in the murine gut
Source: Nat Microbiol. 2023 Mar 13;8(4):611–28. doi: 10.1038/s41564-023-01337-7 (PMC10066039; doi:10.1038/s41564-023-01337-7)
Supplement: Source Data Extended Data Fig. 8. — BSH activity data. [file 41564_2023_1337_MOESM24_ESM.xlsx]

## Sheet: Sheet1
Extended Data Fig. 8B
AA-CA	LjohBSHc			LgasBSHa		LingBSH			LreuBSH			LgasBSHb				AA-CDCA	LjohBSHc			LgasBSHa			LingBSH			LreuBSH			LgasBSHb				AA-DCA	LjohBSHc			LgasBSHa			LingBSH			LreuBSH			LgasBSHb
Ala-CA	72.0551	75.0296	57.1807	22.6571	26.7416	99.8142	99.9333	99.8972	52.3863	65.107	69.4564	74.1279	78.0653	80.5715		Ala-CDCA	59.6603	60.4522	92.5891	14.3162	15.8526	11.0114	99.9021	99.8191	99.8049	99.4091	99.3101	99.3274	63.018	64.5977	68.2359		Ala-DCA	90.5603	94.4357	96.5171	10.422	1.63829	4.21964	99.6545	99.7821	99.7061	99.6178	99.5283	99.7464	99.7437	99.3979	99.0346
Arg-CA	6.22071	-15.9816	-13.5314	-15.0073	-9.92553	57.4986	50.3153	50.7305	13.2245	0.212993	3.49872	6.96443	-11.3252	-5.87976		Arg-CDCA	8.80307	12.8148	13.3343	10.3224	13.936	7.89477	77.8264	73.5818	69.3101	55.6136	51.8277	53.3357	30.551	34.8774	37.4241		Arg-DCA	7.67503	4.14375	2.38792	5.48751	0.637191	0.531962	49.1222	58.7177	55.0548	42.5714	40.3981	46.3149	23.0396	11.4688	11.0221
Asn-CA	8.32404	50.2966	50.6264	49.4895	52.5061	72.6815	86.6785	86.9402	12.7798	56.0327	57.8868	5.54169	51.6311	54.6853		Asn-CDCA	14.253	18.8879	19.2621	15.3314	17.8721	12.0849	83.0655	81.9491	78.1165	51.8243	49.2055	50.0639	44.7979	46.8528	51.021		Asn-DCA	17.5655	14.547	12.7143	10.4427	5.3165	7.14139	52.2392	57.9934	57.1356	50.8733	51.6827	57.7645	26.2332	12.837	15.1356
Asp-CA	10.4034	22.2607	26.2856	26.1194	28.9498	74.4992	80.0614	81.8393	23.8119	40.3718	40.2064	9.86932	21.8962	31.0462		Asp-CDCA	23.1815	25.3387	27.8928	26.3386	28.4467	21.4439	70.8187	72.3552	67.2355	48.4745	46.3644	46.5858	35.4301	39.2789	44.9281		Asp-DCA	20.2027	11.0563	9.60149	15.8515	5.47113	5.93684	45.5773	39.967	45.7011	44.2323	32.0762	36.0688	34.8982	11.0285	18.1185
Cit-CA	9.76473	27.7346	26.5564	27.1276	31.5671	65.1102	74.1721	74.3471	21.4168	40.5112	42.4177	6.82891	28.676	31.8034		Cit-CDCA	15.1017	20.6108	20.7795	17.1224	19.6654	14.3912	78.2064	74.8897	70.6572	50.912	49.3341	49.9053	35.7574	36.106	42.0869		Cit-DCA	15.8067	15.3659	9.0955	8.23529	4.13465	7.20874	49.3234	56.4493	53.998	48.4392	48.0653	55.447	30.7814	19.0625	18.5114
DOPA-CA	3.85488	27.3552	28.3628	25.973	30.3065	49.3307	65.1449	66.2596	14.447	39.7548	41.5996	6.53244	33.6539	38.2296		DOPA-CDCA	7.91835	11.9834	15.0232	12.9977	13.5356	8.61571	65.4212	62.3992	59.0496	47.2789	46.3952	45.583	30.9889	32.6863	39.768		DOPA-DCA	10.4032	17.2601	15.8575	5.89668	13.2399	15.5897	36.3589	44.1808	45.6289	38.6008	39.5252	46.5389	21.1186	15.8052	18.2333
Gln-CA	7.21636	47.5209	48.9466	47.5452	50.0824	58.8856	78.1531	77.8532	15.0376	54.9834	56.5795	7.89966	49.1496	50.5286		Gln-CDCA	11.4397	16.9204	18.1436	16.7844	17.4874	11.622	74.3053	70.9341	67.3661	40.0946	37.6662	38.3575	32.459	33.4302	38.2472		Gln-DCA	12.9884	14.4816	14.1348	10.5498	8.43644	8.99816	62.2263	74.3704	70.0011	43.0323	39.1662	45.01	25.2432	17.391	17.4832
Glu-CA	6.16328	23.0431	22.0114	20.9061	26.1596	54.8629	65.078	64.4064	14.5366	35.1771	35.3109	9.35548	23.3065	31.5382		Glu-CDCA	21.5496	23.9059	26.3165	27.6723	29.5381	23.2112	61.5768	59.8396	58.7426	46.2146	44.2685	45.2887	32.0483	31.9703	35.9359		Glu-DCA	16.072	2.86424	-0.772275	22.2479	1.09511	2.95765	44.6664	33.0313	39.7434	40.7699	18.7018	26.0186	29.2118	0.454013	3.65657
His-CA	3.2592	49.7348	50.6023	49.5264	51.7583	52.6465	77.2256	77.6281	6.6535	53.7978	54.6881	4.35008	51.2217	54.2354		His-CDCA	9.15691	12.738	15.087	11.9038	12.9367	9.46366	57.4037	56.8985	53.6227	24.5315	23.632	24.745	27.6204	29.9595	33.5872		His-DCA	9.7557	16.6995	13.8799	7.34022	11.5707	13.023	18.8157	23.8682	25.5697	25.3515	24.2685	26.0687	21.9479	17.6274	18.9931
Ile-CA	3.67744	3.90088	16.9426	20.8702	9.25005	19.7466	32.1995	30.3672	17.673	13.7995	7.19051	-3.77671	4.43472	15.3991		Ile-CDCA	20.348	24.3381	22.6127	21.5274	19.1467	19.2002	26.6646	23.3633	20.977	38.6646	46.5435	29.4232	18.0548	37.6161	28.4747		Ile-DCA	23.2276	15.5877	22.68	9.21253	9.19718	8.4334	33.9728	26.2189	36.5298	37.2683	34.1441	35.2163	17.1965	22.6547	22.6191
Leu-CA	5.14184	9.91677	15.7213	22.6657	12.5867	10.5954	15.197	19.5421	8.26528	25.4429	32.6889	13.8098	10.9337	12.2192		Leu-CDCA	2.20838	-0.999398	-2.02142	27.3847	36.8106	28.5008	19.8266	19.6575	14.7541	2.72703	9.15755	14.3801	34.8543	26.1557	21.0495		Leu-DCA	25.0699	9.96242	11.8684	19.1569	18.1262	23.8235	15.648	21.9473	21.7608	26.5531	22.612	17.1414	22.2744	18.9056	21.8893
Lys-CA	11.5057	12.3875	15.0392	12.7214	25.6192	55.7429	68.9173	65.5692	23.4153	33.7033	37.9036	10.9428	33.0668	23.1309		Lys-CDCA	14.4592	22.9543	22.5071	17.2248	19.9792	12.3398	71.9458	63.6905	56.9847	66.8119	65.9929	63.4105	24.7342	21.9841	27.4452		Lys-DCA	15.5461	18.4961	16.4302	13.3437	16.6321		74.4457	86.1554	79.9967	36.5308	66.1847	70.2948	28.3401	20.7799	22.7957
Met-CA	6.90899	10.6748	12.0814	7.28764	12.8305	64.5096	68.4737	69.1774	13.4301	20.9357	25.0696	6.20739	13.5176	17.2565		Met-CDCA	8.60916	12.3463	16.8238	10.8636	13.2317	8.94719	84.312	82.0183	78.8148	60.6981	57.5824	58.9115	47.5753	48.5176	53.7177		Met-DCA	15.8871	-8.23041	-9.31088	5.45455	-22.0565	-18.4338	52.2703	53.1732	48.1074	54.4829	53.1823	64.0101	25.3636	-3.48587	-2.29966
Orn-CA	23.0692	10.6314	13.9979	10.2706	16.2754	24.7483	32.3631		17.0796	24.0886	28.7818	7.86795	12.9735	19.5613		Orn-CDCA	14.54	18.8495	21.2666	19.1122	20.7409	13.8932	44.2478	38.9885	34.1925	38.7675	36.8409	37.0853	22.0724	5.71644	8.29547		Orn-DCA	13.3811	17.3609	17.0413	13.5082	12.945	15.5174	37.522	40.7673	42.9254	36.5308	32.3727	37.8502	27.5642	17.6753	19.7905
Phe-CA	6.85921	-14.4377	-13.5405	-17.4768	-13.1995	47.4933	37.6949	40.1985	10.1901	-3.97925	-2.30078	6.63003	-11.0533	-6.8689		Phe-CDCA	10.7029	14.6382	15.6475	12.1295	13.1334	10.6355	64.6393	63.0971	60.9774	41.5193	40.3513	40.3943	33.8145	35.2759	40.1383		Phe-DCA	15.0244	23.3887	15.4727	7.06168	6.33153	7.34959	31.885	36.1746	37.4586	38.0643	35.1852	39.5282	27.0108	20.766	20.2277
Pro-CA	9.84673	28.7868	28.4031	28.1212	32.5959	50.5714	62.8726	64.7456	23.5326	40.9309	44.7385	8.51714	31.4575	35.2825		Pro-CDCA	16.2886	19.3553	23.5811	23.437	24.5136	18.3215	72.6915	72.2452	68.9218	31.3214	28.5773	29.029	40.1643	42.9118	49.191		Pro-DCA	13.5371	21.7922	18.7632	14.5289	17.9766	21.6568	22.6855	27.3393	30.7045	29.8506	28.1391	31.6251	36.5923	26.2935	26.0418
Ser-CA	43.5653	54.3264	45.3062	26.8625	29.8918	98.3189	99.2585	99.0393	31.1018	50.2283	54.1916	11.2703	34.5747	40.3999		Ser-CDCA	37.3458	40.3541	60.9998	18.2559	18.6701	15.6533	99.3715	98.6014	98.0873	96.179	95.4746	95.8375	41.4912	43.5565	48.5441		Ser-DCA	69.2485	76.6157	81.1424	10.2222	9.71732	12.2736	99.0267	99.0147	99.1266	94.5895	98.3059	98.5251	41.4568	34.4488	33.8778
Thr-CA	9.28114	18.4719	21.0551	20.3162	23.9713	54.0621	61.9965	62.4992	14.8827	29.8369	31.7913	4.86305	20.2588	24.1355		Thr-CDCA	11.828	16.0838	17.2912	15.5414	17.649	13.0178	67.174	65.5055	63.5884	28.4086	26.5811	27.4226	35.7706	38.4003	42.8563		Thr-DCA	8.02325	5.31427	11.8009	8.04305	4.05622	5.19192	23.6463	17.6467	20.0128	24.705	15.4432	20.2551	24.6099	16.0003	9.10682
Trp-CA	7.56934	34.1583	33.504	31.0984	34.5679	23.9984	47.372	49.2224	10.9706	38.8914	41.5767	4.26562	33.8577	36.2718		Trp-CDCA	9.65375	13.84	14.1709	13.0812	14.4479	10.9332	58.1348	56.7306	53.926	41.2398	39.7461	39.7972	29.909	30.7182	34.7949		Trp-DCA	14.6677	7.55963	6.43686	12.2086	3.06435	4.49415	33.102	27.2947	29.0958	39.9963	29.7253	33.7711	21.6132	3.74075	4.69795
Tyr-CA	9.10229	43.5259	44.7428	44.1738	47.2163	49.9949	70.899	72.044	15.1547	52.0181	53.4723	9.69131	46.1284	48.5516		Tyr-CDCA	-4.0307	15.6699	17.7188	11.1159	13.8531	9.64196	58.6078	56.8288	53.1246	45.4071	41.7601	44.0418	27.0149	28.9165	32.9599		Tyr-DCA	15.3576	4.90378	5.11673	9.54902	-5.29886	-1.05627	41.2456	39.2064	39.29	42.6543	34.2004	40.6229	28.4623	10.8309	11.578
Val-CA	6.93931	14.3354	15.9772	15.4749	19.6266	53.0003	60.2942	61.7044	12.3142	24.4206	27.3584	5.63776	17.255	22.1182		Val-CDCA	10.4302	14.8097	14.884	14.3692	15.5152	11.8794	69.8121	69.7428	67.6868	20.2177	18.4721	19.3081	41.0306	42.8937	47.5993		Val-DCA	9.86083	0.954907	1.68327	5.66695	-2.3802	-0.803975	16.1313	5.53096	6.25629	-0.220384	1.48627	6.93785	17.8107	1.43483	3.95063
Extended Data Fig. 8C
	LgasBSHa			LgasBSHb			Wild-type			ΔLgasBSHa			ΔLgasBSHb			ΔLgasBSHab
Ala-CDCA	16.2391	17.3839	14.877	99.8587	99.8623	99.7452	68.2591	70.644	72.1088	70.3522	71.6626	72.0796	54.4517	58.1931	58.1921	19.4155	16.5453	8.22245
Arg-CDCA	13.0013	12.1831	10.4694	45.6625	46.565	25.0034	50.9898	53.7564	54.5583	52.5731	52.8779	52.2565	38.7106	43.8079	40.8468	10.6847	10.4813	4.24222
Asn-CDCA	18.0728	20.5093	16.2121	60.9024	61.5668	48.0911	66.9095	68.4206	71.45	69.1849	70.3876	70.4425	52.0818	58.1843	56.6659	18.6586	15.9336	8.78823
Asp-CDCA	60.865	63.4081	62.0869	48.8276	52.1031	58.0583	57.9659	60.199	64.8631	62.3637	61.1341	61.3059	44.8958	49.8601	47.9559	19.6133	18.7861	8.87001
Cit-CDCA	15.5396	19.1801	17.066	52.6258	53.374	38.5649	58.5452	66.9619	61.6144	59.5676	60.3534	61.3409	44.9739	50.3893	47.7033	17.3581	16.0526	7.23996
DOPA-CDCA	10.9781	15.0053	9.78046	45.7882	48.0572	50.7495	51.5964	55.9417	55.9261	53.5138	54.5947	55.1774	37.2421	43.7325	41.0282	13.0193	13.0781	11.7178
Gln-CDCA	14.0803	18.0955	13.2905	47.0356	47.0449	32.2449	51.1951	59.5825	55.924	53.2783	54.9621	54.5978	37.644	44.7885	42.2795	13.2112	11.9558	5.30308
Glu-CDCA	31.8664	36.3038	32.3792	40.5971	43.0573	32.652	43.7255	44.6186	47.2002	42.2811	45.3754	45.4733	30.8356	35.88	33.8276	14.2862	13.4446	3.71465
His-CDCA	11.0548	13.0047	11.228	40.5201	41.423	16.9891	47.1392	49.8808	51.2908	50.8746	49.4653	50.9572	36.9499	40.1823	38.0677	10.7156	8.49238	3.0848
Ile-CDCA	38.3246	38.2284	36.217	17.1581	17.3158	20.4762	18.6954	22.4701	20.3645	7.29631	4.29556	14.2579	22.7567	4.14925	7.82196	1.38372	11.539	1.23554
Leu-CDCA	26.2768	28.0821	27.5493	6.30328	5.83786	-3.89839	10.8122	4.54091	17.9597	10.5994	15.371	1.51396	12.0729	21.1637	17.2173	17.545	-0.30229	-11.9954
Lys-CDCA	17.1552	18.4708	14.8622	25.7317	24.3598	28.7018	59.3445	63.5614	65.4167	63.4902	64.3991	64.9576	47.4492	51.1226	49.033	13.2577	13.1085	7.01785
Met-CDCA	9.92449	12.6853	8.71591	64.8688	69.8728	47.2124	66.6671	69.1181	71.3967	70.0104	69.8721	70.3562	55.1415	58.7968	58.1063	17.8159	15.9457	8.84831
Orn-CDCA	14.3152	16.8771	12.8377	5.86253	23.9188	27.1486	65.7687	69.7785	69.784	68.4621	69.8778	71.2168	52.0478	56.1501	54.5819	16.5974	14.7727	7.42042
Phe-CDCA	12.3103	13.624	12.3531	50.9271	51.9567	45.0724	52.2114	53.8207	55.4049	53.8635	54.5335	54.3448	40.1071	44.166	43.1377	14.1093	10.4889	6.40745
Pro-CDCA	20.2318	23.1787	19.4407	56.2688	57.1969	21.841	64.1398	66.3054	67.2753	66.2277	67.3005	67.7633	49.052	54.53	51.905	19.025	17.7141	7.88135
Ser-CDCA	21.0172	23.1811	18.0254	67.773	68.5173	99.1277	63.1896	65.1459	67.8178	65.2292	66.3816	67.1153	47.6024	53.8048	52.1219	17.3122	15.4079	7.86674
Thr-CDCA	15.2783	17.3207	15.2287	50.3772	51.6366	24.689	58.2637	59.8555	61.8835	62.1628	62.537	61.5156	45.0803	50.0483	49.6565	15.922	13.0452	6.92287
Trp-CDCA	12.1061	14.7502	13.2573	42.0604	43.0429	36.6241	43.2267	46.0737	48.5376	45.5488	46.3423	47.3711	32.154	37.3478	34.7697	10.6067	10.0793	4.63538
Tyr-CDCA	11.8177	13.3911	11.5367	42.7141	43.8586	49.787	43.6474	46.3077	47.5415	45.3947	46.9018	47.2302	32.5706	36.8651	35.4212	11.8143	10.5914	4.4037
Val-CDCA	13.98	16.3784	12.5241	56.467	55.7645	15.123	62.7801	64.6151	66.8613	65.1009	65.9403	66.8203	50.9436	55.4438	53.1411	17.7191	16.0545	8.27468
[truncated: 16 more columns]
