# Supplementary material for: Bile salt hydrolases shape the bile acid landscape and restrict Clostridioides difficile growth in the murine gut
Source: Nat Microbiol. 2023 Mar 13;8(4):611–28. doi: 10.1038/s41564-023-01337-7 (PMC10066039; doi:10.1038/s41564-023-01337-7)
Supplement: Source Data Extended Data Fig. 9 — BSH activity kinetics. [file 41564_2023_1337_MOESM25_ESM.xlsx]

## Sheet: Sheet1
Extended Data Fig. 9
Time (m)	Ala-CA			Arg-CA			Asn-CA			Asp-CA			Cit-CA			DOPA-CA			Gln-CA			Glu-CA			His-CA			Ile-CA			Leu-CA			Lys-CA			Met-CA			Orn-CA			Phe-CA			Pro-CA			Ser-CA
0	0	0	0	0	0	0	0	0	0	0	0	0	0	0	0	0	0	0	0	0	0	0	0	0	0	0	0	0	0	0	0	0	0	0	0	0	0	0	0	0	0	0	0	0	0	0	0	0	0
5	99.8142	99.9236	99.8824	57.4986	60.8402	61.1674	72.6815	75.7203	76.1973	74.4992	77.9098	79.8795	65.1102	68.8598	69.0708	49.3307	54.6083	56.06	58.8856	62.6054	62.0922	54.8629	60.4438	59.6831	52.6465	57.3548	58.1085	19.7466	32.1995	30.3672	10.5954	15.197	19.5421	55.7429	68.9173	65.5692	64.5096	67.7312	68.4514	24.7483		32.3631	47.4933	50.5	52.4891	50.5714	55.8072	58.0366	98.3189
30	99.9788	99.992	99.9931	96.4391	96.7443	96.3545	97.8679	97.8028	97.6342	92.3274	92.3044	91.8672	96.8174	97.4258	97.2092	86.719	87.009	87.6056	98.8979	98.8999	98.9696	81.4901	82.735	83.0402	65.6697	65.5582	66.1393	37.8507	31.2796	36.745	22.1847	27.8964	21.3043	98.5032	99.2223	99.0451	97.7569	98.0625	97.9422	56.47	57.0953	56.628	77.8683	78.3595	79.1828	57.7945	53.2387	57.539	99.7377
60	99.9998	99.9945	100	99.3278	99.5799	99.6663	99.7579	99.7508	99.8247	96.6067	97.4659	97.5835	99.5477	99.5948	99.5587	96.5839	97.1266	97.2927	99.7693	99.8037	99.7921	91.8728	92.5024	93.6409	71.7279	72.6872	74.2957	53.6034	56.6828	56.8608	36.2434	24.0818	25.934	99.5252	99.9997	99.5399	99.6085	99.7007	99.6244	69.2132	72.2786	72.8636	91.315	92.1201	93.3624	56.074	56.9792	58.9306	99.8835
Time (m)	Ala-CDCA			Arg-CDCA			Asn-CDCA			Asp-CDCA			Cit-CDCA			DOPA-CDCA			Gln-CDCA			Glu-CDCA			His-CDCA			Ile-CA			Leu-CDCA			Lys-CDCA			Met-CDCA			Orn-CDCA			Phe-CDCA			Pro-CDCA			Ser-CDCA
0	0	0	0	0	0	0	0	0	0	0	0	0	0	0	0	0	0	0	0	0	0	0	0	0	0	0	0	0	0	0	0	0	0	0	0	0	0	0	0	0	0	0	0	0	0	0	0	0	0
5	99.9021	99.8191	99.8049	77.8264	73.5818	69.3101	83.0655	81.9491	78.1165	70.8187	72.3552	67.2355	78.2064	74.8897	70.6572	65.4212	62.3992	59.0496	74.3053	70.9341	67.3661	61.5768	59.8396	58.7426	57.4037	56.8985	53.6227	26.6646	23.3633	20.977	19.8266	19.6575	14.7541	71.9458	63.6905	56.9847	84.312	82.0183	78.8148	44.2478	38.9885	34.1925	64.6393	63.0971	60.9774	72.6915	72.2452	68.9218	99.3715
30	99.9447	99.9099	99.903	99.1192	99.0114	98.9411	96.5306	95.3826	94.414	83.9493	83.317	82.2808	95.2017	94.397	92.8761	84.1555	80.4756	78.5015	96.9626	95.8889	95.8352	76.9248	72.6972	73.3542	61.4608	56.4254	53.3063	50.9753	52.1099	47.8787	26.0033	25.0555	31.2363	99.6659	99.5571	99.5558	97.8801	96.6498	96.2208	72.3257	72.2372	72.5535	79.3784	74.8517	74.06	66.5645	62.7686	56.666	99.6658
60	99.9594	99.9312	99.8661	99.3695	99.36	99.3674	98.7143	98.3062	98.4149	90.0292	88.779	89.22	98.4404	98.1016	98.2554	89.4254	87.6028	88.5532	99.3733	99.1602	99.3287	80.9689	80.4809	81.7009	59.1737	54.8901	55.7112	52.5792	54.4705	56.836	29.7748	26.7057	27.1228	99.5155	99.4089	99.7223	99.2985	98.9515	99.1595		84.5523	87.4614	85.8144	83.2396	83.9517	48.2905	46.1989	43.2006	99.7173
Time (m)	Ala-DCA			Arg-DCA			Asn-DCA			Asp-DCA			Cit-DCA			DOPA-DCA			Gln-DCA			Glu-DCA			His-DCA			Ile-DCA			Leu-DCA			Lys-DCA			Met-DCA			Orn-DCA			Phe-DCA			Pro-DCA			Ser-DCA
0	0	0	0	0	0	0	0	0	0	0	0	0	0	0	0	0	0	0	0	0	0	0	0	0	0	0	0	0	0	0	0	0	0	0	0	0	0	0	0	0	0	0	0	0	0	0	0	0	0
5	99.6545	99.7977	99.7271	49.1222	61.6137	58.2077	52.2392	60.709	59.9066	45.5773	48.9805	53.8537	49.3234	58.7307	56.4079	36.3589	41.5201	43.0371	62.2263	74.9106	70.6334	44.6664	45.9064	51.3281	18.8157	20.126	21.9111	33.9728	26.2189	36.5298	15.648	21.9473	21.7608	74.4457	86.1554	79.9967	52.2703	64.0101	60.1166	37.522	40.7673	42.9254	31.885	36.485	37.7627	22.6855	23.6905	27.2247	99.0267
30	99.7454	99.7433	99.9147	99.1977	98.9261	99.08	99.8721	99.778	99.9431	91.9828	91.2638	90.1076	99.2504	99.4167	99.088	95.2	94.6621	94.5457	99.6514	99.5834	99.5511	89.5854	90.011	89.541	43.7721	42.1939	38.7742	59.8608	57.0473	55.3806	16.2962	14.5977	16.2172	99.6486	99.9001	99.8268	99.3072	99.1553	99.3704	79.5216	79.2054	77.6377	90.9097	90.8394	90.1328	30.1599	27.427	24.1697	99.7213
60	99.882	99.6957	99.8508	99.3514	99.2966	99.6013	99.7417	99.8981	99.9538	97.5265	98.8842	97.3631	99.9764	99.8188	99.9872	98.5885	98.9326	98.9917	99.7878	99.9311	99.8984	97.0567	97.0088	98.0517	53.8142	55.1945	56.6675	74.6097	68.4271	77.4723	15.1095	12.7813	21.4437	99.4639	99.5382	99.7164	99.2319	99.1691	99.3278	89.7933	88.9554	90.7069	98.1727	98.0274	98.0415	14.3913	21.9414	22.9324	99.9227
Time (m)	Ala-βMCA			Arg-βMCA			Asn-βMCA			Asp-βMCA			Cit-βMCA			DOPA-βMCA			Gln-βMCA			Glu-βMCA			His-βMCA			Ile-βMCA			Leu-βMCA			Lys-βMCA			Met-βMCA			Orn-βMCA			Phe-βMCA			Pro-βMCA			Ser-βMCA
0	0	0	0	0	0	0	0	0	0	0	0	0	0	0	0	0	0	0	0	0	0	0	0	0	0	0	0	0	0	0	0	0	0	0	0	0	0	0	0	0	0	0	0	0	0	0	0	0	0
5	27.8166	21.1132	23.2687	11.7938	7.00836	9.31001	17.0012	13.9083	15.7054	19.2784	17.2484	16.7167	19.0977	16.0269	15.8168	14.7679	14.9317	9.20767	15.0586	9.14581	10.1524	15.0358	13.1781	10.6784	14.6367	10.6567	10.5447	15.2055	10.5709	3.87621	20.637	18.2037	14.4778	37.6137	33.6233	33.0867	12.923	9.1089	8.85069	18.5929	11.5168	14.9	16.0464	12.2933	12.5889	29.0962	23.0802	23.8741	18.698
30	66.287	56.2049	61.2564	22.648	15.2323	15.7373	26.7221	19.0058	21.0672	28.9858	25.0489	21.1263	26.1236	21.0881	20.8501	26.7598	17.193	11.643	23.5602	16.7602	15.1087	24.3851	17.5026	14.7274	19.4861	14.2314	13.2067	10.3822	15.8323	20.4737	28.513	26.5272	9.83702	46.1202	41.9294	40.2447	20.7991	14.8277	14.6433	26.4849	26.5452	22.6794	23.929	18.6926	18.1816	37.2488	31.1448	27.2671	38.6245
60	83.7878	77.5814	83.1182	18.8478	16.6571	13.8292	24.1628	19.619	19.069	26.4624	23.0012	19.8313	24.4241	21.0307	17.8747	15.3079	17.9958	12.3653	20.5833	17.8153	14.9231	20.0125	17.396	14.5656	14.5227	11.5252	11.7844	20.0199	12.8845	22.5956	9.83	9.19508	14.0704	44.0887	40.1665	38.8886	17.8801	15.7806	14.5124	30.4914	25.4972	23.4907	20.9611	17.9645	15.9815	33.1671	28.8145	24.5902	49.9084
[truncated: 14 more columns]
