# Supplementary material for: Bile salt hydrolases shape the bile acid landscape and restrict Clostridioides difficile growth in the murine gut
Source: Nat Microbiol. 2023 Mar 13;8(4):611–28. doi: 10.1038/s41564-023-01337-7 (PMC10066039; doi:10.1038/s41564-023-01337-7)
Supplement: Source Data Extended Data Fig. 10 — C. difficile germination and growth. [file 41564_2023_1337_MOESM26_ESM.xlsx]

## Sheet: Sheet1
Extended Data Fig. 10A
TCA	GCA	CA	TCDCA	GCDCA	CDCA	TDCA	GDCA	DCA	TαMCA	αMCA	TβMCA	βMCA
70.4905	0	2.04816	0	0	0	32.7178	2.6508	0	0	0	0	0
115.525	0	0.586685	0	0	0	48.5205	0.73067	0	0	0	0	0
113.985	0	1.42481	0	0	0	67.848	0.712404	0	0	0	0	0
Extended Data Fig. 10B
TCA only	+ CDCA	+ Ala-CA	+ Ser-CA	+ Ile-CA	+ Leu-CA	+ Phe-CA	+ Trp-CA	+ Tyr-CA	+ Glu-CDCA	+ His-CDCA	+ Trp-CDCA	+ Tyr-βMCA	+ Phe-βMCA
87.0689	0	38.9295	74.0659	113.563	98.4253	37.8506	0	24.3366	19.7486	0	0	77.6699	17.48
99.3678	0	34.3869	56.7816	92.9061	113.563	32.445	0	24.3366	30.9687	0	0	102.041	35.6
113.563	0	48.0713	48.0827	108.226	102.491	29.4469	11.3563	13.355	0	13.355	0	68.0272	35.6
Extended Data Fig. 10C
Time (h)	BHIS			MeOH			Ala-CA			Ser-CA			Leu-CA			Ile-CA			Tyr-CA			Phe-CA			Trp-CA			Trp-CDCA			Glu-CDCA			His-CDCA			Phe-βMCA			Tyr-βMCA
0	0.113	0.166	0.162	0.123	0.128	0.132	0.122	0.122	0.131	0.127	0.129	0.125	0.12	0.123	0.126	0.111	0.116	0.137	0.127	0.127	0.13	0.115	0.119	0.121	0.115	0.119	0.121	0.126	0.131	0.125	0.117	0.122	0.118	0.125	0.123	0.121	0.155	0.228	0.225	0.226	0.224	0.25
0.5	0.099	0.16	0.153	0.107	0.113	0.115	0.106	0.108	0.117	0.11	0.113	0.107	0.103	0.113	0.111	0.107	0.11	0.133	0.112	0.112	0.112	0.103	0.106	0.105	0.103	0.106	0.105	0.112	0.115	0.108	0.098	0.11	0.104	0.11	0.111	0.107	0.152	0.159	0.152	0.146	0.139	0.138
1	0.1	0.158	0.151	0.107	0.109	0.115	0.107	0.108	0.117	0.111	0.114	0.108	0.105	0.114	0.112	0.107	0.11	0.111	0.113	0.113	0.114	0.103	0.105	0.105	0.103	0.105	0.105	0.111	0.113	0.108	0.099	0.111	0.104	0.111	0.112	0.107	0.153	0.16	0.154	0.146	0.139	0.138
1.5	0.1	0.106	0.143	0.106	0.107	0.113	0.107	0.109	0.116	0.111	0.113	0.108	0.104	0.112	0.111	0.105	0.108	0.109	0.112	0.111	0.114	0.103	0.106	0.106	0.103	0.106	0.106	0.11	0.112	0.107	0.099	0.108	0.104	0.109	0.109	0.106	0.152	0.157	0.152	0.145	0.138	0.136
2	0.101	0.108	0.143	0.108	0.109	0.114	0.108	0.11	0.117	0.112	0.115	0.11	0.105	0.113	0.113	0.107	0.11	0.111	0.113	0.112	0.116	0.104	0.107	0.107	0.104	0.107	0.107	0.109	0.111	0.107	0.1	0.11	0.105	0.111	0.111	0.108	0.153	0.161	0.153	0.145	0.137	0.136
2.5	0.102	0.109	0.144	0.109	0.111	0.115	0.109	0.111	0.119	0.114	0.116	0.112	0.107	0.116	0.116	0.108	0.11	0.111	0.116	0.114	0.118	0.107	0.11	0.108	0.107	0.11	0.108	0.109	0.111	0.107	0.101	0.111	0.106	0.112	0.111	0.109	0.15	0.159	0.151	0.143	0.135	0.135
3	0.104	0.113	0.151	0.113	0.116	0.119	0.113	0.116	0.124	0.118	0.122	0.116	0.111	0.121	0.121	0.113	0.115	0.117	0.12	0.118	0.122	0.112	0.115	0.11	0.112	0.115	0.11	0.111	0.113	0.108	0.102	0.115	0.108	0.116	0.116	0.112	0.15	0.162	0.152	0.143	0.136	0.134
3.5	0.107	0.116	0.152	0.116	0.118	0.121	0.115	0.118	0.126	0.122	0.126	0.12	0.115	0.124	0.126	0.115	0.117	0.119	0.124	0.121	0.125	0.116	0.12	0.113	0.116	0.12	0.113	0.111	0.113	0.108	0.105	0.117	0.11	0.119	0.118	0.114	0.152	0.162	0.154	0.143	0.136	0.135
4	0.109	0.119	0.153	0.119	0.121	0.123	0.12	0.122	0.131	0.129	0.13	0.125	0.118	0.128	0.129	0.116	0.119	0.12	0.129	0.124	0.13	0.121	0.126	0.115	0.121	0.126	0.115	0.111	0.114	0.108	0.107	0.119	0.111	0.121	0.12	0.116	0.152	0.161	0.153	0.141	0.134	0.133
4.5	0.112	0.121	0.154	0.122	0.126	0.127	0.126	0.128	0.137	0.134	0.137	0.132	0.126	0.136	0.136	0.12	0.122	0.123	0.134	0.129	0.138	0.13	0.136	0.118	0.13	0.136	0.118	0.113	0.115	0.109	0.11	0.121	0.115	0.123	0.122	0.118	0.154	0.164	0.155	0.14	0.134	0.132
5	0.116	0.125	0.157	0.126	0.133	0.133	0.135	0.138	0.146	0.143	0.145	0.143	0.137	0.149	0.145	0.127	0.127	0.128	0.141	0.137	0.146	0.141	0.148	0.122	0.141	0.148	0.122	0.112	0.114	0.109	0.113	0.126	0.115	0.127	0.127	0.123	0.156	0.167	0.157	0.14	0.133	0.132
5.5	0.122	0.131	0.158	0.131	0.139	0.14	0.148	0.15	0.158	0.158	0.158	0.159	0.15	0.165	0.158	0.135	0.134	0.134	0.155	0.148	0.154	0.158	0.166	0.128	0.158	0.166	0.128	0.112	0.114	0.109	0.119	0.13	0.123	0.132	0.132	0.129	0.156	0.17	0.16	0.14	0.133	0.132
6	0.131	0.136	0.165	0.14	0.146	0.15	0.163	0.165	0.175	0.18	0.177	0.176	0.168	0.184	0.181	0.148	0.144	0.143	0.176	0.163	0.168	0.179	0.189	0.137	0.179	0.189	0.137	0.112	0.114	0.108	0.127	0.138	0.132	0.14	0.141	0.138	0.159	0.173	0.161	0.14	0.132	0.132
6.5	0.142	0.15	0.173	0.15	0.159	0.163	0.183	0.189	0.197	0.212	0.201	0.208	0.199	0.214	0.21	0.16	0.157	0.156	0.203	0.182	0.187	0.21	0.228	0.149	0.21	0.228	0.149	0.111	0.113	0.108	0.14	0.15	0.141	0.152	0.154	0.148	0.161	0.176	0.164	0.139	0.132	0.131
7	0.156	0.167	0.186	0.165	0.175	0.181	0.209	0.224	0.23	0.253	0.231	0.244	0.234	0.252	0.246	0.18	0.174	0.171	0.237	0.212	0.218	0.246	0.265	0.165	0.246	0.265	0.165	0.111	0.113	0.108	0.156	0.168	0.157	0.167	0.169	0.162	0.165	0.179	0.169	0.139	0.132	0.13
7.5	0.175	0.188	0.204	0.188	0.196	0.201	0.245	0.255	0.264	0.291	0.277	0.289	0.293	0.298	0.29	0.197	0.198	0.189	0.275	0.247	0.251	0.28	0.305	0.188	0.28	0.305	0.188	0.111	0.113	0.108	0.177	0.186	0.178	0.188	0.191	0.181	0.17	0.187	0.174	0.139	0.132	0.131
8	0.2	0.215	0.227	0.212	0.222	0.221	0.288	0.298	0.298	0.321	0.327	0.337	0.349	0.358	0.346	0.227	0.224	0.211	0.313	0.289	0.29	0.338	0.346	0.218	0.338	0.346	0.218	0.109	0.111	0.107	0.204	0.211	0.203	0.216	0.216	0.207	0.177	0.193	0.18	0.137	0.13	0.129
8.5	0.233	0.25	0.26	0.247	0.26	0.252	0.343	0.352	0.36	0.388	0.397	0.407	0.414	0.436	0.41	0.264	0.258	0.247	0.369	0.345	0.346	0.389	0.415	0.257	0.389	0.415	0.257	0.11	0.113	0.108	0.239	0.242	0.235	0.248	0.251	0.241	0.184	0.201	0.191	0.137	0.13	0.129
9	0.266	0.29	0.293	0.284	0.295	0.289	0.398	0.41	0.415	0.448	0.465	0.479	0.475	0.493	0.472	0.298	0.294	0.285	0.417	0.41	0.399	0.439	0.462	0.295	0.439	0.462	0.295	0.11	0.113	0.108	0.276	0.283	0.263	0.283	0.294	0.281	0.194	0.213	0.204	0.137	0.13	0.128
9.5	0.316	0.341	0.344	0.331	0.345	0.339	0.451	0.459	0.464	0.509	0.514	0.533	0.514	0.551	0.525	0.353	0.339	0.337	0.471	0.462	0.445	0.487	0.513	0.347	0.487	0.513	0.347	0.111	0.113	0.108	0.327	0.336	0.316	0.329	0.344	0.325	0.208	0.226	0.221	0.136	0.129	0.127
10	0.368	0.393	0.372	0.373	0.385	0.382	0.501	0.513	0.509	0.542	0.559	0.58	0.563	0.605	0.556	0.403	0.392	0.384	0.528	0.502	0.497	0.524	0.551	0.401	0.524	0.551	0.401	0.111	0.113	0.108	0.383	0.381	0.363	0.373	0.397	0.371	0.226	0.242	0.242	0.136	0.129	0.127
10.5	0.417	0.438	0.418	0.421	0.44	0.431	0.557	0.55	0.547	0.583	0.598	0.591	0.592	0.634	0.6	0.455	0.428	0.43	0.572	0.551	0.554	0.562	0.594	0.461	0.562	0.594	0.461	0.111	0.113	0.108	0.427	0.419	0.402	0.421	0.447	0.417	0.251	0.259	0.26	0.135	0.128	0.126
11	0.461	0.486	0.453	0.47	0.495	0.477	0.585	0.576	0.577	0.602	0.598	0.609	0.642	0.672	0.629	0.492	0.475	0.476	0.618	0.568	0.577	0.584	0.625	0.521	0.584	0.625	0.521	0.111	0.113	0.108	0.468	0.464	0.441	0.456	0.499	0.46	0.28	0.281	0.287	0.135	0.128	0.126
11.5	0.502	0.525	0.493	0.508	0.53	0.515	0.628	0.597	0.606	0.659	0.643	0.636	0.669	0.695	0.662	0.532	0.513	0.511	0.641	0.604	0.621	0.612	0.662	0.548	0.612	0.662	0.548	0.111	0.113	0.108	0.483	0.485	0.477	0.492	0.535	0.489	0.311	0.306	0.319	0.136	0.128	0.126
12	0.535	0.553	0.52	0.537	0.539	0.543	0.658	0.62	0.639	0.661	0.655	0.648	0.677	0.707	0.683	0.557	0.534	0.534	0.66	0.638	0.636	0.632	0.68	0.58	0.632	0.68	0.58	0.111	0.113	0.108	0.499	0.506	0.493	0.517	0.565	0.514	0.35	0.336	0.354	0.135	0.127	0.126
12.5	0.571	0.561	0.544	0.573	0.551	0.557	0.672	0.634	0.641	0.681	0.665	0.647	0.697	0.707	0.686	0.58	0.542	0.554	0.662	0.654	0.63	0.637	0.669	0.628	0.637	0.669	0.628	0.111	0.113	0.108	0.533	0.527	0.519	0.529	0.582	0.537	0.381	0.37	0.39	0.135	0.127	0.126
13	0.633	0.586	0.566	0.586	0.564	0.57	0.681	0.637	0.656	0.683	0.665	0.668	0.692	0.696	0.706	0.592	0.555	0.558	0.678	0.662	0.637	0.639	0.677	0.657	0.639	0.677	0.657	0.111	0.113	0.108	0.603	0.564	0.552	0.559	0.595	0.566	0.417	0.407	0.425	0.135	0.127	0.125
13.5	0.647	0.592	0.589	0.626	0.593	0.591	0.677	0.647	0.669	0.702	0.668	0.671	0.702	0.704	0.709	0.601	0.571	0.567	0.688	0.655	0.639	0.645	0.7	0.673	0.645	0.7	0.673	0.112	0.113	0.109	0.599	0.589	0.58	0.594	0.608	0.591	0.446	0.434	0.454	0.135	0.127	0.126
14	0.656	0.594	0.607	0.65	0.595	0.58	0.674	0.644	0.674	0.699	0.679	0.667	0.686	0.696	0.701	0.616	0.582	0.571	0.696	0.668	0.648	0.64	0.702	0.662	0.64	0.702	0.662	0.111	0.112	0.108	0.64	0.603	0.589	0.614	0.615	0.585	0.475	0.469	0.485	0.136	0.128	0.126
14.5	0.652	0.605	0.62	0.627	0.59	0.592	0.687	0.629	0.672	0.695	0.672	0.666	0.676	0.684	0.692	0.635	0.599	0.588	0.699	0.666	0.644	0.64	0.687	0.654	0.64	0.687	0.654	0.111	0.113	0.108	0.647	0.61	0.594	0.621	0.621	0.598	0.502	0.496	0.531	0.137	0.129	0.126
15	0.652	0.606	0.617	0.67	0.598	0.602	0.673	0.638	0.659	0.678	0.664	0.647	0.675	0.675	0.68	0.619	0.596	0.583	0.681	0.666	0.644	0.64	0.669	0.66	0.64	0.669	0.66	0.111	0.113	0.108	0.651	0.613	0.607	0.64	0.622	0.608	0.524	0.521	0.553	0.14	0.131	0.128
15.5	0.669	0.603	0.606	0.677	0.602	0.61	0.677	0.632	0.65	0.672	0.652	0.638	0.659	0.663	0.67	0.626	0.606	0.595	0.67	0.656	0.639	0.62	0.654	0.653	0.62	0.654	0.653	0.112	0.114	0.108	0.658	0.598	0.592	0.642	0.628	0.619	0.536	0.536	0.55	0.142	0.133	0.129
16	0.679	0.609	0.629	0.677	0.596	0.632	0.649	0.614	0.636	0.655	0.636	0.619	0.651	0.65	0.654	0.627	0.613	0.6	0.656	0.643	0.626	0.612	0.633	0.651	0.612	0.633	0.651	0.112	0.113	0.108	0.666	0.593	0.601	0.644	0.604	0.615	0.546	0.56	0.572	0.145	0.136	0.131
16.5	0.676	0.598	0.62	0.683	0.634	0.626	0.629	0.6	0.619	0.635	0.622	0.603	0.639	0.638	0.645	0.627	0.609	0.607	0.645	0.629	0.617	0.592	0.628	0.653	0.592	0.628	0.653	0.112	0.113	0.108	0.655	0.582	0.601	0.627	0.616	0.631	0.559	0.575	0.575	0.152	0.142	0.134
17	0.675	0.611	0.616	0.671	0.619	0.625	0.605	0.588	0.606	0.618	0.606	0.59	0.616	0.627	0.637	0.622	0.598	0.599	0.632	0.615	0.603	0.581	0.621	0.635	0.581	0.621	0.635	0.111	0.113	0.108	0.655	0.576	0.596	0.644	0.613	0.634	0.571	0.574	0.561	0.162	0.151	0.14
17.5	0.667	0.62	0.63	0.661	0.629	0.634	0.605	0.574	0.595	0.607	0.597	0.581	0.616	0.619	0.628	0.629	0.605	0.601	0.622	0.605	0.593	0.579	0.612	0.622	0.579	0.612	0.622	0.111	0.113	0.108	0.647	0.588	0.604	0.64	0.617	0.626	0.572	0.57	0.551	0.175	0.164	0.149
18	0.637	0.609	0.624	0.631	0.63	0.626	0.584	0.562	0.585	0.597	0.587	0.567	0.602	0.612	0.619	0.626	0.598	0.596	0.612	0.591	0.582	0.568	0.607	0.612	0.568	0.607	0.612	0.111	0.113	0.108	0.63	0.581	0.601	0.641	0.612	0.616	0.565	0.594	0.568	0.191	0.179	0.16
18.5	0.615	0.598	0.615	0.637	0.61	0.617	0.576	0.556	0.576	0.586	0.577	0.559	0.593	0.604	0.609	0.619	0.589	0.588	0.602	0.582	0.573	0.565	0.596	0.6	0.565	0.596	0.6	0.111	0.113	0.108	0.642	0.579	0.592	0.62	0.611	0.625	0.563	0.572	0.535	0.209	0.197	0.174
19	0.601	0.597	0.604	0.627	0.6	0.594	0.558	0.546	0.567	0.579	0.568	0.548	0.585	0.597	0.602	0.605	0.586	0.583	0.597	0.575	0.566	0.562	0.592	0.59	0.562	0.592	0.59	0.112	0.113	0.109	0.621	0.567	0.584	0.628	0.599	0.612	0.566	0.558	0.555	0.218	0.21	0.193
19.5	0.592	0.587	0.593	0.62	0.592	0.584	0.552	0.537	0.563	0.566	0.556	0.541	0.577	0.585	0.593	0.594	0.581	0.569	0.588	0.57	0.561	0.55	0.578	0.579	0.55	0.578	0.579	0.112	0.113	0.109	0.611	0.551	0.56	0.616	0.585	0.591	0.553	0.567	0.533	0.238	0.225	0.201
20	0.588	0.575	0.57	0.595	0.578	0.565	0.539	0.532	0.555	0.558	0.547	0.529	0.564	0.578	0.584	0.584	0.577	0.57	0.582	0.563	0.554	0.539	0.562	0.569	0.539	0.562	0.569	0.112	0.114	0.109	0.603	0.543	0.545	0.595	0.573	0.578	0.558	0.568	0.519	0.266	0.249	0.223
20.5	0.568	0.556	0.564	0.581	0.558	0.551	0.538	0.527	0.55	0.552	0.541	0.523	0.561	0.571	0.576	0.583	0.565	0.558	0.574	0.558	0.548	0.526	0.545	0.561	0.526	0.545	0.561	0.111	0.113	0.109	0.589	0.533	0.533	0.575	0.56	0.558	0.563	0.544	0.541	0.296	0.279	0.25
21	0.577	0.557	0.564	0.577	0.559	0.548	0.534	0.531	0.552	0.549	0.54	0.525	0.557	0.57	0.572	0.588	0.558	0.544	0.571	0.558	0.55	0.514	0.531	0.567	0.514	0.531	0.567	0.109	0.111	0.107	0.582	0.533	0.535	0.563	0.558	0.56	0.565	0.546	0.536	0.334	0.311	0.283
21.5	0.567	0.548	0.555	0.567	0.547	0.541	0.529	0.527	0.545	0.544	0.533	0.518	0.551	0.563	0.566	0.585	0.55	0.541	0.564	0.552	0.545	0.502	0.514	0.559	0.502	0.514	0.559	0.109	0.111	0.107	0.577	0.527	0.528	0.554	0.553	0.553	0.577	0.546	0.525	0.384	0.348	0.32
22	0.553	0.541	0.549	0.556	0.538	0.534	0.524	0.524	0.541	0.537	0.528	0.515	0.548	0.558	0.56	0.581	0.55	0.542	0.559	0.548	0.542	0.492	0.501	0.555	0.492	0.501	0.555	0.11	0.112	0.107	0.571	0.526	0.526	0.556	0.547	0.545	0.571	0.542	0.504	0.431	0.393	0.356
22.5	0.54	0.534	0.541	0.547	0.529	0.521	0.513	0.513	0.53	0.525	0.517	0.503	0.542	0.551	0.555	0.566	0.539	0.534	0.55	0.541	0.534	0.479	0.487	0.537	0.479	0.487	0.537	0.112	0.114	0.109	0.562	0.514	0.516	0.537	0.539	0.539	0.568	0.522	0.486	0.47	0.434	0.403
23	0.533	0.529	0.538	0.547	0.526	0.516	0.514	0.511	0.528	0.521	0.513	0.499	0.538	0.546	0.549	0.564	0.531	0.532	0.544	0.537	0.531	0.47	0.474	0.534	0.47	0.474	0.534	0.112	0.114	0.109	0.553	0.511	0.515	0.542	0.532	0.535	0.561	0.511	0.476	0.501	0.465	0.436
23.5	0.534	0.524	0.532	0.541	0.521	0.514	0.511	0.508	0.524	0.516	0.509	0.494	0.531	0.541	0.545	0.563	0.528	0.531	0.539	0.533	0.528	0.46	0.463	0.53	0.46	0.463	0.53	0.112	0.114	0.109	0.546	0.51	0.513	0.537	0.522	0.53	0.558	0.495	0.459	0.523	0.496	0.465
24	0.528	0.52	0.528	0.536	0.514	0.504	0.508	0.504	0.52	0.512	0.503	0.49	0.528	0.536	0.541	0.56	0.527	0.531	0.535	0.528	0.524	0.451	0.453	0.527	0.451	0.453	0.527	0.112	0.114	0.109	0.54	0.502	0.502	0.531	0.517	0.522	0.555	0.483	0.445	0.53	0.519	0.496
																																					0.549	0.473	0.435	0.542	0.541	0.5
																																					0.544	0.463	0.418	0.562	0.552	0.512
																																					0.537	0.452	0.409	0.553	0.554	0.527
																																					0.537	0.442	0.399	0.54	0.558	0.555
																																					0.532	0.429	0.392	0.574	0.558	0.556
																																					0.527	0.422	0.385	0.553	0.568	0.558
																																					0.527	0.418	0.378	0.569	0.559	0.549
																																					0.53	0.41	0.372	0.571	0.557	0.553
																																					0.528	0.404	0.368	0.559	0.551	0.561
																																					0.526	0.402	0.364	0.58	0.562	0.557
																																					0.53	0.401	0.362	0.573	0.554	0.53
																																					0.534	0.398	0.359	0.572	0.548	0.538
																																					0.53	0.395	0.354	0.561	0.537	0.537
																																					0.531	0.394	0.353	0.557	0.538	0.538
																																					0.531	0.392	0.351	0.563	0.544	0.528
																																					0.534	0.393	0.35	0.565	0.543	0.528
																																					0.531	0.388	0.345	0.555	0.542	0.533
																																					0.529	0.388	0.348	0.55	0.538	0.528
																																					0.529	0.386	0.347	0.56	0.546	0.527
																																					0.532	0.387	0.347	0.55	0.539	0.52
																																					0.53	0.387	0.347	0.548	0.54	0.517
																																					0.523	0.384	0.347	0.542	0.541	0.522
																																					0.523	0.384	0.347	0.551	0.546	0.515
																																					0.525	0.384	0.348	0.544	0.545	0.508
																																					0.523	0.386	0.351	0.546	0.537	0.509
																																					0.518	0.387	0.353	0.534	0.54	0.508
																																					0.522	0.39	0.356	0.536	0.549	0.51
																																					0.524	0.392	0.359	0.525	0.542	0.514
																																					0.515	0.388	0.358	0.525	0.534	0.51
																																					0.513	0.393	0.362	0.524	0.541	0.508
																																					0.515	0.395	0.364	0.526	0.542	0.51
																																					0.515	0.396	0.366	0.525	0.543	0.51
																																					0.512	0.397	0.368	0.526	0.544	0.509
																																					0.508	0.398	0.371	0.522	0.541	0.506
																																					0.51	0.403	0.375	0.52	0.535	0.503
																																					0.508	0.401	0.376	0.526	0.537	0.503
																																					0.508	0.402	0.377	0.518	0.533	0.497
																																					0.507	0.403	0.38	0.519	0.533	0.499
																																					0.509	0.405	0.383	0.517	0.529	0.495
																																					0.512	0.408	0.385	0.516	0.53	0.496
																																					0.513	0.41	0.388	0.514	0.532	0.497
																																					0.513	0.409	0.387	0.514	0.527	0.495
																																					0.51	0.409	0.388	0.514	0.529	0.498
																																					0.522	0.418	0.394	0.513	0.53	0.5
																																					0.516	0.415	0.394	0.509	0.526	0.497
																																					0.517	0.414	0.395	0.506	0.523	0.495
																																					0.516	0.417	0.395	0.51	0.524	0.498
																																					0.522	0.417	0.396	0.509	0.525	0.498
